# Supplementary material for: Low-rank human-like agents are trusted more and blamed less in human-autonomy teaming
Source: Front Artif Intell. 2024 Apr 29;7:1273350. doi: 10.3389/frai.2024.1273350 (PMC11089226; doi:10.3389/frai.2024.1273350)
Supplement: Supplementary file 2 [file Table_1.xlsx]

## Sheet: DataScreening
ID	Age	Gender	LLMEQ1	LLMEQ2	LLMHQ1	LLMHQ2	LLHEQ1	LLHEQ2	LLHHQ1	LLHHQ2	LSMEQ1	LSMEQ2	LSMHQ1	LSMHQ2	LSHEQ1	LSHEQ2	LSHHQ1	LSHHQ2	LHMEQ1	LHMEQ2	LHMHQ1	LHMHQ2	LHHEQ1	LHHEQ2	LHHHQ1	LHHHQ2	HLMEQ1	HLMEQ2	HLMHQ1	HLMHQ2	HLHEQ1	HLHEQ2	HLHHQ1	HLHHQ2	HSMEQ1	HSMEQ2	HSMHQ1	HSMHQ2	HSHEQ1	HSHEQ2	HSHHQ1	HSHHQ2	HHMEQ1	HHMEQ2	HHMHQ1	HHMHQ2	HHHEQ1	HHHEQ2	HHHHQ1
9	20	1	1	1	4	4	5	4	6	4	3	4	1	1	1	1	1	1	1	1	4	2	1	1	1	1	4	5	6	4	4	4	1	1	1	1	1	1	1	1	1	1	1	1	6	1	4	1	7
29	26	1	1	1	1	2	1	1	5	5	4	3	3	4	5	4	3	3	3	3	4	3	4	5	4	4	5	1	2	2	1	1	2	2	3	3	4	4	4	4	3	3	3	4	4	3	4	4	4
21	26	2	1	1	6	6	1	1	5	5	2	2	2	2	1	1	5	5	2	2	6	6	6	6	5	5	4	4	5	5	2	2	5	5	5	5	6	6	1	1	5	5	6	6	3	2	2	2	2
28	27	1	1	1	4	4	1	1	1	1	1	4	1	4	4	4	4	4	1	1	4	1	4	1	4	1	1	1	4	1	1	1	1	1	4	4	1	1	1	1	4	4	1	1	1	1	1	1	1
25	32	2	1	1	4	1	1	1	1	1	4	1	1	1	1	1	1	1	1	1	1	1	1	1	1	1	1	1	1	1	1	1	1	1	1	1	1	1	1	1	1	1	1	1	1	1	1	1	1
16	32	1	1	1	4	4	1	1	1	5	1	1	1	1	1	1	1	1	1	3	5	5	1	2	1	1	1	1	1	1	1	1	1	1	2	1	1	1	1	1	1	1	1	1	1	1	1	1	5
10	39	1	1	1	1	1	1	1	1	1	1	1	1	1	1	1	1	1	1	1	1	1	1	1	1	1	1	1	1	1	1	1	1	1	1	1	1	1	1	1	1	1	1	1	1	1	1	1	1
19	39	2	1	1	1	1	1	1	1	1	1	1	2	1	1	1	1	1	1	1	1	1	1	1	3	2	1	1	1	1	1	1	1	1	1	1	5	2	1	1	6	4	1	1	4	4	1	1	1
1	39	2	1	1	1	1	1	1	1	1	1	1	5	3	1	1	1	1	1	1	7	7	1	1	1	1	1	1	1	1	1	1	1	1	1	1	1	1	1	1	7	4	5	3	1	1	1	1	6
11	46	1	1	1	3	3	1	1	3	5	1	1	3	4	1	1	5	5	1	1	3	5	6	6	2	2	4	3	2	2	4	4	2	2	1	1	5	3	1	1	6	4	1	1	3	2	3	6	5
20	29	2	4	1	4	4	4	4	7	4	4	4	4	1	4	4	4	4	4	4	4	4	4	4	4	1	1	1	1	1	1	4	3	3	4	4	4	4	4	4	7	4	4	4	4	4	4	4	4
2	51	2	5	1	5	1	1	1	1	1	1	1	1	1	1	1	2	2	1	1	1	1	1	1	2	1	1	1	1	1	1	1	1	1	1	1	1	1	1	1	1	1	2	2	1	1	1	1	1
27	53	1	1	2	1	2	2	2	2	2	1	1	4	4	1	1	1	1	1	1	4	1	1	1	4	1	1	1	1	1	2	2	1	1	1	1	1	1	2	1	2	2	1	1	4	1	1	1	4
6	31	1	2	2	2	2	3	4	4	4	1	1	4	4	1	1	5	5	1	1	5	5	1	1	5	5	4	4	1	1	1	1	1	1	1	1	6	6	1	1	4	4	4	4	4	4	1	1	4
30	39	2	2	2	6	6	2	2	5	5	4	2	5	5	4	4	6	6	1	1	7	6	5	4	4	3	4	2	7	7	1	1	5	5	3	3	4	4	2	2	5	5	4	3	7	7	5	4	6
14	40	2	2	2	7	6	4	4	6	6	3	3	5	3	4	4	5	5	1	1	4	4	4	4	3	3	6	6	7	7	4	4	5	5	2	2	6	5	2	2	6	6	3	3	6	6	1	1	6
5	46	2	3	3	2	3	1	1	5	5	4	3	6	4	4	3	6	5	6	4	5	4	4	3	6	5	5	4	2	5	6	4	2	3	5	4	2	2	1	4	6	6	4	6	5	3	6	5	5
26	51	1	3	3	3	3	1	1	2	2	2	2	6	2	2	2	7	6	6	6	7	7	3	3	6	5	4	4	6	6	1	1	1	1	6	6	2	6	1	1	2	2	7	7	6	6	7	6	6
8	37	1	4	3	4	4	5	4	5	5	1	1	4	4	4	4	4	4	4	4	5	4	4	4	4	4	5	4	4	4	4	4	4	4	6	5	4	4	4	4	4	4	4	4	5	5	6	5	4
4	56	2	4	3	6	3	1	1	6	5	3	3	3	3	1	1	1	1	1	1	1	1	2	2	1	1	7	7	3	2	1	1	5	5	6	6	6	6	3	2	2	2	2	2	6	6	7	7	6
15	23	2	3	4	4	5	3	4	4	4	2	1	3	3	2	2	4	4	3	4	5	4	5	5	5	5	4	4	6	6	4	4	4	4	2	3	5	4	4	4	5	6	4	4	4	4	4	5	6
13	22	1	4	4	4	4	6	4	5	5	4	4	4	4	4	4	4	4	7	7	6	6	7	7	7	7	1	1	5	5	3	3	1	1	4	4	6	6	3	3	6	6	5	5	7	6	6	6	4
18	23	2	4	4	4	5	4	4	4	5	4	4	4	5	4	4	4	4	4	4	4	5	5	4	4	4	4	4	4	4	4	1	4	1	4	4	4	4	4	4	4	4	4	4	7	7	4	4	4
3	25	1	4	4	4	4	1	1	4	4	1	1	1	1	4	4	4	4	1	1	4	4	1	1	1	1	1	1	1	4	1	1	1	1	1	1	4	4	1	1	1	1	1	1	4	4	4	4	4
23	29	1	4	4	4	4	1	1	5	5	1	1	7	7	1	1	4	4	1	1	4	4	1	1	7	7	1	1	1	1	7	7	1	1	4	4	7	7	1	1	4	4	1	1	4	4	1	1	4
22	31	1	4	4	4	4	4	4	1	1	4	4	4	4	4	4	4	4	3	3	3	3	3	3	3	3	7	7	7	7	4	4	4	4	1	1	4	4	4	4	4	4	1	1	4	4	4	4	4
17	38	2	4	4	7	7	4	4	7	7	3	3	5	3	4	4	7	7	7	7	3	3	4	4	2	2	4	4	7	7	4	4	5	7	5	6	5	5	4	4	6	6	4	4	7	7	5	5	6
12	42	2	4	4	4	4	1	1	7	7	1	1	4	4	4	4	1	1	1	1	7	7	4	4	4	4	1	1	4	4	1	1	1	4	1	1	1	4	7	7	4	4	1	1	4	4	1	1	4
7	41	2	5	4	6	6	4	4	3	3	3	6	2	5	4	4	4	6	4	4	4	2	4	4	2	2	4	4	6	6	4	4	7	6	6	6	6	6	4	4	5	2	4	4	6	6	7	7	5
32	29	1	6	6	6	6	7	7	6	6	3	3	6	6	2	2	6	6	6	6	6	4	6	6	3	3	5	6	6	6	6	6	6	6	6	6	6	6	6	5	6	6	6	5	5	6	6	6	6
31	25	1	7	7	7	7	1	1	7	7	6	6	7	7	5	5	7	7	1	1	6	7	1	1	6	6	1	1	7	7	1	1	6	6	6	6	7	7	1	1	6	6	1	1	7	7	1	1	7
[truncated: 51 more columns]
