# Supplementary material for: Low-rank human-like agents are trusted more and blamed less in human-autonomy teaming
Source: Front Artif Intell. 2024 Apr 29;7:1273350. doi: 10.3389/frai.2024.1273350 (PMC11089226; doi:10.3389/frai.2024.1273350)
Supplement: Supplementary file 4 [file Table_3.xlsx]

## Sheet: FollowerLeader
PartID	Gender	Age	v1	v2	v3	v4	v5	v6	v7	v8	v9	v10	v11	v12	v13	v14	v15	v16	v17	v18	v19	v20	v21	v22	v23	v24	v25	v26	v27	v28	v29	v30	v31	v32	v33	v34	v35	v36	v37	v38	v39	v40	v41	v42	v43	v44	v45	v46	v47
1	MALE	39	25	26	23	24	9	10	7	8	17	18	15	16	21	22	19	20	5	6	3	4	13	14	11	12	101	81	46	29	40	97	79	87	40	31	102	51	102	81	103	35	110	96	79	73	40	38	85
2	MALE	51	25	26	23	24	9	10	7	8	17	18	15	16	21	22	19	20	5	6	3	4	13	14	11	12	20	21	80	21	40	96	44	82	40	45	105	48	105	31	68	78	111	96	103	22	40	42	105
3	FEMALE	25	25	26	23	24	9	10	7	8	17	18	15	16	21	22	19	20	5	6	3	4	13	14	11	12	101	47	103	63	40	29	101	7	104	29	58	28	102	61	93	35	101	46	78	3	40	33	56
4	MALE	56	25	26	23	24	9	10	7	8	17	18	15	16	21	22	19	20	5	6	3	4	13	14	11	12	43	31	24	22	111	51	79	86	36	54	85	25	63	64	16	20	111	98	103	68	109	67	56
5	MALE	46	25	26	23	24	9	10	7	8	17	18	15	16	21	22	19	20	5	6	3	4	13	14	11	12	61	64	54	0	109	28	79	3	103	77	-1	-1	86	59	-1	32	111	97	14	13	40	80	56
6	FEMALE	31	25	26	23	24	9	10	7	8	17	18	15	16	21	22	19	20	5	6	3	4	13	14	11	12	102	58	94	42	109	52	49	19	110	81	102	29	101	46	103	21	51	76	44	23	109	42	56
7	MALE	41	25	26	23	24	9	10	7	8	17	18	15	16	21	22	19	20	5	6	3	4	13	14	11	12	62	30	105	34	111	24	103	4	110	52	85	29	107	26	107	33	40	39	107	10	40	-1	74
8	FEMALE	37	25	26	23	24	9	10	7	8	17	18	15	16	21	22	19	20	5	6	3	4	13	14	11	12	62	86	102	30	40	36	79	20	102	45	56	40	104	80	103	5	39	98	78	91	40	47	100
9	FEMALE	20	25	26	23	24	9	10	7	8	17	18	15	16	21	22	19	20	5	6	3	4	13	14	11	12	102	28	106	33	40	39	102	18	110	78	106	35	110	81	15	38	40	46	100	18	40	59	106
10	FEMALE	39	25	26	23	24	9	10	7	8	17	18	15	16	21	22	19	20	5	6	3	4	13	14	11	12	62	43	103	33	40	34	102	4	102	40	102	45	63	43	104	21	104	36	78	18	81	-1	56
11	FEMALE	46	17	18	15	16	25	26	23	24	9	10	7	8	13	14	11	12	21	22	19	20	5	6	3	4	57	46	104	34	40	54	79	21	40	39	85	51	63	81	103	26	111	55	80	91	109	78	102
12	MALE	42	17	18	15	16	25	26	23	24	9	10	7	8	13	14	11	12	21	22	19	20	5	6	3	4	110	81	30	1	111	52	103	22	40	63	104	15	62	31	102	76	104	49	44	23	109	100	74
13	FEMALE	22	17	18	15	16	25	26	23	24	9	10	7	8	13	14	11	12	21	22	19	20	5	6	3	4	56	38	55	4	38	102	100	7	109	57	102	26	62	55	51	42	40	52	54	91	109	61	102
14	MALE	40	17	18	15	16	25	26	23	24	9	10	7	8	13	14	11	12	21	22	19	20	5	6	3	4	102	36	102	29	40	49	100	1	109	38	104	9	40	47	105	34	40	42	43	18	40	68	104
15	MALE	23	17	18	15	16	25	26	23	24	9	10	7	8	13	14	11	12	21	22	19	20	5	6	3	4	102	67	102	22	110	51	102	31	40	81	104	29	52	53	31	55	111	44	101	19	102	80	105
16	FEMALE	32	17	18	15	16	25	26	23	24	9	10	7	8	13	14	11	12	21	22	19	20	5	6	3	4	109	48	59	31	110	51	79	75	110	66	74	45	62	30	94	16	83	19	43	90	32	81	56
17	MALE	38	17	18	15	16	25	26	23	24	9	10	7	8	13	14	11	12	21	22	19	20	5	6	3	4	102	61	102	78	40	96	103	14	40	58	56	25	40	63	105	35	111	98	103	86	40	27	106
18	MALE	23	17	18	15	16	25	26	23	24	9	10	7	8	13	14	11	12	21	22	19	20	5	6	3	4	102	63	104	22	103	14	103	20	40	52	56	15	62	71	104	55	110	14	104	18	102	61	72
19	MALE	39	17	18	15	16	25	26	23	24	9	10	7	8	13	14	11	12	21	22	19	20	5	6	3	4	62	28	106	77	111	55	45	20	109	66	105	48	45	89	105	31	40	102	103	87	81	88	85
20	MALE	29	17	18	15	16	25	26	23	24	9	10	7	8	13	14	11	12	21	22	19	20	5	6	3	4	62	49	105	4	110	96	102	9	40	67	58	48	40	25	40	1	111	44	101	19	107	57	103
21	MALE	26	9	10	7	8	25	26	23	24	17	18	15	16	5	6	3	4	21	22	19	20	13	14	11	12	57	47	31	74	6	22	40	19	109	46	56	48	87	65	27	0	103	-1	104	4	109	29	56
22	FEMALE	31	9	10	7	8	25	26	23	24	17	18	15	16	5	6	3	4	21	22	19	20	13	14	11	12	102	67	103	39	111	95	43	9	109	66	56	35	57	86	31	31	111	46	29	4	109	35	56
23	FEMALE	29	9	10	7	8	25	26	23	24	17	18	15	16	5	6	3	4	21	22	19	20	13	14	11	12	62	55	105	18	40	94	102	90	63	83	104	35	102	17	104	13	111	55	77	96	102	57	74
25	MALE	32	9	10	7	8	25	26	23	24	17	18	15	16	5	6	3	4	21	22	19	20	13	14	11	12	102	63	103	22	40	55	49	82	40	34	56	51	101	52	104	22	21	43	40	71	110	82	56
26	FEMALE	51	9	10	7	8	25	26	23	24	17	18	15	16	5	6	3	4	21	22	19	20	13	14	11	12	57	48	18	6	110	70	78	23	101	47	74	25	49	41	92	20	109	14	102	23	108	43	105
27	FEMALE	53	9	10	7	8	25	26	23	24	17	18	15	16	5	6	3	4	21	22	19	20	13	14	11	12	102	59	103	26	40	49	102	24	88	49	104	29	102	19	93	-1	67	52	49	16	102	56	85
28	FEMALE	27	9	10	7	8	25	26	23	24	17	18	15	16	5	6	3	4	21	22	19	20	13	14	11	12	63	45	104	29	40	12	105	18	40	58	102	38	40	33	94	33	51	34	103	68	63	59	49
29	FEMALE	26	9	10	7	8	25	26	23	24	17	18	15	16	5	6	3	4	21	22	19	20	13	14	11	12	101	31	-1	6	111	54	103	14	40	81	105	46	42	60	102	34	39	54	101	19	89	80	56
30	MALE	39	9	10	7	8	25	26	23	24	17	18	15	16	5	6	3	4	21	22	19	20	13	14	11	12	42	61	105	16	109	48	49	19	81	64	105	35	45	55	31	1	111	83	77	92	102	52	85
31	FEMALE	25	9	10	7	8	25	26	23	24	17	18	15	16	5	6	3	4	21	22	19	20	13	14	11	12	101	57	103	2	111	42	107	1	102	56	56	15	106	57	104	39	110	13	45	22	96	49	56
32	FEMALE	29	9	10	7	8	25	26	23	24	17	18	15	16	5	6	3	4	21	22	19	20	13	14	11	12	102	34	104	33	109	102	101	87	81	66	105	29	78	60	104	0	40	31	85	4	110	64	104
[truncated: 187 more columns]
