# Supplementary material for: Low-rank human-like agents are trusted more and blamed less in human-autonomy teaming
Source: Front Artif Intell. 2024 Apr 29;7:1273350. doi: 10.3389/frai.2024.1273350 (PMC11089226; doi:10.3389/frai.2024.1273350)
Supplement: Supplementary file 5 [file Table_4.xlsx]

## Sheet: HumanLikenessReverseCoded
ID	Age	Gender	OtherGender	HLQ1HA	HLQ2HA	HLQ3HA	HLQ4HA	HLQ5HA	HLQ6HA	HLQ7HA	HLQ1LA	HLQ2LA	HLQ3LA	HLQ4LA	HLQ5LA	HLQ6LA	HLQ7LA	HumanLikenessHighAnth	HumanLikenessLowAnth
1	39	2	#NULL!	4	7	4	7	3	4	4	1	1	1	1	3	3	3	4.71429	1.85714
2	51	2	#NULL!	6	4	2	2	2	3	2	4	4	2	2	2	3	2	3	2.71429
3	25	1	#NULL!	6	6	7	7	4	5	5	2	6	5	1	1	5	1	5.71429	3
4	56	2	#NULL!	2	6	5	5	2	2	2	5	2	6	2	3	5	5	3.42857	4
5	46	2	#NULL!	3	3	5	5	5	4	6	1	2	2	1	4	1	6	4.42857	2.42857
6	31	1	#NULL!	6	7	7	6	7	3	4	1	1	1	1	1	3	3	5.71429	1.57143
7	41	2	#NULL!	5	5	6	6	4	5	5	3	3	4	2	3	3	3	5.14286	3
8	37	1	#NULL!	2	4	4	5	4	3	3	1	1	1	1	1	1	1	3.57143	1
9	20	1	#NULL!	7	7	5	7	5	3	3	1	1	1	1	1	2	2	5.28571	1.28571
10	39	1	#NULL!	4	7	4	4	7	4	7	1	1	1	1	1	1	1	5.28571	1
11	46	1	#NULL!	5	6	6	7	6	6	6	1	1	2	1	2	5	3	6	2.14286
12	42	2	#NULL!	5	5	5	5	6	1	7	1	1	1	1	2	1	7	4.85714	2
13	22	1	#NULL!	7	7	7	7	4	7	7	1	1	1	1	1	2	1	6.57143	1.14286
14	40	2	#NULL!	7	7	6	7	7	6	6	1	1	3	1	1	2	2	6.57143	1.57143
15	23	2	#NULL!	5	6	5	7	4	3	2	2	1	5	1	2	2	2	4.57143	2.14286
16	32	1	#NULL!	5	5	3	5	5	4	4	5	3	4	4	5	4	4	4.42857	4.14286
17	38	2	#NULL!	6	6	6	6	5	2	2	1	1	1	1	1	2	2	4.71429	1.28571
18	23	2	#NULL!	7	4	7	7	4	4	4	1	1	4	1	1	1	1	5.28571	1.42857
19	39	2	#NULL!	1	1	1	1	1	1	1	1	1	1	1	1	1	1	1	1
20	29	2	#NULL!	3	4	4	4	4	5	4	2	3	2	2	4	2	3	4	2.57143
21	26	2	#NULL!	7	7	7	7	7	6	6	1	1	1	1	1	4	1	6.71429	1.42857
22	31	1	#NULL!	5	6	5	5	5	4	4	3	2	3	3	3	3	3	4.85714	2.85714
23	29	1	#NULL!	6	7	7	7	6	6	6	1	1	1	1	1	1	1	6.42857	1
25	32	2	#NULL!	3	4	4	2	2	2	2	3	3	3	1	3	2	2	2.71429	2.42857
26	51	1	#NULL!	7	7	7	7	6	4	4	1	1	1	1	2	1	1	6	1.14286
27	53	1	#NULL!	5	2	6	7	4	5	4	3	1	6	2	5	4	2	4.71429	3.28571
28	27	1	#NULL!	3	5	2	5	4	3	2	2	2	1	1	4	1	3	3.42857	2
29	26	1	#NULL!	7	7	7	7	7	6	6	1	2	1	1	1	1	2	6.71429	1.28571
30	39	2	#NULL!	6	2	4	6	4	4	2	6	2	3	4	5	4	2	4	3.71429
31	25	1	#NULL!	6	7	5	5	3	3	3	1	1	1	1	1	1	1	4.57143	1
32	29	1	#NULL!	4	4	4	4	3	3	3	1	2	1	1	2	1	2	3.57143	1.42857
