# Supplementary material for: Low-rank human-like agents are trusted more and blamed less in human-autonomy teaming
Source: Front Artif Intell. 2024 Apr 29;7:1273350. doi: 10.3389/frai.2024.1273350 (PMC11089226; doi:10.3389/frai.2024.1273350)
Supplement: Supplementary file 6 [file Table_5.xlsx]

## Sheet: Trust
PartID	Gender	Age	TrialID	Score	Time	NumAssetsLanded	NumAssetsCrashed	NumAssetsShot	Anthro	Rank	AssetType	Difficulty	AlertType	Genuine	Asset1	Asset2	FrameGenerated	FramePredicted	Outcome	USER_ACTED	TRUST_SIMPLE	TRUST_EXPLICIT	OutcomeFrame	TimeToAct	ManualControlID	PRE_1	PGR_1	RES_1	PRE_2	PGR_2	RES_2	PRE_3	PGR_3	RES_3	ExplicitTrust	PRE_4	PRE_5
1	MALE	39	7	79	31	2	2	0	ANTHRO HIGH	RANK LOW	MATERIAL	EASY	INCURSION	0	4	-1	148	183	MANUAL_CONTROL	1	0	0	150	2	4	0.410573	FALSE	-0.410573	0.42468	FALSE	-0.42468	0.403783	FALSE	-0.403783	1	0.42468	0.201054
1	MALE	39	7	79	31	2	2	0	ANTHRO HIGH	RANK LOW	MATERIAL	EASY	INCURSION	0	3	-1	151	188	RECOMMENDATION_AUTO_ACCEPTED	0	1	0	164	13	4	0.410573	FALSE	-0.410573	0.42468	FALSE	-0.42468	0.403783	FALSE	-0.403783	1	0.42468	0.201054
1	MALE	39	7	79	31	2	2	0	ANTHRO HIGH	RANK LOW	MATERIAL	EASY	COLLISION	1	4	3	514	1	RECOMMENDATION_AUTO_ACCEPTED	0	1	0	515	1	4	0.410573	FALSE	-0.410573	0.42468	FALSE	-0.42468	0.403783	FALSE	-0.403783	1	0.42468	0.201054
1	MALE	39	7	79	31	2	2	0	ANTHRO HIGH	RANK LOW	MATERIAL	EASY	COLLISION	1	4	3	515	1	RECOMMENDATION_AUTO_ACCEPTED	0	1	0	516	1	4	0.410573	FALSE	-0.410573	0.42468	FALSE	-0.42468	0.403783	FALSE	-0.403783	1	0.42468	0.201054
1	MALE	39	8	87	41	4	0	0	ANTHRO HIGH	RANK LOW	MATERIAL	HARD	COLLISION	1	1	5	101	1	RECOMMENDATION_AUTO_ACCEPTED	0	1	0	124	23	5	0.22909	FALSE	-0.22909	0.242019	FALSE	-0.242019	0.231067	FALSE	-0.231067	1	0.242019	0.201054
1	MALE	39	8	87	41	4	0	0	ANTHRO HIGH	RANK LOW	MATERIAL	HARD	INCURSION	0	6	-1	124	165	RECOMMENDATION_AUTO_ACCEPTED	0	1	0	141	17	5	0.22909	FALSE	-0.22909	0.242019	FALSE	-0.242019	0.231067	FALSE	-0.231067	1	0.242019	0.201054
1	MALE	39	8	87	41	4	0	0	ANTHRO HIGH	RANK LOW	MATERIAL	HARD	INCURSION	0	2	-1	141	178	RECOMMENDATION_AUTO_ACCEPTED	0	1	0	154	13	5	0.22909	FALSE	-0.22909	0.242019	FALSE	-0.242019	0.231067	FALSE	-0.231067	1	0.242019	0.201054
1	MALE	39	8	87	41	4	0	0	ANTHRO HIGH	RANK LOW	MATERIAL	HARD	INCURSION	0	7	-1	154	236	RECOMMENDATION_AUTO_ACCEPTED	0	1	0	212	58	5	0.22909	FALSE	-0.22909	0.242019	FALSE	-0.242019	0.231067	FALSE	-0.231067	1	0.242019	0.201054
1	MALE	39	8	87	41	4	0	0	ANTHRO HIGH	RANK LOW	MATERIAL	HARD	COLLISION	1	5	6	213	1	RECOMMENDATION_AUTO_ACCEPTED	0	1	0	242	29	5	0.22909	FALSE	-0.22909	0.242019	FALSE	-0.242019	0.231067	FALSE	-0.231067	1	0.242019	0.201054
1	MALE	39	8	87	41	4	0	0	ANTHRO HIGH	RANK LOW	MATERIAL	HARD	INCURSION	0	5	-1	668	721	RECOMMENDATION_AUTO_ACCEPTED	0	1	0	697	29	6	0.22909	FALSE	-0.22909	0.242019	FALSE	-0.242019	0.231067	FALSE	-0.231067	1	0.242019	0.201054
1	MALE	39	8	87	41	4	0	0	ANTHRO HIGH	RANK LOW	MATERIAL	HARD	COLLISION	1	6	2	773	1	MANUAL_CONTROL	1	0	0	773	0	6	0.22909	FALSE	-0.22909	0.242019	FALSE	-0.242019	0.231067	FALSE	-0.231067	1	0.242019	0.201054
1	MALE	39	10	97	39	6	2	0	ANTHRO HIGH	RANK LOW	HUMAN	HARD	INCURSION	0	6	-1	103	125	RECOMMENDATION_AUTO_ACCEPTED	0	1	0	104	1	8	0.229018	FALSE	-0.229018	0.207681	FALSE	-0.207681	0.199538	FALSE	-0.199538	1	0.207681	0.201054
1	MALE	39	10	97	39	6	2	0	ANTHRO HIGH	RANK LOW	HUMAN	HARD	INCURSION	0	5	-1	104	142	RECOMMENDATION_AUTO_ACCEPTED	0	1	0	118	14	8	0.229018	FALSE	-0.229018	0.207681	FALSE	-0.207681	0.199538	FALSE	-0.199538	1	0.207681	0.201054
1	MALE	39	10	97	39	6	2	0	ANTHRO HIGH	RANK LOW	HUMAN	HARD	INCURSION	0	3	-1	141	152	RECOMMENDATION_AUTO_ACCEPTED	0	1	0	142	1	1	0.229018	FALSE	-0.229018	0.207681	FALSE	-0.207681	0.199538	FALSE	-0.199538	1	0.207681	0.201054
1	MALE	39	10	97	39	6	2	0	ANTHRO HIGH	RANK LOW	HUMAN	HARD	INCURSION	0	3	-1	142	152	RECOMMENDATION_AUTO_ACCEPTED	0	1	0	143	1	1	0.229018	FALSE	-0.229018	0.207681	FALSE	-0.207681	0.199538	FALSE	-0.199538	1	0.207681	0.201054
1	MALE	39	10	97	39	6	2	0	ANTHRO HIGH	RANK LOW	HUMAN	HARD	COLLISION	1	4	5	143	1	RECOMMENDATION_AUTO_ACCEPTED	0	1	0	144	1	1	0.229018	FALSE	-0.229018	0.207681	FALSE	-0.207681	0.199538	FALSE	-0.199538	1	0.207681	0.201054
1	MALE	39	10	97	39	6	2	0	ANTHRO HIGH	RANK LOW	HUMAN	HARD	INCURSION	0	3	-1	144	155	RECOMMENDATION_AUTO_ACCEPTED	0	1	0	145	1	1	0.229018	FALSE	-0.229018	0.207681	FALSE	-0.207681	0.199538	FALSE	-0.199538	1	0.207681	0.201054
1	MALE	39	10	97	39	6	2	0	ANTHRO HIGH	RANK LOW	HUMAN	HARD	COLLISION	1	4	5	145	1	RECOMMENDATION_AUTO_ACCEPTED	0	1	0	146	1	1	0.229018	FALSE	-0.229018	0.207681	FALSE	-0.207681	0.199538	FALSE	-0.199538	1	0.207681	0.201054
1	MALE	39	10	97	39	6	2	0	ANTHRO HIGH	RANK LOW	HUMAN	HARD	COLLISION	1	7	4	147	1	RECOMMENDATION_AUTO_ACCEPTED	0	1	0	165	18	1	0.229018	FALSE	-0.229018	0.207681	FALSE	-0.207681	0.199538	FALSE	-0.199538	1	0.207681	0.201054
1	MALE	39	10	97	39	6	2	0	ANTHRO HIGH	RANK LOW	HUMAN	HARD	COLLISION	1	7	4	166	1	RECOMMENDATION_AUTO_ACCEPTED	0	1	0	167	1	1	0.229018	FALSE	-0.229018	0.207681	FALSE	-0.207681	0.199538	FALSE	-0.199538	1	0.207681	0.201054
1	MALE	39	10	97	39	6	2	0	ANTHRO HIGH	RANK LOW	HUMAN	HARD	COLLISION	1	7	4	167	1	RECOMMENDATION_AUTO_ACCEPTED	0	1	0	173	6	1	0.229018	FALSE	-0.229018	0.207681	FALSE	-0.207681	0.199538	FALSE	-0.199538	1	0.207681	0.201054
1	MALE	39	10	97	39	6	2	0	ANTHRO HIGH	RANK LOW	HUMAN	HARD	COLLISION	1	7	4	173	1	RECOMMENDATION_AUTO_ACCEPTED	0	1	0	181	8	1	0.229018	FALSE	-0.229018	0.207681	FALSE	-0.207681	0.199538	FALSE	-0.199538	1	0.207681	0.201054
1	MALE	39	10	97	39	6	2	0	ANTHRO HIGH	RANK LOW	HUMAN	HARD	INCURSION	0	6	-1	367	454	RECOMMENDATION_AUTO_ACCEPTED	0	1	0	430	63	7	0.229018	FALSE	-0.229018	0.207681	FALSE	-0.207681	0.199538	FALSE	-0.199538	1	0.207681	0.201054
1	MALE	39	10	97	39	6	2	0	ANTHRO HIGH	RANK LOW	HUMAN	HARD	INCURSION	0	6	-1	430	450	RECOMMENDATION_AUTO_ACCEPTED	0	1	0	431	1	7	0.229018	FALSE	-0.229018	0.207681	FALSE	-0.207681	0.199538	FALSE	-0.199538	1	0.207681	0.201054
1	MALE	39	10	97	39	6	2	0	ANTHRO HIGH	RANK LOW	HUMAN	HARD	INCURSION	0	6	-1	431	445	RECOMMENDATION_AUTO_ACCEPTED	0	1	0	432	1	7	0.229018	FALSE	-0.229018	0.207681	FALSE	-0.207681	0.199538	FALSE	-0.199538	1	0.207681	0.201054
1	MALE	39	10	97	39	6	2	0	ANTHRO HIGH	RANK LOW	HUMAN	HARD	INCURSION	0	6	-1	432	443	RECOMMENDATION_AUTO_ACCEPTED	0	1	0	433	1	7	0.229018	FALSE	-0.229018	0.207681	FALSE	-0.207681	0.199538	FALSE	-0.199538	1	0.207681	0.201054
1	MALE	39	10	97	39	6	2	0	ANTHRO HIGH	RANK LOW	HUMAN	HARD	INCURSION	0	6	-1	433	443	RECOMMENDATION_AUTO_ACCEPTED	0	1	0	434	1	7	0.229018	FALSE	-0.229018	0.207681	FALSE	-0.207681	0.199538	FALSE	-0.199538	1	0.207681	0.201054
1	MALE	39	10	97	39	6	2	0	ANTHRO HIGH	RANK LOW	HUMAN	HARD	INCURSION	0	6	-1	434	445	RECOMMENDATION_AUTO_ACCEPTED	0	1	0	435	1	7	0.229018	FALSE	-0.229018	0.207681	FALSE	-0.207681	0.199538	FALSE	-0.199538	1	0.207681	0.201054
1	MALE	39	15	102	24	2	2	0	ANTHRO HIGH	RANK SAME	MATERIAL	EASY	INCURSION	0	4	-1	106	152	RECOMMENDATION_AUTO_ACCEPTED	0	1	0	128	22	1	0.323604	FALSE	-0.323604	0.338168	FALSE	-0.338168	0.371711	FALSE	-0.371711	1	0.338168	0.201054
1	MALE	39	15	102	24	2	2	0	ANTHRO HIGH	RANK SAME	MATERIAL	EASY	INCURSION	0	2	-1	475	647	ASSET_LANDED	1	0	0	514	39	2	0.323604	FALSE	-0.323604	0.338168	FALSE	-0.338168	0.371711	FALSE	-0.371711	1	0.338168	0.201054
1	MALE	39	16	51	41	4	0	0	ANTHRO HIGH	RANK SAME	MATERIAL	HARD	COLLISION	1	2	6	103	1	RECOMMENDATION_AUTO_ACCEPTED	0	1	0	104	1	8	0.169508	FALSE	-0.169508	0.18101	FALSE	-0.18101	0.207929	FALSE	-0.207929	1	0.18101	0.201054
1	MALE	39	16	51	41	4	0	0	ANTHRO HIGH	RANK SAME	MATERIAL	HARD	COLLISION	1	1	7	104	1	RECOMMENDATION_AUTO_ACCEPTED	0	1	0	108	4	8	0.169508	FALSE	-0.169508	0.18101	FALSE	-0.18101	0.207929	FALSE	-0.207929	1	0.18101	0.201054
1	MALE	39	16	51	41	4	0	0	ANTHRO HIGH	RANK SAME	MATERIAL	HARD	INCURSION	0	3	-1	108	152	RECOMMENDATION_AUTO_ACCEPTED	0	1	0	128	20	3	0.169508	FALSE	-0.169508	0.18101	FALSE	-0.18101	0.207929	FALSE	-0.207929	1	0.18101	0.201054
1	MALE	39	16	51	41	4	0	0	ANTHRO HIGH	RANK SAME	MATERIAL	HARD	INCURSION	0	4	-1	128	173	RECOMMENDATION_AUTO_ACCEPTED	0	1	0	149	21	3	0.169508	FALSE	-0.169508	0.18101	FALSE	-0.18101	0.207929	FALSE	-0.207929	1	0.18101	0.201054
1	MALE	39	16	51	41	4	0	0	ANTHRO HIGH	RANK SAME	MATERIAL	HARD	INCURSION	0	5	-1	149	175	RECOMMENDATION_AUTO_ACCEPTED	0	1	0	150	1	3	0.169508	FALSE	-0.169508	0.18101	FALSE	-0.18101	0.207929	FALSE	-0.207929	1	0.18101	0.201054
1	MALE	39	16	51	41	4	0	0	ANTHRO HIGH	RANK SAME	MATERIAL	HARD	INCURSION	0	8	-1	150	179	RECOMMENDATION_AUTO_ACCEPTED	0	1	0	155	5	3	0.169508	FALSE	-0.169508	0.18101	FALSE	-0.18101	0.207929	FALSE	-0.207929	1	0.18101	0.201054
1	MALE	39	16	51	41	4	0	0	ANTHRO HIGH	RANK SAME	MATERIAL	HARD	INCURSION	0	5	-1	369	407	RECOMMENDATION_AUTO_ACCEPTED	0	1	0	383	14	6	0.169508	FALSE	-0.169508	0.18101	FALSE	-0.18101	0.207929	FALSE	-0.207929	1	0.18101	0.201054
1	MALE	39	16	51	41	4	0	0	ANTHRO HIGH	RANK SAME	MATERIAL	HARD	COLLISION	1	5	6	383	1	RECOMMENDATION_AUTO_ACCEPTED	0	1	0	468	85	6	0.169508	FALSE	-0.169508	0.18101	FALSE	-0.18101	0.207929	FALSE	-0.207929	1	0.18101	0.201054
1	MALE	39	18	31	41	4	2	0	ANTHRO HIGH	RANK SAME	HUMAN	HARD	INCURSION	0	1	-1	88	146	RECOMMENDATION_AUTO_ACCEPTED	0	1	0	122	34	4	0.169451	FALSE	-0.169451	0.153574	FALSE	-0.153574	0.178823	FALSE	-0.178823	1	0.153574	0.201054
1	MALE	39	18	31	41	4	2	0	ANTHRO HIGH	RANK SAME	HUMAN	HARD	INCURSION	0	6	-1	123	154	RECOMMENDATION_AUTO_ACCEPTED	0	1	0	130	7	4	0.169451	FALSE	-0.169451	0.153574	FALSE	-0.153574	0.178823	FALSE	-0.178823	1	0.153574	0.201054
1	MALE	39	18	31	41	4	2	0	ANTHRO HIGH	RANK SAME	HUMAN	HARD	COLLISION	1	3	6	131	1	RECOMMENDATION_AUTO_ACCEPTED	0	1	0	137	6	4	0.169451	FALSE	-0.169451	0.153574	FALSE	-0.153574	0.178823	FALSE	-0.178823	1	0.153574	0.201054
1	MALE	39	18	31	41	4	2	0	ANTHRO HIGH	RANK SAME	HUMAN	HARD	COLLISION	1	3	6	138	1	RECOMMENDATION_AUTO_ACCEPTED	0	1	0	139	1	4	0.169451	FALSE	-0.169451	0.153574	FALSE	-0.153574	0.178823	FALSE	-0.178823	1	0.153574	0.201054
1	MALE	39	18	31	41	4	2	0	ANTHRO HIGH	RANK SAME	HUMAN	HARD	COLLISION	1	4	3	141	1	RECOMMENDATION_AUTO_ACCEPTED	0	1	0	156	15	4	0.169451	FALSE	-0.169451	0.153574	FALSE	-0.153574	0.178823	FALSE	-0.178823	1	0.153574	0.201054
1	MALE	39	18	31	41	4	2	0	ANTHRO HIGH	RANK SAME	HUMAN	HARD	COLLISION	1	3	6	165	1	RECOMMENDATION_AUTO_ACCEPTED	0	1	0	166	1	4	0.169451	FALSE	-0.169451	0.153574	FALSE	-0.153574	0.178823	FALSE	-0.178823	1	0.153574	0.201054
1	MALE	39	18	31	41	4	2	0	ANTHRO HIGH	RANK SAME	HUMAN	HARD	COLLISION	1	3	6	166	1	RECOMMENDATION_AUTO_ACCEPTED	0	1	0	167	1	4	0.169451	FALSE	-0.169451	0.153574	FALSE	-0.153574	0.178823	FALSE	-0.178823	1	0.153574	0.201054
1	MALE	39	18	31	41	4	2	0	ANTHRO HIGH	RANK SAME	HUMAN	HARD	COLLISION	1	4	3	167	1	RECOMMENDATION_AUTO_ACCEPTED	0	1	0	168	1	4	0.169451	FALSE	-0.169451	0.153574	FALSE	-0.153574	0.178823	FALSE	-0.178823	1	0.153574	0.201054
1	MALE	39	18	31	41	4	2	0	ANTHRO HIGH	RANK SAME	HUMAN	HARD	COLLISION	1	5	6	168	1	RECOMMENDATION_AUTO_ACCEPTED	0	1	0	169	1	4	0.169451	FALSE	-0.169451	0.153574	FALSE	-0.153574	0.178823	FALSE	-0.178823	1	0.153574	0.201054
1	MALE	39	18	31	41	4	2	0	ANTHRO HIGH	RANK SAME	HUMAN	HARD	COLLISION	1	5	6	169	1	RECOMMENDATION_AUTO_ACCEPTED	0	1	0	170	1	4	0.169451	FALSE	-0.169451	0.153574	FALSE	-0.153574	0.178823	FALSE	-0.178823	1	0.153574	0.201054
1	MALE	39	18	31	41	4	2	0	ANTHRO HIGH	RANK SAME	HUMAN	HARD	COLLISION	1	5	6	170	1	RECOMMENDATION_AUTO_ACCEPTED	0	1	0	171	1	5	0.169451	FALSE	-0.169451	0.153574	FALSE	-0.153574	0.178823	FALSE	-0.178823	1	0.153574	0.201054
1	MALE	39	18	31	41	4	2	0	ANTHRO HIGH	RANK SAME	HUMAN	HARD	COLLISION	1	4	3	171	1	RECOMMENDATION_AUTO_ACCEPTED	0	1	0	172	1	5	0.169451	FALSE	-0.169451	0.153574	FALSE	-0.153574	0.178823	FALSE	-0.178823	1	0.153574	0.201054
1	MALE	39	18	31	41	4	2	0	ANTHRO HIGH	RANK SAME	HUMAN	HARD	COLLISION	1	5	6	172	1	RECOMMENDATION_AUTO_ACCEPTED	0	1	0	173	1	5	0.169451	FALSE	-0.169451	0.153574	FALSE	-0.153574	0.178823	FALSE	-0.178823	1	0.153574	0.201054
1	MALE	39	18	31	41	4	2	0	ANTHRO HIGH	RANK SAME	HUMAN	HARD	COLLISION	1	5	3	173	1	RECOMMENDATION_AUTO_ACCEPTED	0	1	0	174	1	5	0.169451	FALSE	-0.169451	0.153574	FALSE	-0.153574	0.178823	FALSE	-0.178823	1	0.153574	0.201054
1	MALE	39	18	31	41	4	2	0	ANTHRO HIGH	RANK SAME	HUMAN	HARD	COLLISION	1	5	3	174	1	RECOMMENDATION_AUTO_ACCEPTED	0	1	0	175	1	5	0.169451	FALSE	-0.169451	0.153574	FALSE	-0.153574	0.178823	FALSE	-0.178823	1	0.153574	0.201054
1	MALE	39	18	31	41	4	2	0	ANTHRO HIGH	RANK SAME	HUMAN	HARD	INCURSION	0	8	-1	175	212	RECOMMENDATION_AUTO_ACCEPTED	0	1	0	188	13	5	0.169451	FALSE	-0.169451	0.153574	FALSE	-0.153574	0.178823	FALSE	-0.178823	1	0.153574	0.201054
1	MALE	39	18	31	41	4	2	0	ANTHRO HIGH	RANK SAME	HUMAN	HARD	COLLISION	1	5	3	188	1	RECOMMENDATION_AUTO_ACCEPTED	0	1	0	218	30	5	0.169451	FALSE	-0.169451	0.153574	FALSE	-0.153574	0.178823	FALSE	-0.178823	1	0.153574	0.201054
1	MALE	39	18	31	41	4	2	0	ANTHRO HIGH	RANK SAME	HUMAN	HARD	COLLISION	1	8	7	331	1	RECOMMENDATION_AUTO_ACCEPTED	0	1	0	357	26	5	0.169451	FALSE	-0.169451	0.153574	FALSE	-0.153574	0.178823	FALSE	-0.178823	1	0.153574	0.201054
1	MALE	39	23	46	41	2	0	0	ANTHRO HIGH	RANK HIGH	MATERIAL	EASY	INCURSION	0	1	-1	501	601	RECOMMENDATION_AUTO_ACCEPTED	0	1	0	577	76	3	0.309122	FALSE	-0.309122	0.32812	FALSE	-0.32812	0.299087	FALSE	-0.299087	1	0.32812	0.201054
1	MALE	39	23	46	41	2	0	0	ANTHRO HIGH	RANK HIGH	MATERIAL	EASY	INCURSION	0	1	-1	577	593	RECOMMENDATION_AUTO_ACCEPTED	0	1	0	578	1	3	0.309122	FALSE	-0.309122	0.32812	FALSE	-0.32812	0.299087	FALSE	-0.299087	1	0.32812	0.201054
1	MALE	39	23	46	41	2	0	0	ANTHRO HIGH	RANK HIGH	MATERIAL	EASY	INCURSION	0	1	-1	578	592	RECOMMENDATION_AUTO_ACCEPTED	0	1	0	579	1	3	0.309122	FALSE	-0.309122	0.32812	FALSE	-0.32812	0.299087	FALSE	-0.299087	1	0.32812	0.201054
1	MALE	39	23	46	41	2	0	0	ANTHRO HIGH	RANK HIGH	MATERIAL	EASY	INCURSION	0	1	-1	579	592	RECOMMENDATION_AUTO_ACCEPTED	0	1	0	580	1	3	0.309122	FALSE	-0.309122	0.32812	FALSE	-0.32812	0.299087	FALSE	-0.299087	1	0.32812	0.201054
1	MALE	39	23	46	41	2	0	0	ANTHRO HIGH	RANK HIGH	MATERIAL	EASY	INCURSION	0	1	-1	580	594	RECOMMENDATION_AUTO_ACCEPTED	0	1	0	581	1	3	0.309122	FALSE	-0.309122	0.32812	FALSE	-0.32812	0.299087	FALSE	-0.299087	1	0.32812	0.201054
1	MALE	39	24	29	40	4	4	0	ANTHRO HIGH	RANK HIGH	MATERIAL	HARD	COLLISION	1	4	8	125	1	RECOMMENDATION_AUTO_ACCEPTED	0	1	0	126	1	3	0.160288	FALSE	-0.160288	0.174401	FALSE	-0.174401	0.159196	FALSE	-0.159196	1	0.174401	0.201054
1	MALE	39	24	29	40	4	4	0	ANTHRO HIGH	RANK HIGH	MATERIAL	HARD	INCURSION	0	5	-1	127	180	RECOMMENDATION_AUTO_ACCEPTED	0	1	0	156	29	3	0.160288	FALSE	-0.160288	0.174401	FALSE	-0.174401	0.159196	FALSE	-0.159196	1	0.174401	0.201054
1	MALE	39	24	29	40	4	4	0	ANTHRO HIGH	RANK HIGH	MATERIAL	HARD	COLLISION	1	2	5	156	1	RECOMMENDATION_AUTO_ACCEPTED	0	1	0	176	20	3	0.160288	FALSE	-0.160288	0.174401	FALSE	-0.174401	0.159196	FALSE	-0.159196	1	0.174401	0.201054
1	MALE	39	25	101	39	4	0	0	ANTHRO HIGH	RANK HIGH	HUMAN	EASY	INCURSION	0	1	-1	96	220	RECOMMENDATION_AUTO_ACCEPTED	0	1	0	196	100	3	0.309034	FALSE	-0.309034	0.286178	FALSE	-0.286178	0.261432	FALSE	-0.261432	1	0.286178	0.201054
1	MALE	39	25	101	39	4	0	0	ANTHRO HIGH	RANK HIGH	HUMAN	EASY	COLLISION	1	4	1	196	1	RECOMMENDATION_AUTO_ACCEPTED	0	1	0	197	1	3	0.309034	FALSE	-0.309034	0.286178	FALSE	-0.286178	0.261432	FALSE	-0.261432	1	0.286178	0.201054
1	MALE	39	25	101	39	4	0	0	ANTHRO HIGH	RANK HIGH	HUMAN	EASY	COLLISION	1	4	1	197	1	RECOMMENDATION_AUTO_ACCEPTED	0	1	0	206	9	3	0.309034	FALSE	-0.309034	0.286178	FALSE	-0.286178	0.261432	FALSE	-0.261432	1	0.286178	0.201054
1	MALE	39	26	81	38	6	2	0	ANTHRO HIGH	RANK HIGH	HUMAN	HARD	COLLISION	1	3	5	137	1	RECOMMENDATION_AUTO_ACCEPTED	0	1	0	140	3	3	0.160233	FALSE	-0.160233	0.147786	FALSE	-0.147786	0.135743	FALSE	-0.135743	1	0.147786	0.201054
1	MALE	39	26	81	38	6	2	0	ANTHRO HIGH	RANK HIGH	HUMAN	HARD	INCURSION	0	8	-1	140	207	RECOMMENDATION_AUTO_ACCEPTED	0	1	0	183	43	3	0.160233	FALSE	-0.160233	0.147786	FALSE	-0.147786	0.135743	FALSE	-0.135743	1	0.147786	0.201054
1	MALE	39	26	81	38	6	2	0	ANTHRO HIGH	RANK HIGH	HUMAN	HARD	COLLISION	1	4	8	183	1	RECOMMENDATION_AUTO_ACCEPTED	0	1	0	184	1	3	0.160233	FALSE	-0.160233	0.147786	FALSE	-0.147786	0.135743	FALSE	-0.135743	1	0.147786	0.201054
1	MALE	39	26	81	38	6	2	0	ANTHRO HIGH	RANK HIGH	HUMAN	HARD	COLLISION	1	4	8	184	1	RECOMMENDATION_AUTO_ACCEPTED	0	1	0	185	1	3	0.160233	FALSE	-0.160233	0.147786	FALSE	-0.147786	0.135743	FALSE	-0.135743	1	0.147786	0.201054
1	MALE	39	26	81	38	6	2	0	ANTHRO HIGH	RANK HIGH	HUMAN	HARD	COLLISION	1	4	2	185	1	RECOMMENDATION_AUTO_ACCEPTED	0	1	0	186	1	3	0.160233	FALSE	-0.160233	0.147786	FALSE	-0.147786	0.135743	FALSE	-0.135743	1	0.147786	0.201054
1	MALE	39	26	81	38	6	2	0	ANTHRO HIGH	RANK HIGH	HUMAN	HARD	COLLISION	1	4	8	186	1	RECOMMENDATION_AUTO_ACCEPTED	0	1	0	187	1	3	0.160233	FALSE	-0.160233	0.147786	FALSE	-0.147786	0.135743	FALSE	-0.135743	1	0.147786	0.201054
1	MALE	39	26	81	38	6	2	0	ANTHRO HIGH	RANK HIGH	HUMAN	HARD	COLLISION	1	1	5	516	1	RECOMMENDATION_AUTO_ACCEPTED	0	1	0	517	1	1	0.160233	FALSE	-0.160233	0.147786	FALSE	-0.147786	0.135743	FALSE	-0.135743	1	0.147786	0.201054
1	MALE	39	26	81	38	6	2	0	ANTHRO HIGH	RANK HIGH	HUMAN	HARD	COLLISION	1	1	5	517	1	RECOMMENDATION_AUTO_ACCEPTED	0	1	0	518	1	1	0.160233	FALSE	-0.160233	0.147786	FALSE	-0.147786	0.135743	FALSE	-0.135743	1	0.147786	0.201054
2	MALE	51	7	44	26	2	2	0	ANTHRO HIGH	RANK LOW	MATERIAL	EASY	INCURSION	0	3	-1	137	188	RECOMMENDATION_AUTO_ACCEPTED	0	1	0	164	27	1	0.410573	FALSE	-0.410573	0.42468	FALSE	-0.42468	0.403783	FALSE	-0.403783	1	0.42468	0.201054
2	MALE	51	8	82	41	2	2	0	ANTHRO HIGH	RANK LOW	MATERIAL	HARD	INCURSION	0	5	-1	126	144	RECOMMENDATION_AUTO_ACCEPTED	0	1	0	127	1	6	0.22909	FALSE	-0.22909	0.242019	FALSE	-0.242019	0.231067	FALSE	-0.231067	1	0.242019	0.201054
2	MALE	51	8	82	41	2	2	0	ANTHRO HIGH	RANK LOW	MATERIAL	HARD	INCURSION	0	6	-1	127	165	RECOMMENDATION_AUTO_ACCEPTED	0	1	0	141	14	6	0.22909	FALSE	-0.22909	0.242019	FALSE	-0.242019	0.231067	FALSE	-0.231067	1	0.242019	0.201054
2	MALE	51	8	82	41	2	2	0	ANTHRO HIGH	RANK LOW	MATERIAL	HARD	COLLISION	1	1	5	141	1	RECOMMENDATION_AUTO_ACCEPTED	0	1	0	147	6	6	0.22909	FALSE	-0.22909	0.242019	FALSE	-0.242019	0.231067	FALSE	-0.231067	1	0.242019	0.201054
2	MALE	51	8	82	41	2	2	0	ANTHRO HIGH	RANK LOW	MATERIAL	HARD	COLLISION	1	1	5	147	1	RECOMMENDATION_AUTO_ACCEPTED	0	1	0	154	7	6	0.22909	FALSE	-0.22909	0.242019	FALSE	-0.242019	0.231067	FALSE	-0.231067	1	0.242019	0.201054
2	MALE	51	8	82	41	2	2	0	ANTHRO HIGH	RANK LOW	MATERIAL	HARD	INCURSION	0	2	-1	154	178	RECOMMENDATION_AUTO_ACCEPTED	0	1	0	155	1	6	0.22909	FALSE	-0.22909	0.242019	FALSE	-0.242019	0.231067	FALSE	-0.231067	1	0.242019	0.201054
2	MALE	51	8	82	41	2	2	0	ANTHRO HIGH	RANK LOW	MATERIAL	HARD	INCURSION	0	7	-1	155	236	RECOMMENDATION_AUTO_ACCEPTED	0	1	0	212	57	6	0.22909	FALSE	-0.22909	0.242019	FALSE	-0.242019	0.231067	FALSE	-0.231067	1	0.242019	0.201054
2	MALE	51	10	96	39	6	2	0	ANTHRO HIGH	RANK LOW	HUMAN	HARD	INCURSION	0	6	-1	20	125	RECOMMENDATION_AUTO_ACCEPTED	0	1	0	101	81	3	0.229018	FALSE	-0.229018	0.207681	FALSE	-0.207681	0.199538	FALSE	-0.199538	1	0.207681	0.201054
2	MALE	51	10	96	39	6	2	0	ANTHRO HIGH	RANK LOW	HUMAN	HARD	COLLISION	1	8	6	101	1	RECOMMENDATION_AUTO_ACCEPTED	0	1	0	115	14	3	0.229018	FALSE	-0.229018	0.207681	FALSE	-0.207681	0.199538	FALSE	-0.199538	1	0.207681	0.201054
2	MALE	51	10	96	39	6	2	0	ANTHRO HIGH	RANK LOW	HUMAN	HARD	COLLISION	1	8	6	115	1	RECOMMENDATION_AUTO_ACCEPTED	0	1	0	116	1	3	0.229018	FALSE	-0.229018	0.207681	FALSE	-0.207681	0.199538	FALSE	-0.199538	1	0.207681	0.201054
2	MALE	51	10	96	39	6	2	0	ANTHRO HIGH	RANK LOW	HUMAN	HARD	INCURSION	0	5	-1	116	142	RECOMMENDATION_AUTO_ACCEPTED	0	1	0	117	1	3	0.229018	FALSE	-0.229018	0.207681	FALSE	-0.207681	0.199538	FALSE	-0.199538	1	0.207681	0.201054
2	MALE	51	10	96	39	6	2	0	ANTHRO HIGH	RANK LOW	HUMAN	HARD	COLLISION	1	8	6	117	1	RECOMMENDATION_AUTO_ACCEPTED	0	1	0	120	3	3	0.229018	FALSE	-0.229018	0.207681	FALSE	-0.207681	0.199538	FALSE	-0.199538	1	0.207681	0.201054
2	MALE	51	10	96	39	6	2	0	ANTHRO HIGH	RANK LOW	HUMAN	HARD	INCURSION	0	3	-1	120	152	RECOMMENDATION_AUTO_ACCEPTED	0	1	0	128	8	3	0.229018	FALSE	-0.229018	0.207681	FALSE	-0.207681	0.199538	FALSE	-0.199538	1	0.207681	0.201054
2	MALE	51	10	96	39	6	2	0	ANTHRO HIGH	RANK LOW	HUMAN	HARD	COLLISION	1	4	5	128	1	RECOMMENDATION_AUTO_ACCEPTED	0	1	0	129	1	3	0.229018	FALSE	-0.229018	0.207681	FALSE	-0.207681	0.199538	FALSE	-0.199538	1	0.207681	0.201054
2	MALE	51	10	96	39	6	2	0	ANTHRO HIGH	RANK LOW	HUMAN	HARD	INCURSION	0	8	-1	483	530	RECOMMENDATION_AUTO_ACCEPTED	0	1	0	506	23	3	0.229018	FALSE	-0.229018	0.207681	FALSE	-0.207681	0.199538	FALSE	-0.199538	1	0.207681	0.201054
2	MALE	51	15	105	35	4	0	0	ANTHRO HIGH	RANK SAME	MATERIAL	EASY	INCURSION	0	4	-1	108	152	RECOMMENDATION_AUTO_ACCEPTED	0	1	0	128	20	1	0.323604	FALSE	-0.323604	0.338168	FALSE	-0.338168	0.371711	FALSE	-0.371711	1	0.338168	0.201054
2	MALE	51	15	105	35	4	0	0	ANTHRO HIGH	RANK SAME	MATERIAL	EASY	INCURSION	0	2	-1	128	219	RECOMMENDATION_AUTO_ACCEPTED	0	1	0	195	67	1	0.323604	FALSE	-0.323604	0.338168	FALSE	-0.338168	0.371711	FALSE	-0.371711	1	0.338168	0.201054
2	MALE	51	15	105	35	4	0	0	ANTHRO HIGH	RANK SAME	MATERIAL	EASY	INCURSION	0	3	-1	322	381	RECOMMENDATION_AUTO_ACCEPTED	0	1	0	357	35	1	0.323604	FALSE	-0.323604	0.338168	FALSE	-0.338168	0.371711	FALSE	-0.371711	1	0.338168	0.201054
2	MALE	51	16	48	41	4	0	0	ANTHRO HIGH	RANK SAME	MATERIAL	HARD	COLLISION	1	1	7	104	1	RECOMMENDATION_AUTO_ACCEPTED	0	1	0	108	4	1	0.169508	FALSE	-0.169508	0.18101	FALSE	-0.18101	0.207929	FALSE	-0.207929	1	0.18101	0.201054
2	MALE	51	16	48	41	4	0	0	ANTHRO HIGH	RANK SAME	MATERIAL	HARD	COLLISION	1	2	6	108	1	RECOMMENDATION_AUTO_ACCEPTED	0	1	0	109	1	1	0.169508	FALSE	-0.169508	0.18101	FALSE	-0.18101	0.207929	FALSE	-0.207929	1	0.18101	0.201054
2	MALE	51	16	48	41	4	0	0	ANTHRO HIGH	RANK SAME	MATERIAL	HARD	INCURSION	0	3	-1	109	152	RECOMMENDATION_AUTO_ACCEPTED	0	1	0	128	19	1	0.169508	FALSE	-0.169508	0.18101	FALSE	-0.18101	0.207929	FALSE	-0.207929	1	0.18101	0.201054
2	MALE	51	16	48	41	4	0	0	ANTHRO HIGH	RANK SAME	MATERIAL	HARD	INCURSION	0	4	-1	128	173	RECOMMENDATION_AUTO_ACCEPTED	0	1	0	149	21	1	0.169508	FALSE	-0.169508	0.18101	FALSE	-0.18101	0.207929	FALSE	-0.207929	1	0.18101	0.201054
2	MALE	51	16	48	41	4	0	0	ANTHRO HIGH	RANK SAME	MATERIAL	HARD	INCURSION	0	5	-1	149	175	RECOMMENDATION_AUTO_ACCEPTED	0	1	0	150	1	1	0.169508	FALSE	-0.169508	0.18101	FALSE	-0.18101	0.207929	FALSE	-0.207929	1	0.18101	0.201054
2	MALE	51	16	48	41	4	0	0	ANTHRO HIGH	RANK SAME	MATERIAL	HARD	INCURSION	0	8	-1	150	179	RECOMMENDATION_AUTO_ACCEPTED	0	1	0	155	5	1	0.169508	FALSE	-0.169508	0.18101	FALSE	-0.18101	0.207929	FALSE	-0.207929	1	0.18101	0.201054
2	MALE	51	16	48	41	4	0	0	ANTHRO HIGH	RANK SAME	MATERIAL	HARD	COLLISION	1	5	3	376	1	RECOMMENDATION_AUTO_ACCEPTED	0	1	0	389	13	7	0.169508	FALSE	-0.169508	0.18101	FALSE	-0.18101	0.207929	FALSE	-0.207929	1	0.18101	0.201054
2	MALE	51	16	48	41	4	0	0	ANTHRO HIGH	RANK SAME	MATERIAL	HARD	INCURSION	0	5	-1	389	431	RECOMMENDATION_AUTO_ACCEPTED	0	1	0	407	18	7	0.169508	FALSE	-0.169508	0.18101	FALSE	-0.18101	0.207929	FALSE	-0.207929	1	0.18101	0.201054
2	MALE	51	16	48	41	4	0	0	ANTHRO HIGH	RANK SAME	MATERIAL	HARD	INCURSION	0	3	-1	407	436	RECOMMENDATION_AUTO_ACCEPTED	0	1	0	412	5	7	0.169508	FALSE	-0.169508	0.18101	FALSE	-0.18101	0.207929	FALSE	-0.207929	1	0.18101	0.201054
2	MALE	51	16	48	41	4	0	0	ANTHRO HIGH	RANK SAME	MATERIAL	HARD	COLLISION	1	7	3	649	1	RECOMMENDATION_AUTO_ACCEPTED	0	1	0	650	1	7	0.169508	FALSE	-0.169508	0.18101	FALSE	-0.18101	0.207929	FALSE	-0.207929	1	0.18101	0.201054
2	MALE	51	18	45	38	4	4	0	ANTHRO HIGH	RANK SAME	HUMAN	HARD	INCURSION	0	1	-1	63	146	RECOMMENDATION_AUTO_ACCEPTED	0	1	0	122	59	7	0.169451	FALSE	-0.169451	0.153574	FALSE	-0.153574	0.178823	FALSE	-0.178823	1	0.153574	0.201054
2	MALE	51	18	45	38	4	4	0	ANTHRO HIGH	RANK SAME	HUMAN	HARD	INCURSION	0	6	-1	123	154	RECOMMENDATION_AUTO_ACCEPTED	0	1	0	130	7	7	0.169451	FALSE	-0.169451	0.153574	FALSE	-0.153574	0.178823	FALSE	-0.178823	1	0.153574	0.201054
2	MALE	51	18	45	38	4	4	0	ANTHRO HIGH	RANK SAME	HUMAN	HARD	COLLISION	1	3	6	131	1	RECOMMENDATION_AUTO_ACCEPTED	0	1	0	137	6	7	0.169451	FALSE	-0.169451	0.153574	FALSE	-0.153574	0.178823	FALSE	-0.178823	1	0.153574	0.201054
2	MALE	51	18	45	38	4	4	0	ANTHRO HIGH	RANK SAME	HUMAN	HARD	COLLISION	1	3	6	138	1	RECOMMENDATION_AUTO_ACCEPTED	0	1	0	139	1	7	0.169451	FALSE	-0.169451	0.153574	FALSE	-0.153574	0.178823	FALSE	-0.178823	1	0.153574	0.201054
2	MALE	51	18	45	38	4	4	0	ANTHRO HIGH	RANK SAME	HUMAN	HARD	COLLISION	1	3	6	140	1	RECOMMENDATION_AUTO_ACCEPTED	0	1	0	149	9	7	0.169451	FALSE	-0.169451	0.153574	FALSE	-0.153574	0.178823	FALSE	-0.178823	1	0.153574	0.201054
2	MALE	51	18	45	38	4	4	0	ANTHRO HIGH	RANK SAME	HUMAN	HARD	COLLISION	1	4	3	150	1	RECOMMENDATION_AUTO_ACCEPTED	0	1	0	154	4	7	0.169451	FALSE	-0.169451	0.153574	FALSE	-0.153574	0.178823	FALSE	-0.178823	1	0.153574	0.201054
2	MALE	51	18	45	38	4	4	0	ANTHRO HIGH	RANK SAME	HUMAN	HARD	COLLISION	1	3	6	155	1	RECOMMENDATION_AUTO_ACCEPTED	0	1	0	156	1	7	0.169451	FALSE	-0.169451	0.153574	FALSE	-0.153574	0.178823	FALSE	-0.178823	1	0.153574	0.201054
2	MALE	51	18	45	38	4	4	0	ANTHRO HIGH	RANK SAME	HUMAN	HARD	COLLISION	1	4	3	157	1	RECOMMENDATION_AUTO_ACCEPTED	0	1	0	158	1	7	0.169451	FALSE	-0.169451	0.153574	FALSE	-0.153574	0.178823	FALSE	-0.178823	1	0.153574	0.201054
2	MALE	51	18	45	38	4	4	0	ANTHRO HIGH	RANK SAME	HUMAN	HARD	COLLISION	1	4	3	159	1	RECOMMENDATION_AUTO_ACCEPTED	0	1	0	160	1	7	0.169451	FALSE	-0.169451	0.153574	FALSE	-0.153574	0.178823	FALSE	-0.178823	1	0.153574	0.201054
2	MALE	51	18	45	38	4	4	0	ANTHRO HIGH	RANK SAME	HUMAN	HARD	INCURSION	0	8	-1	162	212	RECOMMENDATION_AUTO_ACCEPTED	0	1	0	188	26	7	0.169451	FALSE	-0.169451	0.153574	FALSE	-0.153574	0.178823	FALSE	-0.178823	1	0.153574	0.201054
2	MALE	51	18	45	38	4	4	0	ANTHRO HIGH	RANK SAME	HUMAN	HARD	COLLISION	1	5	6	188	1	RECOMMENDATION_AUTO_ACCEPTED	0	1	0	189	1	7	0.169451	FALSE	-0.169451	0.153574	FALSE	-0.153574	0.178823	FALSE	-0.178823	1	0.153574	0.201054
2	MALE	51	18	45	38	4	4	0	ANTHRO HIGH	RANK SAME	HUMAN	HARD	COLLISION	1	5	6	189	1	TIME_PASSED	1	0	0	190	1	7	0.169451	FALSE	-0.169451	0.153574	FALSE	-0.153574	0.178823	FALSE	-0.178823	1	0.153574	0.201054
2	MALE	51	18	45	38	4	4	0	ANTHRO HIGH	RANK SAME	HUMAN	HARD	COLLISION	1	8	7	434	1	RECOMMENDATION_AUTO_ACCEPTED	0	1	0	446	12	7	0.169451	FALSE	-0.169451	0.153574	FALSE	-0.153574	0.178823	FALSE	-0.178823	1	0.153574	0.201054
2	MALE	51	23	80	29	2	2	0	ANTHRO HIGH	RANK HIGH	MATERIAL	EASY	INCURSION	0	3	-1	164	204	RECOMMENDATION_AUTO_ACCEPTED	0	1	0	180	16	1	0.309122	FALSE	-0.309122	0.32812	FALSE	-0.32812	0.299087	FALSE	-0.299087	1	0.32812	0.201054
2	MALE	51	23	80	29	2	2	0	ANTHRO HIGH	RANK HIGH	MATERIAL	EASY	INCURSION	0	1	-1	316	362	RECOMMENDATION_AUTO_ACCEPTED	0	1	0	338	22	4	0.309122	FALSE	-0.309122	0.32812	FALSE	-0.32812	0.299087	FALSE	-0.299087	1	0.32812	0.201054
2	MALE	51	24	21	41	2	4	0	ANTHRO HIGH	RANK HIGH	MATERIAL	HARD	INCURSION	0	8	-1	95	162	RECOMMENDATION_AUTO_ACCEPTED	0	1	0	138	43	4	0.160288	FALSE	-0.160288	0.174401	FALSE	-0.174401	0.159196	FALSE	-0.159196	1	0.174401	0.201054
2	MALE	51	24	21	41	2	4	0	ANTHRO HIGH	RANK HIGH	MATERIAL	HARD	COLLISION	1	4	8	138	1	RECOMMENDATION_AUTO_ACCEPTED	0	1	0	139	1	4	0.160288	FALSE	-0.160288	0.174401	FALSE	-0.174401	0.159196	FALSE	-0.159196	1	0.174401	0.201054
2	MALE	51	24	21	41	2	4	0	ANTHRO HIGH	RANK HIGH	MATERIAL	HARD	INCURSION	0	5	-1	140	180	RECOMMENDATION_AUTO_ACCEPTED	0	1	0	156	16	4	0.160288	FALSE	-0.160288	0.174401	FALSE	-0.174401	0.159196	FALSE	-0.159196	1	0.174401	0.201054
2	MALE	51	24	21	41	2	4	0	ANTHRO HIGH	RANK HIGH	MATERIAL	HARD	COLLISION	1	4	8	156	1	RECOMMENDATION_AUTO_ACCEPTED	0	1	0	157	1	4	0.160288	FALSE	-0.160288	0.174401	FALSE	-0.174401	0.159196	FALSE	-0.159196	1	0.174401	0.201054
2	MALE	51	24	21	41	2	4	0	ANTHRO HIGH	RANK HIGH	MATERIAL	HARD	COLLISION	1	4	8	157	1	RECOMMENDATION_AUTO_ACCEPTED	0	1	0	158	1	4	0.160288	FALSE	-0.160288	0.174401	FALSE	-0.174401	0.159196	FALSE	-0.159196	1	0.174401	0.201054
2	MALE	51	24	21	41	2	4	0	ANTHRO HIGH	RANK HIGH	MATERIAL	HARD	COLLISION	1	2	5	182	1	RECOMMENDATION_AUTO_ACCEPTED	0	1	0	183	1	4	0.160288	FALSE	-0.160288	0.174401	FALSE	-0.174401	0.159196	FALSE	-0.159196	1	0.174401	0.201054
2	MALE	51	24	21	41	2	4	0	ANTHRO HIGH	RANK HIGH	MATERIAL	HARD	COLLISION	1	2	5	183	1	RECOMMENDATION_AUTO_ACCEPTED	0	1	0	184	1	4	0.160288	FALSE	-0.160288	0.174401	FALSE	-0.174401	0.159196	FALSE	-0.159196	1	0.174401	0.201054
2	MALE	51	24	21	41	2	4	0	ANTHRO HIGH	RANK HIGH	MATERIAL	HARD	COLLISION	1	2	5	184	1	RECOMMENDATION_AUTO_ACCEPTED	0	1	0	185	1	4	0.160288	FALSE	-0.160288	0.174401	FALSE	-0.174401	0.159196	FALSE	-0.159196	1	0.174401	0.201054
2	MALE	51	24	21	41	2	4	0	ANTHRO HIGH	RANK HIGH	MATERIAL	HARD	INCURSION	0	4	-1	523	548	RECOMMENDATION_AUTO_ACCEPTED	0	1	0	524	1	5	0.160288	FALSE	-0.160288	0.174401	FALSE	-0.174401	0.159196	FALSE	-0.159196	1	0.174401	0.201054
2	MALE	51	25	20	41	1	0	1	ANTHRO HIGH	RANK HIGH	HUMAN	EASY	INCURSION	0	1	-1	201	220	RECOMMENDATION_AUTO_ACCEPTED	0	1	0	202	1	4	0.309034	FALSE	-0.309034	0.286178	FALSE	-0.286178	0.261432	FALSE	-0.261432	1	0.286178	0.201054
2	MALE	51	25	20	41	1	0	1	ANTHRO HIGH	RANK HIGH	HUMAN	EASY	COLLISION	1	3	4	523	1	RECOMMENDATION_AUTO_ACCEPTED	0	1	0	524	1	4	0.309034	FALSE	-0.309034	0.286178	FALSE	-0.286178	0.261432	FALSE	-0.261432	1	0.286178	0.201054
2	MALE	51	25	20	41	1	0	1	ANTHRO HIGH	RANK HIGH	HUMAN	EASY	COLLISION	1	3	4	811	1	RECOMMENDATION_AUTO_ACCEPTED	0	1	0	829	18	4	0.309034	FALSE	-0.309034	0.286178	FALSE	-0.286178	0.261432	FALSE	-0.261432	1	0.286178	0.201054
2	MALE	51	26	21	41	2	4	0	ANTHRO HIGH	RANK HIGH	HUMAN	HARD	INCURSION	0	5	-1	180	204	RECOMMENDATION_AUTO_ACCEPTED	0	1	0	181	1	4	0.160233	FALSE	-0.160233	0.147786	FALSE	-0.147786	0.135743	FALSE	-0.135743	1	0.147786	0.201054
2	MALE	51	26	21	41	2	4	0	ANTHRO HIGH	RANK HIGH	HUMAN	HARD	COLLISION	1	3	5	181	1	RECOMMENDATION_AUTO_ACCEPTED	0	1	0	182	1	4	0.160233	FALSE	-0.160233	0.147786	FALSE	-0.147786	0.135743	FALSE	-0.135743	1	0.147786	0.201054
2	MALE	51	26	21	41	2	4	0	ANTHRO HIGH	RANK HIGH	HUMAN	HARD	INCURSION	0	8	-1	182	207	RECOMMENDATION_AUTO_ACCEPTED	0	1	0	183	1	4	0.160233	FALSE	-0.160233	0.147786	FALSE	-0.147786	0.135743	FALSE	-0.135743	1	0.147786	0.201054
2	MALE	51	26	21	41	2	4	0	ANTHRO HIGH	RANK HIGH	HUMAN	HARD	COLLISION	1	3	5	183	1	RECOMMENDATION_AUTO_ACCEPTED	0	1	0	195	12	4	0.160233	FALSE	-0.160233	0.147786	FALSE	-0.147786	0.135743	FALSE	-0.135743	1	0.147786	0.201054
2	MALE	51	26	21	41	2	4	0	ANTHRO HIGH	RANK HIGH	HUMAN	HARD	COLLISION	1	4	8	259	1	RECOMMENDATION_AUTO_ACCEPTED	0	1	0	293	34	3	0.160233	FALSE	-0.160233	0.147786	FALSE	-0.147786	0.135743	FALSE	-0.135743	1	0.147786	0.201054
2	MALE	51	26	21	41	2	4	0	ANTHRO HIGH	RANK HIGH	HUMAN	HARD	COLLISION	1	8	2	413	1	RECOMMENDATION_AUTO_ACCEPTED	0	1	0	414	1	7	0.160233	FALSE	-0.160233	0.147786	FALSE	-0.147786	0.135743	FALSE	-0.135743	1	0.147786	0.201054
2	MALE	51	26	21	41	2	4	0	ANTHRO HIGH	RANK HIGH	HUMAN	HARD	INCURSION	0	8	-1	450	525	RECOMMENDATION_IGNORED_BY_CLICKING_ON_RED_CROSS	1	0	0	473	23	7	0.160233	FALSE	-0.160233	0.147786	FALSE	-0.147786	0.135743	FALSE	-0.135743	1	0.147786	0.201054
2	MALE	51	26	21	41	2	4	0	ANTHRO HIGH	RANK HIGH	HUMAN	HARD	INCURSION	0	8	-1	500	525	RECOMMENDATION_AUTO_ACCEPTED	0	1	0	501	1	7	0.160233	FALSE	-0.160233	0.147786	FALSE	-0.147786	0.135743	FALSE	-0.135743	1	0.147786	0.201054
2	MALE	51	26	21	41	2	4	0	ANTHRO HIGH	RANK HIGH	HUMAN	HARD	INCURSION	0	1	-1	501	534	RECOMMENDATION_AUTO_ACCEPTED	0	1	0	510	9	7	0.160233	FALSE	-0.160233	0.147786	FALSE	-0.147786	0.135743	FALSE	-0.135743	1	0.147786	0.201054
2	MALE	51	26	21	41	2	4	0	ANTHRO HIGH	RANK HIGH	HUMAN	HARD	INCURSION	0	1	-1	510	534	RECOMMENDATION_AUTO_ACCEPTED	0	1	0	511	1	7	0.160233	FALSE	-0.160233	0.147786	FALSE	-0.147786	0.135743	FALSE	-0.135743	1	0.147786	0.201054
2	MALE	51	26	21	41	2	4	0	ANTHRO HIGH	RANK HIGH	HUMAN	HARD	INCURSION	0	1	-1	511	535	RECOMMENDATION_AUTO_ACCEPTED	0	1	0	512	1	7	0.160233	FALSE	-0.160233	0.147786	FALSE	-0.147786	0.135743	FALSE	-0.135743	1	0.147786	0.201054
2	MALE	51	26	21	41	2	4	0	ANTHRO HIGH	RANK HIGH	HUMAN	HARD	COLLISION	1	8	1	512	1	RECOMMENDATION_AUTO_ACCEPTED	0	1	0	513	1	7	0.160233	FALSE	-0.160233	0.147786	FALSE	-0.147786	0.135743	FALSE	-0.135743	1	0.147786	0.201054
2	MALE	51	26	21	41	2	4	0	ANTHRO HIGH	RANK HIGH	HUMAN	HARD	COLLISION	1	8	1	513	1	RECOMMENDATION_AUTO_ACCEPTED	0	1	0	514	1	7	0.160233	FALSE	-0.160233	0.147786	FALSE	-0.147786	0.135743	FALSE	-0.135743	1	0.147786	0.201054
2	MALE	51	26	21	41	2	4	0	ANTHRO HIGH	RANK HIGH	HUMAN	HARD	COLLISION	1	8	1	514	1	RECOMMENDATION_AUTO_ACCEPTED	0	1	0	515	1	7	0.160233	FALSE	-0.160233	0.147786	FALSE	-0.147786	0.135743	FALSE	-0.135743	1	0.147786	0.201054
2	MALE	51	26	21	41	2	4	0	ANTHRO HIGH	RANK HIGH	HUMAN	HARD	COLLISION	1	8	1	515	1	RECOMMENDATION_AUTO_ACCEPTED	0	1	0	516	1	7	0.160233	FALSE	-0.160233	0.147786	FALSE	-0.147786	0.135743	FALSE	-0.135743	1	0.147786	0.201054
2	MALE	51	26	21	41	2	4	0	ANTHRO HIGH	RANK HIGH	HUMAN	HARD	INCURSION	0	8	-1	516	530	RECOMMENDATION_AUTO_ACCEPTED	0	1	0	517	1	7	0.160233	FALSE	-0.160233	0.147786	FALSE	-0.147786	0.135743	FALSE	-0.135743	1	0.147786	0.201054
2	MALE	51	26	21	41	2	4	0	ANTHRO HIGH	RANK HIGH	HUMAN	HARD	COLLISION	1	8	1	517	1	RECOMMENDATION_AUTO_ACCEPTED	0	1	0	518	1	7	0.160233	FALSE	-0.160233	0.147786	FALSE	-0.147786	0.135743	FALSE	-0.135743	1	0.147786	0.201054
2	MALE	51	26	21	41	2	4	0	ANTHRO HIGH	RANK HIGH	HUMAN	HARD	INCURSION	0	8	-1	519	530	RECOMMENDATION_AUTO_ACCEPTED	0	1	0	520	1	7	0.160233	FALSE	-0.160233	0.147786	FALSE	-0.147786	0.135743	FALSE	-0.135743	1	0.147786	0.201054
2	MALE	51	26	21	41	2	4	0	ANTHRO HIGH	RANK HIGH	HUMAN	HARD	INCURSION	0	8	-1	520	530	RECOMMENDATION_AUTO_ACCEPTED	0	1	0	521	1	7	0.160233	FALSE	-0.160233	0.147786	FALSE	-0.147786	0.135743	FALSE	-0.135743	1	0.147786	0.201054
2	MALE	51	26	21	41	2	4	0	ANTHRO HIGH	RANK HIGH	HUMAN	HARD	INCURSION	0	8	-1	521	530	RECOMMENDATION_AUTO_ACCEPTED	0	1	0	522	1	7	0.160233	FALSE	-0.160233	0.147786	FALSE	-0.147786	0.135743	FALSE	-0.135743	1	0.147786	0.201054
2	MALE	51	26	21	41	2	4	0	ANTHRO HIGH	RANK HIGH	HUMAN	HARD	INCURSION	0	8	-1	522	530	RECOMMENDATION_AUTO_ACCEPTED	0	1	0	523	1	7	0.160233	FALSE	-0.160233	0.147786	FALSE	-0.147786	0.135743	FALSE	-0.135743	1	0.147786	0.201054
2	MALE	51	26	21	41	2	4	0	ANTHRO HIGH	RANK HIGH	HUMAN	HARD	INCURSION	0	8	-1	523	530	RECOMMENDATION_AUTO_ACCEPTED	0	1	0	524	1	7	0.160233	FALSE	-0.160233	0.147786	FALSE	-0.147786	0.135743	FALSE	-0.135743	1	0.147786	0.201054
2	MALE	51	26	21	41	2	4	0	ANTHRO HIGH	RANK HIGH	HUMAN	HARD	INCURSION	0	8	-1	524	530	RECOMMENDATION_AUTO_ACCEPTED	0	1	0	525	1	7	0.160233	FALSE	-0.160233	0.147786	FALSE	-0.147786	0.135743	FALSE	-0.135743	1	0.147786	0.201054
2	MALE	51	26	21	41	2	4	0	ANTHRO HIGH	RANK HIGH	HUMAN	HARD	INCURSION	0	8	-1	525	530	RECOMMENDATION_AUTO_ACCEPTED	0	1	0	526	1	7	0.160233	FALSE	-0.160233	0.147786	FALSE	-0.147786	0.135743	FALSE	-0.135743	1	0.147786	0.201054
2	MALE	51	26	21	41	2	4	0	ANTHRO HIGH	RANK HIGH	HUMAN	HARD	INCURSION	0	8	-1	526	530	RECOMMENDATION_AUTO_ACCEPTED	0	1	0	527	1	7	0.160233	FALSE	-0.160233	0.147786	FALSE	-0.147786	0.135743	FALSE	-0.135743	1	0.147786	0.201054
2	MALE	51	26	21	41	2	4	0	ANTHRO HIGH	RANK HIGH	HUMAN	HARD	INCURSION	0	8	-1	527	530	RECOMMENDATION_AUTO_ACCEPTED	0	1	0	528	1	7	0.160233	FALSE	-0.160233	0.147786	FALSE	-0.147786	0.135743	FALSE	-0.135743	1	0.147786	0.201054
2	MALE	51	26	21	41	2	4	0	ANTHRO HIGH	RANK HIGH	HUMAN	HARD	INCURSION	0	8	-1	528	530	RECOMMENDATION_AUTO_ACCEPTED	0	1	0	529	1	7	0.160233	FALSE	-0.160233	0.147786	FALSE	-0.147786	0.135743	FALSE	-0.135743	1	0.147786	0.201054
2	MALE	51	26	21	41	2	4	0	ANTHRO HIGH	RANK HIGH	HUMAN	HARD	INCURSION	0	8	-1	529	530	RECOMMENDATION_AUTO_ACCEPTED	0	1	0	530	1	7	0.160233	FALSE	-0.160233	0.147786	FALSE	-0.147786	0.135743	FALSE	-0.135743	1	0.147786	0.201054
2	MALE	51	26	21	41	2	4	0	ANTHRO HIGH	RANK HIGH	HUMAN	HARD	INCURSION	0	8	-1	530	531	RECOMMENDATION_AUTO_ACCEPTED	0	1	0	531	1	7	0.160233	FALSE	-0.160233	0.147786	FALSE	-0.147786	0.135743	FALSE	-0.135743	1	0.147786	0.201054
2	MALE	51	26	21	41	2	4	0	ANTHRO HIGH	RANK HIGH	HUMAN	HARD	INCURSION	0	8	-1	531	532	RECOMMENDATION_AUTO_ACCEPTED	0	1	0	532	1	7	0.160233	FALSE	-0.160233	0.147786	FALSE	-0.147786	0.135743	FALSE	-0.135743	1	0.147786	0.201054
2	MALE	51	26	21	41	2	4	0	ANTHRO HIGH	RANK HIGH	HUMAN	HARD	INCURSION	0	8	-1	532	533	RECOMMENDATION_AUTO_ACCEPTED	0	1	0	533	1	7	0.160233	FALSE	-0.160233	0.147786	FALSE	-0.147786	0.135743	FALSE	-0.135743	1	0.147786	0.201054
2	MALE	51	26	21	41	2	4	0	ANTHRO HIGH	RANK HIGH	HUMAN	HARD	INCURSION	0	8	-1	534	534	RECOMMENDATION_AUTO_ACCEPTED	0	1	0	535	1	7	0.160233	FALSE	-0.160233	0.147786	FALSE	-0.147786	0.135743	FALSE	-0.135743	1	0.147786	0.201054
3	FEMALE	25	8	7	41	2	2	0	ANTHRO HIGH	RANK LOW	MATERIAL	HARD	COLLISION	1	1	5	83	1	RECOMMENDATION_AUTO_ACCEPTED	0	1	0	108	25	4	0.22909	FALSE	-0.22909	0.242019	FALSE	-0.242019	0.231067	FALSE	-0.231067	1	0.242019	0.201054
3	FEMALE	25	8	7	41	2	2	0	ANTHRO HIGH	RANK LOW	MATERIAL	HARD	INCURSION	0	6	-1	108	165	RECOMMENDATION_IGNORED_BY_CLICKING_ON_RED_CROSS	1	0	0	131	23	4	0.22909	FALSE	-0.22909	0.242019	FALSE	-0.242019	0.231067	FALSE	-0.231067	1	0.242019	0.201054
3	FEMALE	25	8	7	41	2	2	0	ANTHRO HIGH	RANK LOW	MATERIAL	HARD	INCURSION	0	2	-1	132	178	RECOMMENDATION_AUTO_ACCEPTED	0	1	0	154	22	4	0.22909	FALSE	-0.22909	0.242019	FALSE	-0.242019	0.231067	FALSE	-0.231067	1	0.242019	0.201054
3	FEMALE	25	8	7	41	2	2	0	ANTHRO HIGH	RANK LOW	MATERIAL	HARD	INCURSION	0	6	-1	154	165	RECOMMENDATION_AUTO_ACCEPTED	0	1	0	155	1	4	0.22909	FALSE	-0.22909	0.242019	FALSE	-0.242019	0.231067	FALSE	-0.231067	1	0.242019	0.201054
3	FEMALE	25	8	7	41	2	2	0	ANTHRO HIGH	RANK LOW	MATERIAL	HARD	INCURSION	0	6	-1	155	168	RECOMMENDATION_AUTO_ACCEPTED	0	1	0	156	1	4	0.22909	FALSE	-0.22909	0.242019	FALSE	-0.242019	0.231067	FALSE	-0.231067	1	0.242019	0.201054
3	FEMALE	25	8	7	41	2	2	0	ANTHRO HIGH	RANK LOW	MATERIAL	HARD	INCURSION	0	2	-1	410	446	RECOMMENDATION_AUTO_ACCEPTED	0	1	0	422	12	4	0.22909	FALSE	-0.22909	0.242019	FALSE	-0.242019	0.231067	FALSE	-0.231067	1	0.242019	0.201054
3	FEMALE	25	8	7	41	2	2	0	ANTHRO HIGH	RANK LOW	MATERIAL	HARD	COLLISION	1	7	5	488	1	RECOMMENDATION_AUTO_ACCEPTED	0	1	0	508	20	4	0.22909	FALSE	-0.22909	0.242019	FALSE	-0.242019	0.231067	FALSE	-0.231067	1	0.242019	0.201054
3	FEMALE	25	8	7	41	2	2	0	ANTHRO HIGH	RANK LOW	MATERIAL	HARD	COLLISION	1	8	6	508	1	RECOMMENDATION_AUTO_ACCEPTED	0	1	0	519	11	4	0.22909	FALSE	-0.22909	0.242019	FALSE	-0.242019	0.231067	FALSE	-0.231067	1	0.242019	0.201054
3	FEMALE	25	8	7	41	2	2	0	ANTHRO HIGH	RANK LOW	MATERIAL	HARD	COLLISION	1	8	6	519	1	RECOMMENDATION_AUTO_ACCEPTED	0	1	0	531	12	4	0.22909	FALSE	-0.22909	0.242019	FALSE	-0.242019	0.231067	FALSE	-0.231067	1	0.242019	0.201054
3	FEMALE	25	10	29	41	4	2	0	ANTHRO HIGH	RANK LOW	HUMAN	HARD	COLLISION	1	8	6	48	1	RECOMMENDATION_AUTO_ACCEPTED	0	1	0	62	14	1	0.229018	FALSE	-0.229018	0.207681	FALSE	-0.207681	0.199538	FALSE	-0.199538	1	0.207681	0.201054
3	FEMALE	25	10	29	41	4	2	0	ANTHRO HIGH	RANK LOW	HUMAN	HARD	INCURSION	0	5	-1	63	142	RECOMMENDATION_AUTO_ACCEPTED	0	1	0	118	55	1	0.229018	FALSE	-0.229018	0.207681	FALSE	-0.207681	0.199538	FALSE	-0.199538	1	0.207681	0.201054
3	FEMALE	25	10	29	41	4	2	0	ANTHRO HIGH	RANK LOW	HUMAN	HARD	INCURSION	0	3	-1	118	152	RECOMMENDATION_AUTO_ACCEPTED	0	1	0	128	10	1	0.229018	FALSE	-0.229018	0.207681	FALSE	-0.207681	0.199538	FALSE	-0.199538	1	0.207681	0.201054
3	FEMALE	25	10	29	41	4	2	0	ANTHRO HIGH	RANK LOW	HUMAN	HARD	COLLISION	1	4	5	128	1	RECOMMENDATION_AUTO_ACCEPTED	0	1	0	131	3	1	0.229018	FALSE	-0.229018	0.207681	FALSE	-0.207681	0.199538	FALSE	-0.199538	1	0.207681	0.201054
3	FEMALE	25	16	28	41	3	0	0	ANTHRO HIGH	RANK SAME	MATERIAL	HARD	COLLISION	1	2	6	103	1	RECOMMENDATION_AUTO_ACCEPTED	0	1	0	104	1	8	0.169508	FALSE	-0.169508	0.18101	FALSE	-0.18101	0.207929	FALSE	-0.207929	1	0.18101	0.201054
3	FEMALE	25	16	28	41	3	0	0	ANTHRO HIGH	RANK SAME	MATERIAL	HARD	COLLISION	1	1	7	104	1	RECOMMENDATION_AUTO_ACCEPTED	0	1	0	108	4	8	0.169508	FALSE	-0.169508	0.18101	FALSE	-0.18101	0.207929	FALSE	-0.207929	1	0.18101	0.201054
3	FEMALE	25	16	28	41	3	0	0	ANTHRO HIGH	RANK SAME	MATERIAL	HARD	INCURSION	0	3	-1	108	152	RECOMMENDATION_AUTO_ACCEPTED	0	1	0	128	20	8	0.169508	FALSE	-0.169508	0.18101	FALSE	-0.18101	0.207929	FALSE	-0.207929	1	0.18101	0.201054
3	FEMALE	25	16	28	41	3	0	0	ANTHRO HIGH	RANK SAME	MATERIAL	HARD	INCURSION	0	4	-1	128	173	RECOMMENDATION_AUTO_ACCEPTED	0	1	0	149	21	8	0.169508	FALSE	-0.169508	0.18101	FALSE	-0.18101	0.207929	FALSE	-0.207929	1	0.18101	0.201054
3	FEMALE	25	16	28	41	3	0	0	ANTHRO HIGH	RANK SAME	MATERIAL	HARD	INCURSION	0	5	-1	149	175	RECOMMENDATION_AUTO_ACCEPTED	0	1	0	150	1	8	0.169508	FALSE	-0.169508	0.18101	FALSE	-0.18101	0.207929	FALSE	-0.207929	1	0.18101	0.201054
3	FEMALE	25	16	28	41	3	0	0	ANTHRO HIGH	RANK SAME	MATERIAL	HARD	INCURSION	0	1	-1	558	586	RECOMMENDATION_AUTO_ACCEPTED	0	1	0	562	4	1	0.169508	FALSE	-0.169508	0.18101	FALSE	-0.18101	0.207929	FALSE	-0.207929	1	0.18101	0.201054
3	FEMALE	25	16	28	41	3	0	0	ANTHRO HIGH	RANK SAME	MATERIAL	HARD	INCURSION	0	4	-1	687	746	RECOMMENDATION_AUTO_ACCEPTED	0	1	0	722	35	1	0.169508	FALSE	-0.169508	0.18101	FALSE	-0.18101	0.207929	FALSE	-0.207929	1	0.18101	0.201054
3	FEMALE	25	17	104	36	4	0	0	ANTHRO HIGH	RANK SAME	HUMAN	EASY	INCURSION	0	1	-1	359	400	RECOMMENDATION_AUTO_ACCEPTED	0	1	0	376	17	3	0.323514	FALSE	-0.323514	0.295507	FALSE	-0.295507	0.329208	FALSE	-0.329208	1	0.295507	0.201054
3	FEMALE	25	18	29	41	3	2	0	ANTHRO HIGH	RANK SAME	HUMAN	HARD	COLLISION	1	3	6	75	1	RECOMMENDATION_AUTO_ACCEPTED	0	1	0	83	8	6	0.169451	FALSE	-0.169451	0.153574	FALSE	-0.153574	0.178823	FALSE	-0.178823	1	0.153574	0.201054
3	FEMALE	25	18	29	41	3	2	0	ANTHRO HIGH	RANK SAME	HUMAN	HARD	COLLISION	1	3	6	83	1	RECOMMENDATION_AUTO_ACCEPTED	0	1	0	88	5	6	0.169451	FALSE	-0.169451	0.153574	FALSE	-0.153574	0.178823	FALSE	-0.178823	1	0.153574	0.201054
3	FEMALE	25	18	29	41	3	2	0	ANTHRO HIGH	RANK SAME	HUMAN	HARD	COLLISION	1	4	3	109	1	RECOMMENDATION_AUTO_ACCEPTED	0	1	0	110	1	3	0.169451	FALSE	-0.169451	0.153574	FALSE	-0.153574	0.178823	FALSE	-0.178823	1	0.153574	0.201054
3	FEMALE	25	18	29	41	3	2	0	ANTHRO HIGH	RANK SAME	HUMAN	HARD	COLLISION	1	3	6	110	1	RECOMMENDATION_AUTO_ACCEPTED	0	1	0	111	1	3	0.169451	FALSE	-0.169451	0.153574	FALSE	-0.153574	0.178823	FALSE	-0.178823	1	0.153574	0.201054
3	FEMALE	25	18	29	41	3	2	0	ANTHRO HIGH	RANK SAME	HUMAN	HARD	COLLISION	1	5	6	111	1	RECOMMENDATION_AUTO_ACCEPTED	0	1	0	112	1	3	0.169451	FALSE	-0.169451	0.153574	FALSE	-0.153574	0.178823	FALSE	-0.178823	1	0.153574	0.201054
3	FEMALE	25	18	29	41	3	2	0	ANTHRO HIGH	RANK SAME	HUMAN	HARD	INCURSION	0	7	-1	112	132	RECOMMENDATION_AUTO_ACCEPTED	0	1	0	113	1	3	0.169451	FALSE	-0.169451	0.153574	FALSE	-0.153574	0.178823	FALSE	-0.178823	1	0.153574	0.201054
3	FEMALE	25	18	29	41	3	2	0	ANTHRO HIGH	RANK SAME	HUMAN	HARD	COLLISION	1	4	3	113	1	RECOMMENDATION_AUTO_ACCEPTED	0	1	0	114	1	3	0.169451	FALSE	-0.169451	0.153574	FALSE	-0.153574	0.178823	FALSE	-0.178823	1	0.153574	0.201054
3	FEMALE	25	18	29	41	3	2	0	ANTHRO HIGH	RANK SAME	HUMAN	HARD	COLLISION	1	5	6	115	1	RECOMMENDATION_AUTO_ACCEPTED	0	1	0	116	1	3	0.169451	FALSE	-0.169451	0.153574	FALSE	-0.153574	0.178823	FALSE	-0.178823	1	0.153574	0.201054
3	FEMALE	25	18	29	41	3	2	0	ANTHRO HIGH	RANK SAME	HUMAN	HARD	COLLISION	1	5	6	117	1	RECOMMENDATION_AUTO_ACCEPTED	0	1	0	118	1	3	0.169451	FALSE	-0.169451	0.153574	FALSE	-0.153574	0.178823	FALSE	-0.178823	1	0.153574	0.201054
3	FEMALE	25	18	29	41	3	2	0	ANTHRO HIGH	RANK SAME	HUMAN	HARD	COLLISION	1	4	3	119	1	RECOMMENDATION_AUTO_ACCEPTED	0	1	0	120	1	3	0.169451	FALSE	-0.169451	0.153574	FALSE	-0.153574	0.178823	FALSE	-0.178823	1	0.153574	0.201054
3	FEMALE	25	18	29	41	3	2	0	ANTHRO HIGH	RANK SAME	HUMAN	HARD	COLLISION	1	5	3	121	1	RECOMMENDATION_AUTO_ACCEPTED	0	1	0	122	1	5	0.169451	FALSE	-0.169451	0.153574	FALSE	-0.153574	0.178823	FALSE	-0.178823	1	0.153574	0.201054
3	FEMALE	25	18	29	41	3	2	0	ANTHRO HIGH	RANK SAME	HUMAN	HARD	INCURSION	0	1	-1	123	146	RECOMMENDATION_AUTO_ACCEPTED	0	1	0	124	1	5	0.169451	FALSE	-0.169451	0.153574	FALSE	-0.153574	0.178823	FALSE	-0.178823	1	0.153574	0.201054
3	FEMALE	25	18	29	41	3	2	0	ANTHRO HIGH	RANK SAME	HUMAN	HARD	COLLISION	1	5	3	126	1	RECOMMENDATION_AUTO_ACCEPTED	0	1	0	129	3	5	0.169451	FALSE	-0.169451	0.153574	FALSE	-0.153574	0.178823	FALSE	-0.178823	1	0.153574	0.201054
3	FEMALE	25	18	29	41	3	2	0	ANTHRO HIGH	RANK SAME	HUMAN	HARD	INCURSION	0	8	-1	169	212	RECOMMENDATION_AUTO_ACCEPTED	0	1	0	188	19	4	0.169451	FALSE	-0.169451	0.153574	FALSE	-0.153574	0.178823	FALSE	-0.178823	1	0.153574	0.201054
3	FEMALE	25	18	29	41	3	2	0	ANTHRO HIGH	RANK SAME	HUMAN	HARD	COLLISION	1	8	7	443	1	RECOMMENDATION_AUTO_ACCEPTED	0	1	0	466	23	7	0.169451	FALSE	-0.169451	0.153574	FALSE	-0.153574	0.178823	FALSE	-0.178823	1	0.153574	0.201054
3	FEMALE	25	23	103	37	4	0	0	ANTHRO HIGH	RANK HIGH	MATERIAL	EASY	INCURSION	0	1	-1	309	353	RECOMMENDATION_AUTO_ACCEPTED	0	1	0	329	20	4	0.309122	FALSE	-0.309122	0.32812	FALSE	-0.32812	0.299087	FALSE	-0.299087	1	0.32812	0.201054
3	FEMALE	25	24	63	32	2	6	0	ANTHRO HIGH	RANK HIGH	MATERIAL	HARD	COLLISION	1	3	6	106	1	RECOMMENDATION_AUTO_ACCEPTED	0	1	0	107	1	8	0.160288	FALSE	-0.160288	0.174401	FALSE	-0.174401	0.159196	FALSE	-0.159196	1	0.174401	0.201054
3	FEMALE	25	24	63	32	2	6	0	ANTHRO HIGH	RANK HIGH	MATERIAL	HARD	COLLISION	1	3	6	107	1	RECOMMENDATION_AUTO_ACCEPTED	0	1	0	108	1	8	0.160288	FALSE	-0.160288	0.174401	FALSE	-0.174401	0.159196	FALSE	-0.159196	1	0.174401	0.201054
3	FEMALE	25	24	63	32	2	6	0	ANTHRO HIGH	RANK HIGH	MATERIAL	HARD	INCURSION	0	1	-1	108	151	RECOMMENDATION_AUTO_ACCEPTED	0	1	0	127	19	8	0.160288	FALSE	-0.160288	0.174401	FALSE	-0.174401	0.159196	FALSE	-0.159196	1	0.174401	0.201054
3	FEMALE	25	24	63	32	2	6	0	ANTHRO HIGH	RANK HIGH	MATERIAL	HARD	INCURSION	0	8	-1	152	162	RECOMMENDATION_AUTO_ACCEPTED	0	1	0	153	1	7	0.160288	FALSE	-0.160288	0.174401	FALSE	-0.174401	0.159196	FALSE	-0.159196	1	0.174401	0.201054
3	FEMALE	25	24	63	32	2	6	0	ANTHRO HIGH	RANK HIGH	MATERIAL	HARD	COLLISION	1	4	8	154	1	RECOMMENDATION_AUTO_ACCEPTED	0	1	0	155	1	7	0.160288	FALSE	-0.160288	0.174401	FALSE	-0.174401	0.159196	FALSE	-0.159196	1	0.174401	0.201054
3	FEMALE	25	24	63	32	2	6	0	ANTHRO HIGH	RANK HIGH	MATERIAL	HARD	COLLISION	1	4	8	156	1	RECOMMENDATION_AUTO_ACCEPTED	0	1	0	157	1	7	0.160288	FALSE	-0.160288	0.174401	FALSE	-0.174401	0.159196	FALSE	-0.159196	1	0.174401	0.201054
3	FEMALE	25	24	63	32	2	6	0	ANTHRO HIGH	RANK HIGH	MATERIAL	HARD	INCURSION	0	5	-1	158	180	RECOMMENDATION_AUTO_ACCEPTED	0	1	0	159	1	7	0.160288	FALSE	-0.160288	0.174401	FALSE	-0.174401	0.159196	FALSE	-0.159196	1	0.174401	0.201054
3	FEMALE	25	24	63	32	2	6	0	ANTHRO HIGH	RANK HIGH	MATERIAL	HARD	COLLISION	1	4	8	160	1	RECOMMENDATION_AUTO_ACCEPTED	0	1	0	161	1	7	0.160288	FALSE	-0.160288	0.174401	FALSE	-0.174401	0.159196	FALSE	-0.159196	1	0.174401	0.201054
3	FEMALE	25	25	101	39	4	0	0	ANTHRO HIGH	RANK HIGH	HUMAN	EASY	COLLISION	1	4	1	124	1	RECOMMENDATION_AUTO_ACCEPTED	0	1	0	128	4	2	0.309034	FALSE	-0.309034	0.286178	FALSE	-0.286178	0.261432	FALSE	-0.261432	1	0.286178	0.201054
3	FEMALE	25	26	47	30	4	4	0	ANTHRO HIGH	RANK HIGH	HUMAN	HARD	INCURSION	0	1	-1	93	150	RECOMMENDATION_AUTO_ACCEPTED	0	1	0	126	33	2	0.160233	FALSE	-0.160233	0.147786	FALSE	-0.147786	0.135743	FALSE	-0.135743	1	0.147786	0.201054
3	FEMALE	25	26	47	30	4	4	0	ANTHRO HIGH	RANK HIGH	HUMAN	HARD	INCURSION	0	8	-1	195	207	RECOMMENDATION_AUTO_ACCEPTED	0	1	0	196	1	7	0.160233	FALSE	-0.160233	0.147786	FALSE	-0.147786	0.135743	FALSE	-0.135743	1	0.147786	0.201054
3	FEMALE	25	26	47	30	4	4	0	ANTHRO HIGH	RANK HIGH	HUMAN	HARD	COLLISION	1	4	8	196	1	RECOMMENDATION_AUTO_ACCEPTED	0	1	0	197	1	7	0.160233	FALSE	-0.160233	0.147786	FALSE	-0.147786	0.135743	FALSE	-0.135743	1	0.147786	0.201054
3	FEMALE	25	26	47	30	4	4	0	ANTHRO HIGH	RANK HIGH	HUMAN	HARD	COLLISION	1	4	8	197	1	RECOMMENDATION_AUTO_ACCEPTED	0	1	0	198	1	7	0.160233	FALSE	-0.160233	0.147786	FALSE	-0.147786	0.135743	FALSE	-0.135743	1	0.147786	0.201054
3	FEMALE	25	26	47	30	4	4	0	ANTHRO HIGH	RANK HIGH	HUMAN	HARD	INCURSION	0	1	-1	367	406	RECOMMENDATION_AUTO_ACCEPTED	0	1	0	382	15	7	0.160233	FALSE	-0.160233	0.147786	FALSE	-0.147786	0.135743	FALSE	-0.135743	1	0.147786	0.201054
4	MALE	56	7	79	31	2	2	0	ANTHRO HIGH	RANK LOW	MATERIAL	EASY	INCURSION	0	3	-1	152	188	RECOMMENDATION_AUTO_ACCEPTED	0	1	0	164	12	6	0.410573	FALSE	-0.410573	0.42468	FALSE	-0.42468	0.403783	FALSE	-0.403783	1	0.42468	0.201054
4	MALE	56	7	79	31	2	2	0	ANTHRO HIGH	RANK LOW	MATERIAL	EASY	COLLISION	1	4	3	305	1	RECOMMENDATION_AUTO_ACCEPTED	0	1	0	512	207	6	0.410573	FALSE	-0.410573	0.42468	FALSE	-0.42468	0.403783	FALSE	-0.403783	1	0.42468	0.201054
4	MALE	56	8	86	41	3	2	0	ANTHRO HIGH	RANK LOW	MATERIAL	HARD	INCURSION	0	5	-1	131	144	RECOMMENDATION_AUTO_ACCEPTED	0	1	0	132	1	6	0.22909	FALSE	-0.22909	0.242019	FALSE	-0.242019	0.231067	FALSE	-0.231067	1	0.242019	0.201054
4	MALE	56	8	86	41	3	2	0	ANTHRO HIGH	RANK LOW	MATERIAL	HARD	INCURSION	0	6	-1	133	165	RECOMMENDATION_AUTO_ACCEPTED	0	1	0	141	8	6	0.22909	FALSE	-0.22909	0.242019	FALSE	-0.242019	0.231067	FALSE	-0.231067	1	0.242019	0.201054
4	MALE	56	8	86	41	3	2	0	ANTHRO HIGH	RANK LOW	MATERIAL	HARD	COLLISION	1	1	5	142	1	RECOMMENDATION_AUTO_ACCEPTED	0	1	0	151	9	6	0.22909	FALSE	-0.22909	0.242019	FALSE	-0.242019	0.231067	FALSE	-0.231067	1	0.242019	0.201054
4	MALE	56	8	86	41	3	2	0	ANTHRO HIGH	RANK LOW	MATERIAL	HARD	INCURSION	0	2	-1	152	178	RECOMMENDATION_AUTO_ACCEPTED	0	1	0	153	1	6	0.22909	FALSE	-0.22909	0.242019	FALSE	-0.242019	0.231067	FALSE	-0.231067	1	0.242019	0.201054
4	MALE	56	8	86	41	3	2	0	ANTHRO HIGH	RANK LOW	MATERIAL	HARD	COLLISION	1	1	5	154	1	RECOMMENDATION_AUTO_ACCEPTED	0	1	0	159	5	6	0.22909	FALSE	-0.22909	0.242019	FALSE	-0.242019	0.231067	FALSE	-0.231067	1	0.242019	0.201054
4	MALE	56	8	86	41	3	2	0	ANTHRO HIGH	RANK LOW	MATERIAL	HARD	INCURSION	0	7	-1	159	236	RECOMMENDATION_AUTO_ACCEPTED	0	1	0	212	53	6	0.22909	FALSE	-0.22909	0.242019	FALSE	-0.242019	0.231067	FALSE	-0.231067	1	0.242019	0.201054
4	MALE	56	8	86	41	3	2	0	ANTHRO HIGH	RANK LOW	MATERIAL	HARD	COLLISION	1	4	3	213	1	RECOMMENDATION_AUTO_ACCEPTED	0	1	0	329	116	6	0.22909	FALSE	-0.22909	0.242019	FALSE	-0.242019	0.231067	FALSE	-0.231067	1	0.242019	0.201054
4	MALE	56	8	86	41	3	2	0	ANTHRO HIGH	RANK LOW	MATERIAL	HARD	COLLISION	1	8	3	329	1	RECOMMENDATION_AUTO_ACCEPTED	0	1	0	374	45	6	0.22909	FALSE	-0.22909	0.242019	FALSE	-0.242019	0.231067	FALSE	-0.231067	1	0.242019	0.201054
4	MALE	56	8	86	41	3	2	0	ANTHRO HIGH	RANK LOW	MATERIAL	HARD	COLLISION	1	8	3	374	1	RECOMMENDATION_AUTO_ACCEPTED	0	1	0	375	1	6	0.22909	FALSE	-0.22909	0.242019	FALSE	-0.242019	0.231067	FALSE	-0.231067	1	0.242019	0.201054
4	MALE	56	8	86	41	3	2	0	ANTHRO HIGH	RANK LOW	MATERIAL	HARD	COLLISION	1	5	7	376	1	RECOMMENDATION_AUTO_ACCEPTED	0	1	0	499	123	6	0.22909	FALSE	-0.22909	0.242019	FALSE	-0.242019	0.231067	FALSE	-0.231067	1	0.242019	0.201054
4	MALE	56	8	86	41	3	2	0	ANTHRO HIGH	RANK LOW	MATERIAL	HARD	COLLISION	1	6	7	499	1	RECOMMENDATION_AUTO_ACCEPTED	0	1	0	500	1	6	0.22909	FALSE	-0.22909	0.242019	FALSE	-0.242019	0.231067	FALSE	-0.231067	1	0.242019	0.201054
4	MALE	56	8	86	41	3	2	0	ANTHRO HIGH	RANK LOW	MATERIAL	HARD	COLLISION	1	1	8	502	1	RECOMMENDATION_AUTO_ACCEPTED	0	1	0	632	130	6	0.22909	FALSE	-0.22909	0.242019	FALSE	-0.242019	0.231067	FALSE	-0.231067	1	0.242019	0.201054
4	MALE	56	8	86	41	3	2	0	ANTHRO HIGH	RANK LOW	MATERIAL	HARD	COLLISION	1	6	5	777	1	RECOMMENDATION_AUTO_ACCEPTED	0	1	0	797	20	1	0.22909	FALSE	-0.22909	0.242019	FALSE	-0.242019	0.231067	FALSE	-0.231067	1	0.242019	0.201054
4	MALE	56	8	86	41	3	2	0	ANTHRO HIGH	RANK LOW	MATERIAL	HARD	INCURSION	0	1	-1	798	822	RECOMMENDATION_AUTO_ACCEPTED	0	1	0	799	1	1	0.22909	FALSE	-0.22909	0.242019	FALSE	-0.242019	0.231067	FALSE	-0.231067	1	0.242019	0.201054
4	MALE	56	8	86	41	3	2	0	ANTHRO HIGH	RANK LOW	MATERIAL	HARD	COLLISION	1	6	5	799	1	RECOMMENDATION_AUTO_ACCEPTED	0	1	0	800	1	1	0.22909	FALSE	-0.22909	0.242019	FALSE	-0.242019	0.231067	FALSE	-0.231067	1	0.242019	0.201054
4	MALE	56	8	86	41	3	2	0	ANTHRO HIGH	RANK LOW	MATERIAL	HARD	INCURSION	0	1	-1	800	821	RECOMMENDATION_AUTO_ACCEPTED	0	1	0	801	1	1	0.22909	FALSE	-0.22909	0.242019	FALSE	-0.242019	0.231067	FALSE	-0.231067	1	0.242019	0.201054
4	MALE	56	8	86	41	3	2	0	ANTHRO HIGH	RANK LOW	MATERIAL	HARD	INCURSION	0	1	-1	801	816	RECOMMENDATION_AUTO_ACCEPTED	0	1	0	802	1	1	0.22909	FALSE	-0.22909	0.242019	FALSE	-0.242019	0.231067	FALSE	-0.231067	1	0.242019	0.201054
4	MALE	56	9	111	29	4	0	0	ANTHRO HIGH	RANK LOW	HUMAN	EASY	INCURSION	0	3	-1	46	150	RECOMMENDATION_AUTO_ACCEPTED	0	1	0	126	80	1	0.410474	FALSE	-0.410474	0.377327	FALSE	-0.377327	0.359712	FALSE	-0.359712	1	0.377327	0.201054
4	MALE	56	9	111	29	4	0	0	ANTHRO HIGH	RANK LOW	HUMAN	EASY	INCURSION	0	4	-1	127	166	RECOMMENDATION_AUTO_ACCEPTED	0	1	0	142	15	1	0.410474	FALSE	-0.410474	0.377327	FALSE	-0.377327	0.359712	FALSE	-0.359712	1	0.377327	0.201054
4	MALE	56	10	51	41	5	0	0	ANTHRO HIGH	RANK LOW	HUMAN	HARD	COLLISION	1	8	6	86	1	RECOMMENDATION_AUTO_ACCEPTED	0	1	0	100	14	1	0.229018	FALSE	-0.229018	0.207681	FALSE	-0.207681	0.199538	FALSE	-0.199538	1	0.207681	0.201054
4	MALE	56	10	51	41	5	0	0	ANTHRO HIGH	RANK LOW	HUMAN	HARD	COLLISION	1	8	6	100	1	RECOMMENDATION_AUTO_ACCEPTED	0	1	0	101	1	1	0.229018	FALSE	-0.229018	0.207681	FALSE	-0.207681	0.199538	FALSE	-0.199538	1	0.207681	0.201054
4	MALE	56	10	51	41	5	0	0	ANTHRO HIGH	RANK LOW	HUMAN	HARD	COLLISION	1	8	6	101	1	RECOMMENDATION_AUTO_ACCEPTED	0	1	0	104	3	1	0.229018	FALSE	-0.229018	0.207681	FALSE	-0.207681	0.199538	FALSE	-0.199538	1	0.207681	0.201054
4	MALE	56	10	51	41	5	0	0	ANTHRO HIGH	RANK LOW	HUMAN	HARD	INCURSION	0	5	-1	104	142	RECOMMENDATION_AUTO_ACCEPTED	0	1	0	118	14	1	0.229018	FALSE	-0.229018	0.207681	FALSE	-0.207681	0.199538	FALSE	-0.199538	1	0.207681	0.201054
4	MALE	56	10	51	41	5	0	0	ANTHRO HIGH	RANK LOW	HUMAN	HARD	INCURSION	0	3	-1	118	152	RECOMMENDATION_AUTO_ACCEPTED	0	1	0	128	10	1	0.229018	FALSE	-0.229018	0.207681	FALSE	-0.207681	0.199538	FALSE	-0.199538	1	0.207681	0.201054
4	MALE	56	10	51	41	5	0	0	ANTHRO HIGH	RANK LOW	HUMAN	HARD	COLLISION	1	4	5	128	1	RECOMMENDATION_AUTO_ACCEPTED	0	1	0	131	3	1	0.229018	FALSE	-0.229018	0.207681	FALSE	-0.207681	0.199538	FALSE	-0.199538	1	0.207681	0.201054
4	MALE	56	10	51	41	5	0	0	ANTHRO HIGH	RANK LOW	HUMAN	HARD	COLLISION	1	2	1	365	1	RECOMMENDATION_AUTO_ACCEPTED	0	1	0	366	1	7	0.229018	FALSE	-0.229018	0.207681	FALSE	-0.207681	0.199538	FALSE	-0.199538	1	0.207681	0.201054
4	MALE	56	10	51	41	5	0	0	ANTHRO HIGH	RANK LOW	HUMAN	HARD	COLLISION	1	2	1	366	1	RECOMMENDATION_AUTO_ACCEPTED	0	1	0	367	1	7	0.229018	FALSE	-0.229018	0.207681	FALSE	-0.207681	0.199538	FALSE	-0.199538	1	0.207681	0.201054
4	MALE	56	10	51	41	5	0	0	ANTHRO HIGH	RANK LOW	HUMAN	HARD	COLLISION	1	3	5	367	1	RECOMMENDATION_AUTO_ACCEPTED	0	1	0	440	73	1	0.229018	FALSE	-0.229018	0.207681	FALSE	-0.207681	0.199538	FALSE	-0.199538	1	0.207681	0.201054
4	MALE	56	10	51	41	5	0	0	ANTHRO HIGH	RANK LOW	HUMAN	HARD	INCURSION	0	8	-1	440	528	RECOMMENDATION_AUTO_ACCEPTED	0	1	0	504	64	1	0.229018	FALSE	-0.229018	0.207681	FALSE	-0.207681	0.199538	FALSE	-0.199538	1	0.207681	0.201054
4	MALE	56	10	51	41	5	0	0	ANTHRO HIGH	RANK LOW	HUMAN	HARD	INCURSION	0	3	-1	552	590	RECOMMENDATION_AUTO_ACCEPTED	0	1	0	566	14	1	0.229018	FALSE	-0.229018	0.207681	FALSE	-0.207681	0.199538	FALSE	-0.199538	1	0.207681	0.201054
4	MALE	56	10	51	41	5	0	0	ANTHRO HIGH	RANK LOW	HUMAN	HARD	INCURSION	0	3	-1	567	592	RECOMMENDATION_AUTO_ACCEPTED	0	1	0	568	1	1	0.229018	FALSE	-0.229018	0.207681	FALSE	-0.207681	0.199538	FALSE	-0.199538	1	0.207681	0.201054
4	MALE	56	15	85	41	2	0	0	ANTHRO HIGH	RANK SAME	MATERIAL	EASY	INCURSION	0	3	-1	46	144	RECOMMENDATION_AUTO_ACCEPTED	0	1	0	120	74	5	0.323604	FALSE	-0.323604	0.338168	FALSE	-0.338168	0.371711	FALSE	-0.371711	1	0.338168	0.201054
4	MALE	56	15	85	41	2	0	0	ANTHRO HIGH	RANK SAME	MATERIAL	EASY	INCURSION	0	4	-1	120	152	RECOMMENDATION_AUTO_ACCEPTED	0	1	0	128	8	5	0.323604	FALSE	-0.323604	0.338168	FALSE	-0.338168	0.371711	FALSE	-0.371711	1	0.338168	0.201054
4	MALE	56	15	85	41	2	0	0	ANTHRO HIGH	RANK SAME	MATERIAL	EASY	INCURSION	0	2	-1	128	219	RECOMMENDATION_AUTO_ACCEPTED	0	1	0	195	67	5	0.323604	FALSE	-0.323604	0.338168	FALSE	-0.338168	0.371711	FALSE	-0.371711	1	0.338168	0.201054
4	MALE	56	15	85	41	2	0	0	ANTHRO HIGH	RANK SAME	MATERIAL	EASY	COLLISION	1	3	2	234	1	RECOMMENDATION_AUTO_ACCEPTED	0	1	0	459	225	5	0.323604	FALSE	-0.323604	0.338168	FALSE	-0.338168	0.371711	FALSE	-0.371711	1	0.338168	0.201054
4	MALE	56	15	85	41	2	0	0	ANTHRO HIGH	RANK SAME	MATERIAL	EASY	COLLISION	1	4	3	459	1	RECOMMENDATION_AUTO_ACCEPTED	0	1	0	470	11	5	0.323604	FALSE	-0.323604	0.338168	FALSE	-0.338168	0.371711	FALSE	-0.371711	1	0.338168	0.201054
4	MALE	56	15	85	41	2	0	0	ANTHRO HIGH	RANK SAME	MATERIAL	EASY	COLLISION	1	4	3	470	1	RECOMMENDATION_AUTO_ACCEPTED	0	1	0	474	4	5	0.323604	FALSE	-0.323604	0.338168	FALSE	-0.338168	0.371711	FALSE	-0.371711	1	0.338168	0.201054
4	MALE	56	15	85	41	2	0	0	ANTHRO HIGH	RANK SAME	MATERIAL	EASY	COLLISION	1	4	3	474	1	RECOMMENDATION_AUTO_ACCEPTED	0	1	0	480	6	5	0.323604	FALSE	-0.323604	0.338168	FALSE	-0.338168	0.371711	FALSE	-0.371711	1	0.338168	0.201054
4	MALE	56	15	85	41	2	0	0	ANTHRO HIGH	RANK SAME	MATERIAL	EASY	COLLISION	1	3	4	565	1	RECOMMENDATION_AUTO_ACCEPTED	0	1	0	790	225	5	0.323604	FALSE	-0.323604	0.338168	FALSE	-0.338168	0.371711	FALSE	-0.371711	1	0.338168	0.201054
4	MALE	56	16	25	41	2	4	0	ANTHRO HIGH	RANK SAME	MATERIAL	HARD	INCURSION	0	3	-1	105	152	RECOMMENDATION_AUTO_ACCEPTED	0	1	0	128	23	5	0.169508	FALSE	-0.169508	0.18101	FALSE	-0.18101	0.207929	FALSE	-0.207929	1	0.18101	0.201054
4	MALE	56	16	25	41	2	4	0	ANTHRO HIGH	RANK SAME	MATERIAL	HARD	COLLISION	1	1	7	128	1	RECOMMENDATION_AUTO_ACCEPTED	0	1	0	129	1	5	0.169508	FALSE	-0.169508	0.18101	FALSE	-0.18101	0.207929	FALSE	-0.207929	1	0.18101	0.201054
4	MALE	56	16	25	41	2	4	0	ANTHRO HIGH	RANK SAME	MATERIAL	HARD	INCURSION	0	4	-1	129	173	RECOMMENDATION_AUTO_ACCEPTED	0	1	0	149	20	5	0.169508	FALSE	-0.169508	0.18101	FALSE	-0.18101	0.207929	FALSE	-0.207929	1	0.18101	0.201054
4	MALE	56	16	25	41	2	4	0	ANTHRO HIGH	RANK SAME	MATERIAL	HARD	INCURSION	0	5	-1	149	175	RECOMMENDATION_AUTO_ACCEPTED	0	1	0	150	1	5	0.169508	FALSE	-0.169508	0.18101	FALSE	-0.18101	0.207929	FALSE	-0.207929	1	0.18101	0.201054
4	MALE	56	16	25	41	2	4	0	ANTHRO HIGH	RANK SAME	MATERIAL	HARD	INCURSION	0	8	-1	150	179	RECOMMENDATION_AUTO_ACCEPTED	0	1	0	155	5	5	0.169508	FALSE	-0.169508	0.18101	FALSE	-0.18101	0.207929	FALSE	-0.207929	1	0.18101	0.201054
4	MALE	56	16	25	41	2	4	0	ANTHRO HIGH	RANK SAME	MATERIAL	HARD	COLLISION	1	3	8	240	1	RECOMMENDATION_AUTO_ACCEPTED	0	1	0	465	225	5	0.169508	FALSE	-0.169508	0.18101	FALSE	-0.18101	0.207929	FALSE	-0.207929	1	0.18101	0.201054
4	MALE	56	16	25	41	2	4	0	ANTHRO HIGH	RANK SAME	MATERIAL	HARD	COLLISION	1	4	8	466	1	RECOMMENDATION_AUTO_ACCEPTED	0	1	0	512	46	5	0.169508	FALSE	-0.169508	0.18101	FALSE	-0.18101	0.207929	FALSE	-0.207929	1	0.18101	0.201054
4	MALE	56	16	25	41	2	4	0	ANTHRO HIGH	RANK SAME	MATERIAL	HARD	COLLISION	1	4	8	512	1	RECOMMENDATION_AUTO_ACCEPTED	0	1	0	513	1	5	0.169508	FALSE	-0.169508	0.18101	FALSE	-0.18101	0.207929	FALSE	-0.207929	1	0.18101	0.201054
4	MALE	56	16	25	41	2	4	0	ANTHRO HIGH	RANK SAME	MATERIAL	HARD	COLLISION	1	5	8	513	1	RECOMMENDATION_AUTO_ACCEPTED	0	1	0	514	1	5	0.169508	FALSE	-0.169508	0.18101	FALSE	-0.18101	0.207929	FALSE	-0.207929	1	0.18101	0.201054
4	MALE	56	16	25	41	2	4	0	ANTHRO HIGH	RANK SAME	MATERIAL	HARD	COLLISION	1	5	8	514	1	RECOMMENDATION_AUTO_ACCEPTED	0	1	0	515	1	5	0.169508	FALSE	-0.169508	0.18101	FALSE	-0.18101	0.207929	FALSE	-0.207929	1	0.18101	0.201054
4	MALE	56	16	25	41	2	4	0	ANTHRO HIGH	RANK SAME	MATERIAL	HARD	COLLISION	1	3	4	583	1	ASSET_DESTROYED	1	0	0	778	195	5	0.169508	FALSE	-0.169508	0.18101	FALSE	-0.18101	0.207929	FALSE	-0.207929	1	0.18101	0.201054
4	MALE	56	17	36	30	2	2	0	ANTHRO HIGH	RANK SAME	HUMAN	EASY	INCURSION	0	1	-1	60	165	RECOMMENDATION_AUTO_ACCEPTED	0	1	0	141	81	5	0.323514	FALSE	-0.323514	0.295507	FALSE	-0.295507	0.329208	FALSE	-0.329208	1	0.295507	0.201054
4	MALE	56	17	36	30	2	2	0	ANTHRO HIGH	RANK SAME	HUMAN	EASY	INCURSION	0	2	-1	141	172	RECOMMENDATION_AUTO_ACCEPTED	0	1	0	148	7	5	0.323514	FALSE	-0.323514	0.295507	FALSE	-0.295507	0.329208	FALSE	-0.329208	1	0.295507	0.201054
4	MALE	56	17	36	30	2	2	0	ANTHRO HIGH	RANK SAME	HUMAN	EASY	COLLISION	1	4	3	156	1	RECOMMENDATION_IGNORED_BY_CLICKING_ON_RED_CROSS	1	0	0	305	149	5	0.323514	FALSE	-0.323514	0.295507	FALSE	-0.295507	0.329208	FALSE	-0.329208	1	0.295507	0.201054
4	MALE	56	18	54	40	4	4	0	ANTHRO HIGH	RANK SAME	HUMAN	HARD	INCURSION	0	7	-1	28	132	RECOMMENDATION_AUTO_ACCEPTED	0	1	0	108	80	3	0.169451	FALSE	-0.169451	0.153574	FALSE	-0.153574	0.178823	FALSE	-0.178823	1	0.153574	0.201054
4	MALE	56	18	54	40	4	4	0	ANTHRO HIGH	RANK SAME	HUMAN	HARD	INCURSION	0	1	-1	109	146	RECOMMENDATION_AUTO_ACCEPTED	0	1	0	122	13	3	0.169451	FALSE	-0.169451	0.153574	FALSE	-0.153574	0.178823	FALSE	-0.178823	1	0.153574	0.201054
4	MALE	56	18	54	40	4	4	0	ANTHRO HIGH	RANK SAME	HUMAN	HARD	INCURSION	0	6	-1	124	154	RECOMMENDATION_AUTO_ACCEPTED	0	1	0	130	6	3	0.169451	FALSE	-0.169451	0.153574	FALSE	-0.153574	0.178823	FALSE	-0.178823	1	0.153574	0.201054
4	MALE	56	18	54	40	4	4	0	ANTHRO HIGH	RANK SAME	HUMAN	HARD	COLLISION	1	3	6	132	1	RECOMMENDATION_AUTO_ACCEPTED	0	1	0	137	5	3	0.169451	FALSE	-0.169451	0.153574	FALSE	-0.153574	0.178823	FALSE	-0.178823	1	0.153574	0.201054
4	MALE	56	18	54	40	4	4	0	ANTHRO HIGH	RANK SAME	HUMAN	HARD	COLLISION	1	3	6	139	1	RECOMMENDATION_AUTO_ACCEPTED	0	1	0	140	1	3	0.169451	FALSE	-0.169451	0.153574	FALSE	-0.153574	0.178823	FALSE	-0.178823	1	0.153574	0.201054
4	MALE	56	18	54	40	4	4	0	ANTHRO HIGH	RANK SAME	HUMAN	HARD	COLLISION	1	4	3	143	1	RECOMMENDATION_AUTO_ACCEPTED	0	1	0	157	14	3	0.169451	FALSE	-0.169451	0.153574	FALSE	-0.153574	0.178823	FALSE	-0.178823	1	0.153574	0.201054
4	MALE	56	18	54	40	4	4	0	ANTHRO HIGH	RANK SAME	HUMAN	HARD	COLLISION	1	3	6	158	1	RECOMMENDATION_AUTO_ACCEPTED	0	1	0	159	1	3	0.169451	FALSE	-0.169451	0.153574	FALSE	-0.153574	0.178823	FALSE	-0.178823	1	0.153574	0.201054
4	MALE	56	18	54	40	4	4	0	ANTHRO HIGH	RANK SAME	HUMAN	HARD	COLLISION	1	3	6	160	1	RECOMMENDATION_AUTO_ACCEPTED	0	1	0	161	1	3	0.169451	FALSE	-0.169451	0.153574	FALSE	-0.153574	0.178823	FALSE	-0.178823	1	0.153574	0.201054
4	MALE	56	18	54	40	4	4	0	ANTHRO HIGH	RANK SAME	HUMAN	HARD	COLLISION	1	4	3	163	1	RECOMMENDATION_AUTO_ACCEPTED	0	1	0	164	1	3	0.169451	FALSE	-0.169451	0.153574	FALSE	-0.153574	0.178823	FALSE	-0.178823	1	0.153574	0.201054
4	MALE	56	18	54	40	4	4	0	ANTHRO HIGH	RANK SAME	HUMAN	HARD	COLLISION	1	4	3	166	1	RECOMMENDATION_AUTO_ACCEPTED	0	1	0	167	1	3	0.169451	FALSE	-0.169451	0.153574	FALSE	-0.153574	0.178823	FALSE	-0.178823	1	0.153574	0.201054
4	MALE	56	18	54	40	4	4	0	ANTHRO HIGH	RANK SAME	HUMAN	HARD	COLLISION	1	5	6	168	1	RECOMMENDATION_AUTO_ACCEPTED	0	1	0	169	1	3	0.169451	FALSE	-0.169451	0.153574	FALSE	-0.153574	0.178823	FALSE	-0.178823	1	0.153574	0.201054
4	MALE	56	18	54	40	4	4	0	ANTHRO HIGH	RANK SAME	HUMAN	HARD	COLLISION	1	5	6	170	1	RECOMMENDATION_AUTO_ACCEPTED	0	1	0	171	1	3	0.169451	FALSE	-0.169451	0.153574	FALSE	-0.153574	0.178823	FALSE	-0.178823	1	0.153574	0.201054
4	MALE	56	18	54	40	4	4	0	ANTHRO HIGH	RANK SAME	HUMAN	HARD	COLLISION	1	3	6	171	1	RECOMMENDATION_AUTO_ACCEPTED	0	1	0	172	1	3	0.169451	FALSE	-0.169451	0.153574	FALSE	-0.153574	0.178823	FALSE	-0.178823	1	0.153574	0.201054
4	MALE	56	18	54	40	4	4	0	ANTHRO HIGH	RANK SAME	HUMAN	HARD	COLLISION	1	3	6	172	1	RECOMMENDATION_AUTO_ACCEPTED	0	1	0	173	1	3	0.169451	FALSE	-0.169451	0.153574	FALSE	-0.153574	0.178823	FALSE	-0.178823	1	0.153574	0.201054
4	MALE	56	18	54	40	4	4	0	ANTHRO HIGH	RANK SAME	HUMAN	HARD	COLLISION	1	5	6	173	1	RECOMMENDATION_AUTO_ACCEPTED	0	1	0	174	1	3	0.169451	FALSE	-0.169451	0.153574	FALSE	-0.153574	0.178823	FALSE	-0.178823	1	0.153574	0.201054
4	MALE	56	18	54	40	4	4	0	ANTHRO HIGH	RANK SAME	HUMAN	HARD	COLLISION	1	5	6	174	1	RECOMMENDATION_AUTO_ACCEPTED	0	1	0	175	1	3	0.169451	FALSE	-0.169451	0.153574	FALSE	-0.153574	0.178823	FALSE	-0.178823	1	0.153574	0.201054
4	MALE	56	18	54	40	4	4	0	ANTHRO HIGH	RANK SAME	HUMAN	HARD	COLLISION	1	4	3	176	1	RECOMMENDATION_AUTO_ACCEPTED	0	1	0	177	1	3	0.169451	FALSE	-0.169451	0.153574	FALSE	-0.153574	0.178823	FALSE	-0.178823	1	0.153574	0.201054
4	MALE	56	18	54	40	4	4	0	ANTHRO HIGH	RANK SAME	HUMAN	HARD	INCURSION	0	8	-1	178	212	RECOMMENDATION_AUTO_ACCEPTED	0	1	0	188	10	3	0.169451	FALSE	-0.169451	0.153574	FALSE	-0.153574	0.178823	FALSE	-0.178823	1	0.153574	0.201054
4	MALE	56	18	54	40	4	4	0	ANTHRO HIGH	RANK SAME	HUMAN	HARD	COLLISION	1	7	6	267	1	RECOMMENDATION_IGNORED_BY_CLICKING_ON_RED_CROSS	1	0	0	306	39	3	0.169451	FALSE	-0.169451	0.153574	FALSE	-0.153574	0.178823	FALSE	-0.178823	1	0.153574	0.201054
4	MALE	56	18	54	40	4	4	0	ANTHRO HIGH	RANK SAME	HUMAN	HARD	COLLISION	1	7	6	376	1	RECOMMENDATION_IGNORED_BY_CLICKING_ON_RED_CROSS	1	0	0	419	43	1	0.169451	FALSE	-0.169451	0.153574	FALSE	-0.153574	0.178823	FALSE	-0.178823	1	0.153574	0.201054
4	MALE	56	18	54	40	4	4	0	ANTHRO HIGH	RANK SAME	HUMAN	HARD	COLLISION	1	1	7	420	1	RECOMMENDATION_AUTO_ACCEPTED	0	1	0	497	77	1	0.169451	FALSE	-0.169451	0.153574	FALSE	-0.153574	0.178823	FALSE	-0.178823	1	0.153574	0.201054
4	MALE	56	18	54	40	4	4	0	ANTHRO HIGH	RANK SAME	HUMAN	HARD	COLLISION	1	7	6	497	1	RECOMMENDATION_AUTO_ACCEPTED	0	1	0	498	1	1	0.169451	FALSE	-0.169451	0.153574	FALSE	-0.153574	0.178823	FALSE	-0.178823	1	0.153574	0.201054
4	MALE	56	18	54	40	4	4	0	ANTHRO HIGH	RANK SAME	HUMAN	HARD	COLLISION	1	7	6	498	1	RECOMMENDATION_AUTO_ACCEPTED	0	1	0	499	1	1	0.169451	FALSE	-0.169451	0.153574	FALSE	-0.153574	0.178823	FALSE	-0.178823	1	0.153574	0.201054
4	MALE	56	18	54	40	4	4	0	ANTHRO HIGH	RANK SAME	HUMAN	HARD	COLLISION	1	8	7	499	1	RECOMMENDATION_AUTO_ACCEPTED	0	1	0	500	1	1	0.169451	FALSE	-0.169451	0.153574	FALSE	-0.153574	0.178823	FALSE	-0.178823	1	0.153574	0.201054
4	MALE	56	18	54	40	4	4	0	ANTHRO HIGH	RANK SAME	HUMAN	HARD	COLLISION	1	8	7	500	1	RECOMMENDATION_AUTO_ACCEPTED	0	1	0	501	1	1	0.169451	FALSE	-0.169451	0.153574	FALSE	-0.153574	0.178823	FALSE	-0.178823	1	0.153574	0.201054
4	MALE	56	18	54	40	4	4	0	ANTHRO HIGH	RANK SAME	HUMAN	HARD	COLLISION	1	8	7	501	1	RECOMMENDATION_AUTO_ACCEPTED	0	1	0	502	1	1	0.169451	FALSE	-0.169451	0.153574	FALSE	-0.153574	0.178823	FALSE	-0.178823	1	0.153574	0.201054
4	MALE	56	18	54	40	4	4	0	ANTHRO HIGH	RANK SAME	HUMAN	HARD	COLLISION	1	8	7	502	1	RECOMMENDATION_AUTO_ACCEPTED	0	1	0	527	25	1	0.169451	FALSE	-0.169451	0.153574	FALSE	-0.153574	0.178823	FALSE	-0.178823	1	0.153574	0.201054
4	MALE	56	18	54	40	4	4	0	ANTHRO HIGH	RANK SAME	HUMAN	HARD	COLLISION	1	1	7	572	1	RECOMMENDATION_IGNORED_BY_CLICKING_ON_RED_CROSS	1	0	0	641	69	1	0.169451	FALSE	-0.169451	0.153574	FALSE	-0.153574	0.178823	FALSE	-0.178823	1	0.153574	0.201054
4	MALE	56	23	24	19	1	2	1	ANTHRO HIGH	RANK HIGH	MATERIAL	EASY	INCURSION	0	1	-1	57	155	RECOMMENDATION_AUTO_ACCEPTED	0	1	0	131	74	4	0.309122	FALSE	-0.309122	0.32812	FALSE	-0.32812	0.299087	FALSE	-0.299087	1	0.32812	0.201054
4	MALE	56	23	24	19	1	2	1	ANTHRO HIGH	RANK HIGH	MATERIAL	EASY	INCURSION	0	3	-1	131	204	RECOMMENDATION_IGNORED_BY_CLICKING_ON_RED_CROSS	1	0	0	172	41	4	0.309122	FALSE	-0.309122	0.32812	FALSE	-0.32812	0.299087	FALSE	-0.299087	1	0.32812	0.201054
4	MALE	56	23	24	19	1	2	1	ANTHRO HIGH	RANK HIGH	MATERIAL	EASY	COLLISION	1	3	4	174	1	SHOT_DOWN	1	0	0	204	30	4	0.309122	FALSE	-0.309122	0.32812	FALSE	-0.32812	0.299087	FALSE	-0.299087	1	0.32812	0.201054
4	MALE	56	23	24	19	1	2	1	ANTHRO HIGH	RANK HIGH	MATERIAL	EASY	COLLISION	1	2	4	205	1	RECOMMENDATION_IGNORED_BY_CLICKING_ON_RED_CROSS	1	0	0	245	40	4	0.309122	FALSE	-0.309122	0.32812	FALSE	-0.32812	0.299087	FALSE	-0.299087	1	0.32812	0.201054
4	MALE	56	24	22	18	0	8	0	ANTHRO HIGH	RANK HIGH	MATERIAL	HARD	INCURSION	0	1	-1	53	151	RECOMMENDATION_AUTO_ACCEPTED	0	1	0	127	74	2	0.160288	FALSE	-0.160288	0.174401	FALSE	-0.174401	0.159196	FALSE	-0.159196	1	0.174401	0.201054
4	MALE	56	24	22	18	0	8	0	ANTHRO HIGH	RANK HIGH	MATERIAL	HARD	INCURSION	0	8	-1	128	162	RECOMMENDATION_AUTO_ACCEPTED	0	1	0	138	10	2	0.160288	FALSE	-0.160288	0.174401	FALSE	-0.174401	0.159196	FALSE	-0.159196	1	0.174401	0.201054
4	MALE	56	24	22	18	0	8	0	ANTHRO HIGH	RANK HIGH	MATERIAL	HARD	COLLISION	1	7	1	138	1	RECOMMENDATION_AUTO_ACCEPTED	0	1	0	139	1	2	0.160288	FALSE	-0.160288	0.174401	FALSE	-0.174401	0.159196	FALSE	-0.159196	1	0.174401	0.201054
4	MALE	56	24	22	18	0	8	0	ANTHRO HIGH	RANK HIGH	MATERIAL	HARD	COLLISION	1	7	1	139	1	RECOMMENDATION_AUTO_ACCEPTED	0	1	0	140	1	2	0.160288	FALSE	-0.160288	0.174401	FALSE	-0.174401	0.159196	FALSE	-0.159196	1	0.174401	0.201054
4	MALE	56	24	22	18	0	8	0	ANTHRO HIGH	RANK HIGH	MATERIAL	HARD	COLLISION	1	7	1	140	1	RECOMMENDATION_AUTO_ACCEPTED	0	1	0	141	1	2	0.160288	FALSE	-0.160288	0.174401	FALSE	-0.174401	0.159196	FALSE	-0.159196	1	0.174401	0.201054
4	MALE	56	24	22	18	0	8	0	ANTHRO HIGH	RANK HIGH	MATERIAL	HARD	INCURSION	0	4	-1	143	178	RECOMMENDATION_AUTO_ACCEPTED	0	1	0	154	11	2	0.160288	FALSE	-0.160288	0.174401	FALSE	-0.174401	0.159196	FALSE	-0.159196	1	0.174401	0.201054
4	MALE	56	24	22	18	0	8	0	ANTHRO HIGH	RANK HIGH	MATERIAL	HARD	COLLISION	1	7	1	154	1	RECOMMENDATION_AUTO_ACCEPTED	0	1	0	155	1	2	0.160288	FALSE	-0.160288	0.174401	FALSE	-0.174401	0.159196	FALSE	-0.159196	1	0.174401	0.201054
4	MALE	56	24	22	18	0	8	0	ANTHRO HIGH	RANK HIGH	MATERIAL	HARD	COLLISION	1	4	8	155	1	RECOMMENDATION_AUTO_ACCEPTED	0	1	0	156	1	2	0.160288	FALSE	-0.160288	0.174401	FALSE	-0.174401	0.159196	FALSE	-0.159196	1	0.174401	0.201054
4	MALE	56	24	22	18	0	8	0	ANTHRO HIGH	RANK HIGH	MATERIAL	HARD	INCURSION	0	5	-1	158	180	RECOMMENDATION_AUTO_ACCEPTED	0	1	0	159	1	2	0.160288	FALSE	-0.160288	0.174401	FALSE	-0.174401	0.159196	FALSE	-0.159196	1	0.174401	0.201054
4	MALE	56	24	22	18	0	8	0	ANTHRO HIGH	RANK HIGH	MATERIAL	HARD	COLLISION	1	4	8	159	1	RECOMMENDATION_AUTO_ACCEPTED	0	1	0	160	1	2	0.160288	FALSE	-0.160288	0.174401	FALSE	-0.174401	0.159196	FALSE	-0.159196	1	0.174401	0.201054
4	MALE	56	24	22	18	0	8	0	ANTHRO HIGH	RANK HIGH	MATERIAL	HARD	COLLISION	1	4	8	160	1	RECOMMENDATION_AUTO_ACCEPTED	0	1	0	161	1	2	0.160288	FALSE	-0.160288	0.174401	FALSE	-0.174401	0.159196	FALSE	-0.159196	1	0.174401	0.201054
4	MALE	56	24	22	18	0	8	0	ANTHRO HIGH	RANK HIGH	MATERIAL	HARD	COLLISION	1	4	8	161	1	RECOMMENDATION_AUTO_ACCEPTED	0	1	0	162	1	2	0.160288	FALSE	-0.160288	0.174401	FALSE	-0.174401	0.159196	FALSE	-0.159196	1	0.174401	0.201054
4	MALE	56	24	22	18	0	8	0	ANTHRO HIGH	RANK HIGH	MATERIAL	HARD	COLLISION	1	4	8	162	1	TIME_PASSED	1	0	0	163	1	2	0.160288	FALSE	-0.160288	0.174401	FALSE	-0.174401	0.159196	FALSE	-0.159196	1	0.174401	0.201054
4	MALE	56	25	43	29	1	2	1	ANTHRO HIGH	RANK HIGH	HUMAN	EASY	INCURSION	0	3	-1	59	163	RECOMMENDATION_IGNORED_BY_CLICKING_ON_RED_CROSS	1	0	0	92	33	2	0.309034	FALSE	-0.309034	0.286178	FALSE	-0.286178	0.261432	FALSE	-0.261432	1	0.286178	0.201054
4	MALE	56	25	43	29	1	2	1	ANTHRO HIGH	RANK HIGH	HUMAN	EASY	INCURSION	0	1	-1	93	220	RECOMMENDATION_IGNORED_BY_CLICKING_ON_RED_CROSS	1	0	0	120	27	2	0.309034	FALSE	-0.309034	0.286178	FALSE	-0.286178	0.261432	FALSE	-0.261432	1	0.286178	0.201054
4	MALE	56	25	43	29	1	2	1	ANTHRO HIGH	RANK HIGH	HUMAN	EASY	COLLISION	1	4	1	122	1	RECOMMENDATION_AUTO_ACCEPTED	0	1	0	292	170	2	0.309034	FALSE	-0.309034	0.286178	FALSE	-0.286178	0.261432	FALSE	-0.261432	1	0.286178	0.201054
4	MALE	56	25	43	29	1	2	1	ANTHRO HIGH	RANK HIGH	HUMAN	EASY	COLLISION	1	3	1	293	1	RECOMMENDATION_AUTO_ACCEPTED	0	1	0	354	61	2	0.309034	FALSE	-0.309034	0.286178	FALSE	-0.286178	0.261432	FALSE	-0.261432	1	0.286178	0.201054
4	MALE	56	25	43	29	1	2	1	ANTHRO HIGH	RANK HIGH	HUMAN	EASY	COLLISION	1	3	2	354	1	RECOMMENDATION_AUTO_ACCEPTED	0	1	0	355	1	2	0.309034	FALSE	-0.309034	0.286178	FALSE	-0.286178	0.261432	FALSE	-0.261432	1	0.286178	0.201054
4	MALE	56	25	43	29	1	2	1	ANTHRO HIGH	RANK HIGH	HUMAN	EASY	COLLISION	1	3	1	355	1	RECOMMENDATION_AUTO_ACCEPTED	0	1	0	356	1	2	0.309034	FALSE	-0.309034	0.286178	FALSE	-0.286178	0.261432	FALSE	-0.261432	1	0.286178	0.201054
4	MALE	56	25	43	29	1	2	1	ANTHRO HIGH	RANK HIGH	HUMAN	EASY	COLLISION	1	1	2	357	1	RECOMMENDATION_AUTO_ACCEPTED	0	1	0	369	12	2	0.309034	FALSE	-0.309034	0.286178	FALSE	-0.286178	0.261432	FALSE	-0.261432	1	0.286178	0.201054
4	MALE	56	25	43	29	1	2	1	ANTHRO HIGH	RANK HIGH	HUMAN	EASY	COLLISION	1	3	2	369	1	RECOMMENDATION_AUTO_ACCEPTED	0	1	0	370	1	2	0.309034	FALSE	-0.309034	0.286178	FALSE	-0.286178	0.261432	FALSE	-0.261432	1	0.286178	0.201054
4	MALE	56	25	43	29	1	2	1	ANTHRO HIGH	RANK HIGH	HUMAN	EASY	COLLISION	1	4	3	372	1	ASSET_DESTROYED	1	0	0	383	11	2	0.309034	FALSE	-0.309034	0.286178	FALSE	-0.286178	0.261432	FALSE	-0.261432	1	0.286178	0.201054
4	MALE	56	25	43	29	1	2	1	ANTHRO HIGH	RANK HIGH	HUMAN	EASY	COLLISION	1	4	1	384	1	SHOT_DOWN	1	0	0	587	203	2	0.309034	FALSE	-0.309034	0.286178	FALSE	-0.286178	0.261432	FALSE	-0.261432	1	0.286178	0.201054
4	MALE	56	26	31	24	2	6	0	ANTHRO HIGH	RANK HIGH	HUMAN	HARD	INCURSION	0	1	-1	141	150	RECOMMENDATION_AUTO_ACCEPTED	0	1	0	142	1	8	0.160233	FALSE	-0.160233	0.147786	FALSE	-0.147786	0.135743	FALSE	-0.135743	1	0.147786	0.201054
4	MALE	56	26	31	24	2	6	0	ANTHRO HIGH	RANK HIGH	HUMAN	HARD	INCURSION	0	1	-1	142	150	RECOMMENDATION_AUTO_ACCEPTED	0	1	0	143	1	8	0.160233	FALSE	-0.160233	0.147786	FALSE	-0.147786	0.135743	FALSE	-0.135743	1	0.147786	0.201054
4	MALE	56	26	31	24	2	6	0	ANTHRO HIGH	RANK HIGH	HUMAN	HARD	COLLISION	1	4	8	143	1	RECOMMENDATION_AUTO_ACCEPTED	0	1	0	144	1	8	0.160233	FALSE	-0.160233	0.147786	FALSE	-0.147786	0.135743	FALSE	-0.135743	1	0.147786	0.201054
4	MALE	56	26	31	24	2	6	0	ANTHRO HIGH	RANK HIGH	HUMAN	HARD	INCURSION	0	1	-1	144	152	RECOMMENDATION_AUTO_ACCEPTED	0	1	0	145	1	8	0.160233	FALSE	-0.160233	0.147786	FALSE	-0.147786	0.135743	FALSE	-0.135743	1	0.147786	0.201054
4	MALE	56	26	31	24	2	6	0	ANTHRO HIGH	RANK HIGH	HUMAN	HARD	COLLISION	1	4	8	146	1	RECOMMENDATION_AUTO_ACCEPTED	0	1	0	147	1	8	0.160233	FALSE	-0.160233	0.147786	FALSE	-0.147786	0.135743	FALSE	-0.135743	1	0.147786	0.201054
4	MALE	56	26	31	24	2	6	0	ANTHRO HIGH	RANK HIGH	HUMAN	HARD	COLLISION	1	4	2	149	1	RECOMMENDATION_AUTO_ACCEPTED	0	1	0	150	1	8	0.160233	FALSE	-0.160233	0.147786	FALSE	-0.147786	0.135743	FALSE	-0.135743	1	0.147786	0.201054
4	MALE	56	26	31	24	2	6	0	ANTHRO HIGH	RANK HIGH	HUMAN	HARD	COLLISION	1	4	8	151	1	RECOMMENDATION_AUTO_ACCEPTED	0	1	0	152	1	8	0.160233	FALSE	-0.160233	0.147786	FALSE	-0.147786	0.135743	FALSE	-0.135743	1	0.147786	0.201054
4	MALE	56	26	31	24	2	6	0	ANTHRO HIGH	RANK HIGH	HUMAN	HARD	COLLISION	1	4	8	153	1	RECOMMENDATION_AUTO_ACCEPTED	0	1	0	154	1	8	0.160233	FALSE	-0.160233	0.147786	FALSE	-0.147786	0.135743	FALSE	-0.135743	1	0.147786	0.201054
4	MALE	56	26	31	24	2	6	0	ANTHRO HIGH	RANK HIGH	HUMAN	HARD	COLLISION	1	4	2	155	1	RECOMMENDATION_AUTO_ACCEPTED	0	1	0	156	1	8	0.160233	FALSE	-0.160233	0.147786	FALSE	-0.147786	0.135743	FALSE	-0.135743	1	0.147786	0.201054
4	MALE	56	26	31	24	2	6	0	ANTHRO HIGH	RANK HIGH	HUMAN	HARD	COLLISION	1	4	8	157	1	RECOMMENDATION_AUTO_ACCEPTED	0	1	0	158	1	8	0.160233	FALSE	-0.160233	0.147786	FALSE	-0.147786	0.135743	FALSE	-0.135743	1	0.147786	0.201054
4	MALE	56	26	31	24	2	6	0	ANTHRO HIGH	RANK HIGH	HUMAN	HARD	COLLISION	1	4	2	159	1	RECOMMENDATION_AUTO_ACCEPTED	0	1	0	160	1	8	0.160233	FALSE	-0.160233	0.147786	FALSE	-0.147786	0.135743	FALSE	-0.135743	1	0.147786	0.201054
4	MALE	56	26	31	24	2	6	0	ANTHRO HIGH	RANK HIGH	HUMAN	HARD	INCURSION	0	5	-1	194	204	RECOMMENDATION_AUTO_ACCEPTED	0	1	0	195	1	2	0.160233	FALSE	-0.160233	0.147786	FALSE	-0.147786	0.135743	FALSE	-0.135743	1	0.147786	0.201054
5	MALE	46	7	79	31	2	2	0	ANTHRO HIGH	RANK LOW	MATERIAL	EASY	INCURSION	0	4	-1	85	183	RECOMMENDATION_IGNORED_BY_CLICKING_ON_RED_CROSS	1	0	0	135	50	2	0.410573	FALSE	-0.410573	0.42468	FALSE	-0.42468	0.403783	FALSE	-0.403783	1	0.42468	0.201054
5	MALE	46	7	79	31	2	2	0	ANTHRO HIGH	RANK LOW	MATERIAL	EASY	INCURSION	0	3	-1	136	188	RECOMMENDATION_AUTO_ACCEPTED	0	1	0	164	28	2	0.410573	FALSE	-0.410573	0.42468	FALSE	-0.42468	0.403783	FALSE	-0.403783	1	0.42468	0.201054
5	MALE	46	7	79	31	2	2	0	ANTHRO HIGH	RANK LOW	MATERIAL	EASY	INCURSION	0	4	-1	164	183	RECOMMENDATION_AUTO_ACCEPTED	0	1	0	165	1	2	0.410573	FALSE	-0.410573	0.42468	FALSE	-0.42468	0.403783	FALSE	-0.403783	1	0.42468	0.201054
5	MALE	46	7	79	31	2	2	0	ANTHRO HIGH	RANK LOW	MATERIAL	EASY	COLLISION	1	4	3	285	1	RECOMMENDATION_IGNORED_BY_CLICKING_ON_RED_CROSS	1	0	0	338	53	3	0.410573	FALSE	-0.410573	0.42468	FALSE	-0.42468	0.403783	FALSE	-0.403783	1	0.42468	0.201054
5	MALE	46	7	79	31	2	2	0	ANTHRO HIGH	RANK LOW	MATERIAL	EASY	COLLISION	1	4	3	377	1	RECOMMENDATION_AUTO_ACCEPTED	0	1	0	510	133	3	0.410573	FALSE	-0.410573	0.42468	FALSE	-0.42468	0.403783	FALSE	-0.403783	1	0.42468	0.201054
5	MALE	46	8	3	41	1	4	1	ANTHRO HIGH	RANK LOW	MATERIAL	HARD	INCURSION	0	5	-1	46	144	RECOMMENDATION_IGNORED_BY_CLICKING_ON_RED_CROSS	1	0	0	87	41	4	0.22909	FALSE	-0.22909	0.242019	FALSE	-0.242019	0.231067	FALSE	-0.231067	1	0.242019	0.201054
5	MALE	46	8	3	41	1	4	1	ANTHRO HIGH	RANK LOW	MATERIAL	HARD	INCURSION	0	6	-1	88	165	RECOMMENDATION_IGNORED_BY_CLICKING_ON_RED_CROSS	1	0	0	110	22	4	0.22909	FALSE	-0.22909	0.242019	FALSE	-0.242019	0.231067	FALSE	-0.231067	1	0.242019	0.201054
5	MALE	46	8	3	41	1	4	1	ANTHRO HIGH	RANK LOW	MATERIAL	HARD	INCURSION	0	2	-1	111	178	RECOMMENDATION_IGNORED_BY_CLICKING_ON_RED_CROSS	1	0	0	141	30	4	0.22909	FALSE	-0.22909	0.242019	FALSE	-0.242019	0.231067	FALSE	-0.231067	1	0.242019	0.201054
5	MALE	46	8	3	41	1	4	1	ANTHRO HIGH	RANK LOW	MATERIAL	HARD	INCURSION	0	7	-1	142	236	RECOMMENDATION_AUTO_ACCEPTED	0	1	0	212	70	4	0.22909	FALSE	-0.22909	0.242019	FALSE	-0.242019	0.231067	FALSE	-0.231067	1	0.242019	0.201054
5	MALE	46	8	3	41	1	4	1	ANTHRO HIGH	RANK LOW	MATERIAL	HARD	INCURSION	0	2	-1	212	213	RECOMMENDATION_AUTO_ACCEPTED	0	1	0	213	1	4	0.22909	FALSE	-0.22909	0.242019	FALSE	-0.242019	0.231067	FALSE	-0.231067	1	0.242019	0.201054
5	MALE	46	8	3	41	1	4	1	ANTHRO HIGH	RANK LOW	MATERIAL	HARD	INCURSION	0	2	-1	213	214	RECOMMENDATION_AUTO_ACCEPTED	0	1	0	214	1	4	0.22909	FALSE	-0.22909	0.242019	FALSE	-0.242019	0.231067	FALSE	-0.231067	1	0.242019	0.201054
5	MALE	46	8	3	41	1	4	1	ANTHRO HIGH	RANK LOW	MATERIAL	HARD	INCURSION	0	2	-1	214	215	RECOMMENDATION_AUTO_ACCEPTED	0	1	0	215	1	4	0.22909	FALSE	-0.22909	0.242019	FALSE	-0.242019	0.231067	FALSE	-0.231067	1	0.242019	0.201054
5	MALE	46	8	3	41	1	4	1	ANTHRO HIGH	RANK LOW	MATERIAL	HARD	INCURSION	0	2	-1	215	216	RECOMMENDATION_AUTO_ACCEPTED	0	1	0	216	1	4	0.22909	FALSE	-0.22909	0.242019	FALSE	-0.242019	0.231067	FALSE	-0.231067	1	0.242019	0.201054
5	MALE	46	8	3	41	1	4	1	ANTHRO HIGH	RANK LOW	MATERIAL	HARD	INCURSION	0	2	-1	216	217	RECOMMENDATION_AUTO_ACCEPTED	0	1	0	217	1	4	0.22909	FALSE	-0.22909	0.242019	FALSE	-0.242019	0.231067	FALSE	-0.231067	1	0.242019	0.201054
5	MALE	46	8	3	41	1	4	1	ANTHRO HIGH	RANK LOW	MATERIAL	HARD	INCURSION	0	2	-1	217	218	RECOMMENDATION_AUTO_ACCEPTED	0	1	0	218	1	4	0.22909	FALSE	-0.22909	0.242019	FALSE	-0.242019	0.231067	FALSE	-0.231067	1	0.242019	0.201054
5	MALE	46	8	3	41	1	4	1	ANTHRO HIGH	RANK LOW	MATERIAL	HARD	INCURSION	0	2	-1	218	219	RECOMMENDATION_AUTO_ACCEPTED	0	1	0	219	1	4	0.22909	FALSE	-0.22909	0.242019	FALSE	-0.242019	0.231067	FALSE	-0.231067	1	0.242019	0.201054
5	MALE	46	8	3	41	1	4	1	ANTHRO HIGH	RANK LOW	MATERIAL	HARD	INCURSION	0	2	-1	219	220	RECOMMENDATION_AUTO_ACCEPTED	0	1	0	220	1	4	0.22909	FALSE	-0.22909	0.242019	FALSE	-0.242019	0.231067	FALSE	-0.231067	1	0.242019	0.201054
5	MALE	46	8	3	41	1	4	1	ANTHRO HIGH	RANK LOW	MATERIAL	HARD	INCURSION	0	2	-1	220	221	RECOMMENDATION_AUTO_ACCEPTED	0	1	0	221	1	4	0.22909	FALSE	-0.22909	0.242019	FALSE	-0.242019	0.231067	FALSE	-0.231067	1	0.242019	0.201054
5	MALE	46	8	3	41	1	4	1	ANTHRO HIGH	RANK LOW	MATERIAL	HARD	INCURSION	0	2	-1	221	222	RECOMMENDATION_AUTO_ACCEPTED	0	1	0	222	1	4	0.22909	FALSE	-0.22909	0.242019	FALSE	-0.242019	0.231067	FALSE	-0.231067	1	0.242019	0.201054
5	MALE	46	8	3	41	1	4	1	ANTHRO HIGH	RANK LOW	MATERIAL	HARD	INCURSION	0	2	-1	222	223	RECOMMENDATION_AUTO_ACCEPTED	0	1	0	223	1	4	0.22909	FALSE	-0.22909	0.242019	FALSE	-0.242019	0.231067	FALSE	-0.231067	1	0.242019	0.201054
5	MALE	46	8	3	41	1	4	1	ANTHRO HIGH	RANK LOW	MATERIAL	HARD	INCURSION	0	2	-1	223	224	RECOMMENDATION_AUTO_ACCEPTED	0	1	0	224	1	4	0.22909	FALSE	-0.22909	0.242019	FALSE	-0.242019	0.231067	FALSE	-0.231067	1	0.242019	0.201054
5	MALE	46	8	3	41	1	4	1	ANTHRO HIGH	RANK LOW	MATERIAL	HARD	INCURSION	0	2	-1	224	225	RECOMMENDATION_AUTO_ACCEPTED	0	1	0	225	1	4	0.22909	FALSE	-0.22909	0.242019	FALSE	-0.242019	0.231067	FALSE	-0.231067	1	0.242019	0.201054
5	MALE	46	8	3	41	1	4	1	ANTHRO HIGH	RANK LOW	MATERIAL	HARD	INCURSION	0	2	-1	225	226	RECOMMENDATION_AUTO_ACCEPTED	0	1	0	226	1	4	0.22909	FALSE	-0.22909	0.242019	FALSE	-0.242019	0.231067	FALSE	-0.231067	1	0.242019	0.201054
5	MALE	46	8	3	41	1	4	1	ANTHRO HIGH	RANK LOW	MATERIAL	HARD	INCURSION	0	2	-1	226	227	RECOMMENDATION_AUTO_ACCEPTED	0	1	0	227	1	4	0.22909	FALSE	-0.22909	0.242019	FALSE	-0.242019	0.231067	FALSE	-0.231067	1	0.242019	0.201054
5	MALE	46	8	3	41	1	4	1	ANTHRO HIGH	RANK LOW	MATERIAL	HARD	INCURSION	0	2	-1	227	228	RECOMMENDATION_AUTO_ACCEPTED	0	1	0	228	1	4	0.22909	FALSE	-0.22909	0.242019	FALSE	-0.242019	0.231067	FALSE	-0.231067	1	0.242019	0.201054
5	MALE	46	8	3	41	1	4	1	ANTHRO HIGH	RANK LOW	MATERIAL	HARD	INCURSION	0	2	-1	228	229	RECOMMENDATION_AUTO_ACCEPTED	0	1	0	229	1	4	0.22909	FALSE	-0.22909	0.242019	FALSE	-0.242019	0.231067	FALSE	-0.231067	1	0.242019	0.201054
5	MALE	46	8	3	41	1	4	1	ANTHRO HIGH	RANK LOW	MATERIAL	HARD	INCURSION	0	2	-1	229	230	RECOMMENDATION_AUTO_ACCEPTED	0	1	0	230	1	4	0.22909	FALSE	-0.22909	0.242019	FALSE	-0.242019	0.231067	FALSE	-0.231067	1	0.242019	0.201054
5	MALE	46	8	3	41	1	4	1	ANTHRO HIGH	RANK LOW	MATERIAL	HARD	INCURSION	0	2	-1	230	231	RECOMMENDATION_AUTO_ACCEPTED	0	1	0	231	1	4	0.22909	FALSE	-0.22909	0.242019	FALSE	-0.242019	0.231067	FALSE	-0.231067	1	0.242019	0.201054
5	MALE	46	8	3	41	1	4	1	ANTHRO HIGH	RANK LOW	MATERIAL	HARD	INCURSION	0	2	-1	231	232	RECOMMENDATION_AUTO_ACCEPTED	0	1	0	232	1	4	0.22909	FALSE	-0.22909	0.242019	FALSE	-0.242019	0.231067	FALSE	-0.231067	1	0.242019	0.201054
5	MALE	46	8	3	41	1	4	1	ANTHRO HIGH	RANK LOW	MATERIAL	HARD	INCURSION	0	2	-1	232	233	RECOMMENDATION_AUTO_ACCEPTED	0	1	0	233	1	4	0.22909	FALSE	-0.22909	0.242019	FALSE	-0.242019	0.231067	FALSE	-0.231067	1	0.242019	0.201054
5	MALE	46	8	3	41	1	4	1	ANTHRO HIGH	RANK LOW	MATERIAL	HARD	INCURSION	0	2	-1	233	234	RECOMMENDATION_AUTO_ACCEPTED	0	1	0	234	1	4	0.22909	FALSE	-0.22909	0.242019	FALSE	-0.242019	0.231067	FALSE	-0.231067	1	0.242019	0.201054
5	MALE	46	8	3	41	1	4	1	ANTHRO HIGH	RANK LOW	MATERIAL	HARD	INCURSION	0	2	-1	234	235	RECOMMENDATION_AUTO_ACCEPTED	0	1	0	235	1	4	0.22909	FALSE	-0.22909	0.242019	FALSE	-0.242019	0.231067	FALSE	-0.231067	1	0.242019	0.201054
5	MALE	46	8	3	41	1	4	1	ANTHRO HIGH	RANK LOW	MATERIAL	HARD	INCURSION	0	2	-1	235	236	RECOMMENDATION_AUTO_ACCEPTED	0	1	0	236	1	4	0.22909	FALSE	-0.22909	0.242019	FALSE	-0.242019	0.231067	FALSE	-0.231067	1	0.242019	0.201054
5	MALE	46	8	3	41	1	4	1	ANTHRO HIGH	RANK LOW	MATERIAL	HARD	INCURSION	0	2	-1	236	237	RECOMMENDATION_AUTO_ACCEPTED	0	1	0	237	1	4	0.22909	FALSE	-0.22909	0.242019	FALSE	-0.242019	0.231067	FALSE	-0.231067	1	0.242019	0.201054
5	MALE	46	8	3	41	1	4	1	ANTHRO HIGH	RANK LOW	MATERIAL	HARD	INCURSION	0	2	-1	237	238	RECOMMENDATION_AUTO_ACCEPTED	0	1	0	238	1	4	0.22909	FALSE	-0.22909	0.242019	FALSE	-0.242019	0.231067	FALSE	-0.231067	1	0.242019	0.201054
5	MALE	46	8	3	41	1	4	1	ANTHRO HIGH	RANK LOW	MATERIAL	HARD	INCURSION	0	2	-1	238	239	RECOMMENDATION_AUTO_ACCEPTED	0	1	0	239	1	4	0.22909	FALSE	-0.22909	0.242019	FALSE	-0.242019	0.231067	FALSE	-0.231067	1	0.242019	0.201054
5	MALE	46	8	3	41	1	4	1	ANTHRO HIGH	RANK LOW	MATERIAL	HARD	INCURSION	0	2	-1	239	240	RECOMMENDATION_AUTO_ACCEPTED	0	1	0	240	1	4	0.22909	FALSE	-0.22909	0.242019	FALSE	-0.242019	0.231067	FALSE	-0.231067	1	0.242019	0.201054
5	MALE	46	8	3	41	1	4	1	ANTHRO HIGH	RANK LOW	MATERIAL	HARD	INCURSION	0	2	-1	240	241	RECOMMENDATION_AUTO_ACCEPTED	0	1	0	241	1	4	0.22909	FALSE	-0.22909	0.242019	FALSE	-0.242019	0.231067	FALSE	-0.231067	1	0.242019	0.201054
5	MALE	46	8	3	41	1	4	1	ANTHRO HIGH	RANK LOW	MATERIAL	HARD	INCURSION	0	2	-1	241	242	RECOMMENDATION_AUTO_ACCEPTED	0	1	0	242	1	4	0.22909	FALSE	-0.22909	0.242019	FALSE	-0.242019	0.231067	FALSE	-0.231067	1	0.242019	0.201054
5	MALE	46	8	3	41	1	4	1	ANTHRO HIGH	RANK LOW	MATERIAL	HARD	INCURSION	0	2	-1	242	243	RECOMMENDATION_AUTO_ACCEPTED	0	1	0	243	1	4	0.22909	FALSE	-0.22909	0.242019	FALSE	-0.242019	0.231067	FALSE	-0.231067	1	0.242019	0.201054
5	MALE	46	8	3	41	1	4	1	ANTHRO HIGH	RANK LOW	MATERIAL	HARD	INCURSION	0	2	-1	243	244	RECOMMENDATION_AUTO_ACCEPTED	0	1	0	244	1	4	0.22909	FALSE	-0.22909	0.242019	FALSE	-0.242019	0.231067	FALSE	-0.231067	1	0.242019	0.201054
5	MALE	46	8	3	41	1	4	1	ANTHRO HIGH	RANK LOW	MATERIAL	HARD	INCURSION	0	2	-1	244	245	RECOMMENDATION_AUTO_ACCEPTED	0	1	0	245	1	4	0.22909	FALSE	-0.22909	0.242019	FALSE	-0.242019	0.231067	FALSE	-0.231067	1	0.242019	0.201054
5	MALE	46	8	3	41	1	4	1	ANTHRO HIGH	RANK LOW	MATERIAL	HARD	INCURSION	0	2	-1	245	246	RECOMMENDATION_AUTO_ACCEPTED	0	1	0	246	1	4	0.22909	FALSE	-0.22909	0.242019	FALSE	-0.242019	0.231067	FALSE	-0.231067	1	0.242019	0.201054
5	MALE	46	8	3	41	1	4	1	ANTHRO HIGH	RANK LOW	MATERIAL	HARD	INCURSION	0	2	-1	246	247	RECOMMENDATION_AUTO_ACCEPTED	0	1	0	247	1	4	0.22909	FALSE	-0.22909	0.242019	FALSE	-0.242019	0.231067	FALSE	-0.231067	1	0.242019	0.201054
5	MALE	46	8	3	41	1	4	1	ANTHRO HIGH	RANK LOW	MATERIAL	HARD	INCURSION	0	2	-1	247	248	RECOMMENDATION_AUTO_ACCEPTED	0	1	0	248	1	1	0.22909	FALSE	-0.22909	0.242019	FALSE	-0.242019	0.231067	FALSE	-0.231067	1	0.242019	0.201054
5	MALE	46	8	3	41	1	4	1	ANTHRO HIGH	RANK LOW	MATERIAL	HARD	INCURSION	0	2	-1	248	249	RECOMMENDATION_AUTO_ACCEPTED	0	1	0	249	1	1	0.22909	FALSE	-0.22909	0.242019	FALSE	-0.242019	0.231067	FALSE	-0.231067	1	0.242019	0.201054
5	MALE	46	8	3	41	1	4	1	ANTHRO HIGH	RANK LOW	MATERIAL	HARD	INCURSION	0	2	-1	249	250	RECOMMENDATION_AUTO_ACCEPTED	0	1	0	250	1	1	0.22909	FALSE	-0.22909	0.242019	FALSE	-0.242019	0.231067	FALSE	-0.231067	1	0.242019	0.201054
5	MALE	46	8	3	41	1	4	1	ANTHRO HIGH	RANK LOW	MATERIAL	HARD	INCURSION	0	2	-1	250	251	RECOMMENDATION_AUTO_ACCEPTED	0	1	0	251	1	1	0.22909	FALSE	-0.22909	0.242019	FALSE	-0.242019	0.231067	FALSE	-0.231067	1	0.242019	0.201054
5	MALE	46	8	3	41	1	4	1	ANTHRO HIGH	RANK LOW	MATERIAL	HARD	INCURSION	0	2	-1	251	252	RECOMMENDATION_AUTO_ACCEPTED	0	1	0	252	1	1	0.22909	FALSE	-0.22909	0.242019	FALSE	-0.242019	0.231067	FALSE	-0.231067	1	0.242019	0.201054
5	MALE	46	8	3	41	1	4	1	ANTHRO HIGH	RANK LOW	MATERIAL	HARD	INCURSION	0	2	-1	252	253	RECOMMENDATION_AUTO_ACCEPTED	0	1	0	253	1	1	0.22909	FALSE	-0.22909	0.242019	FALSE	-0.242019	0.231067	FALSE	-0.231067	1	0.242019	0.201054
5	MALE	46	8	3	41	1	4	1	ANTHRO HIGH	RANK LOW	MATERIAL	HARD	INCURSION	0	2	-1	253	254	RECOMMENDATION_AUTO_ACCEPTED	0	1	0	254	1	1	0.22909	FALSE	-0.22909	0.242019	FALSE	-0.242019	0.231067	FALSE	-0.231067	1	0.242019	0.201054
5	MALE	46	8	3	41	1	4	1	ANTHRO HIGH	RANK LOW	MATERIAL	HARD	INCURSION	0	2	-1	255	255	RECOMMENDATION_AUTO_ACCEPTED	0	1	0	256	1	1	0.22909	FALSE	-0.22909	0.242019	FALSE	-0.242019	0.231067	FALSE	-0.231067	1	0.242019	0.201054
5	MALE	46	8	3	41	1	4	1	ANTHRO HIGH	RANK LOW	MATERIAL	HARD	INCURSION	0	2	-1	257	257	RECOMMENDATION_AUTO_ACCEPTED	0	1	0	258	1	1	0.22909	FALSE	-0.22909	0.242019	FALSE	-0.242019	0.231067	FALSE	-0.231067	1	0.242019	0.201054
5	MALE	46	8	3	41	1	4	1	ANTHRO HIGH	RANK LOW	MATERIAL	HARD	INCURSION	0	2	-1	259	259	RECOMMENDATION_AUTO_ACCEPTED	0	1	0	260	1	1	0.22909	FALSE	-0.22909	0.242019	FALSE	-0.242019	0.231067	FALSE	-0.231067	1	0.242019	0.201054
5	MALE	46	8	3	41	1	4	1	ANTHRO HIGH	RANK LOW	MATERIAL	HARD	INCURSION	0	2	-1	261	261	RECOMMENDATION_AUTO_ACCEPTED	0	1	0	262	1	1	0.22909	FALSE	-0.22909	0.242019	FALSE	-0.242019	0.231067	FALSE	-0.231067	1	0.242019	0.201054
5	MALE	46	8	3	41	1	4	1	ANTHRO HIGH	RANK LOW	MATERIAL	HARD	INCURSION	0	2	-1	262	263	RECOMMENDATION_AUTO_ACCEPTED	0	1	0	263	1	1	0.22909	FALSE	-0.22909	0.242019	FALSE	-0.242019	0.231067	FALSE	-0.231067	1	0.242019	0.201054
5	MALE	46	8	3	41	1	4	1	ANTHRO HIGH	RANK LOW	MATERIAL	HARD	INCURSION	0	2	-1	263	264	RECOMMENDATION_AUTO_ACCEPTED	0	1	0	264	1	1	0.22909	FALSE	-0.22909	0.242019	FALSE	-0.242019	0.231067	FALSE	-0.231067	1	0.242019	0.201054
5	MALE	46	8	3	41	1	4	1	ANTHRO HIGH	RANK LOW	MATERIAL	HARD	INCURSION	0	2	-1	264	265	RECOMMENDATION_AUTO_ACCEPTED	0	1	0	265	1	1	0.22909	FALSE	-0.22909	0.242019	FALSE	-0.242019	0.231067	FALSE	-0.231067	1	0.242019	0.201054
5	MALE	46	8	3	41	1	4	1	ANTHRO HIGH	RANK LOW	MATERIAL	HARD	INCURSION	0	2	-1	265	266	RECOMMENDATION_AUTO_ACCEPTED	0	1	0	266	1	1	0.22909	FALSE	-0.22909	0.242019	FALSE	-0.242019	0.231067	FALSE	-0.231067	1	0.242019	0.201054
5	MALE	46	8	3	41	1	4	1	ANTHRO HIGH	RANK LOW	MATERIAL	HARD	INCURSION	0	2	-1	266	267	RECOMMENDATION_AUTO_ACCEPTED	0	1	0	267	1	1	0.22909	FALSE	-0.22909	0.242019	FALSE	-0.242019	0.231067	FALSE	-0.231067	1	0.242019	0.201054
5	MALE	46	8	3	41	1	4	1	ANTHRO HIGH	RANK LOW	MATERIAL	HARD	INCURSION	0	2	-1	267	268	RECOMMENDATION_AUTO_ACCEPTED	0	1	0	268	1	1	0.22909	FALSE	-0.22909	0.242019	FALSE	-0.242019	0.231067	FALSE	-0.231067	1	0.242019	0.201054
5	MALE	46	8	3	41	1	4	1	ANTHRO HIGH	RANK LOW	MATERIAL	HARD	INCURSION	0	2	-1	268	269	RECOMMENDATION_AUTO_ACCEPTED	0	1	0	269	1	1	0.22909	FALSE	-0.22909	0.242019	FALSE	-0.242019	0.231067	FALSE	-0.231067	1	0.242019	0.201054
5	MALE	46	8	3	41	1	4	1	ANTHRO HIGH	RANK LOW	MATERIAL	HARD	INCURSION	0	2	-1	269	270	RECOMMENDATION_AUTO_ACCEPTED	0	1	0	270	1	1	0.22909	FALSE	-0.22909	0.242019	FALSE	-0.242019	0.231067	FALSE	-0.231067	1	0.242019	0.201054
5	MALE	46	8	3	41	1	4	1	ANTHRO HIGH	RANK LOW	MATERIAL	HARD	INCURSION	0	2	-1	270	271	RECOMMENDATION_AUTO_ACCEPTED	0	1	0	271	1	1	0.22909	FALSE	-0.22909	0.242019	FALSE	-0.242019	0.231067	FALSE	-0.231067	1	0.242019	0.201054
5	MALE	46	8	3	41	1	4	1	ANTHRO HIGH	RANK LOW	MATERIAL	HARD	INCURSION	0	2	-1	271	272	RECOMMENDATION_AUTO_ACCEPTED	0	1	0	272	1	1	0.22909	FALSE	-0.22909	0.242019	FALSE	-0.242019	0.231067	FALSE	-0.231067	1	0.242019	0.201054
5	MALE	46	8	3	41	1	4	1	ANTHRO HIGH	RANK LOW	MATERIAL	HARD	INCURSION	0	2	-1	272	273	RECOMMENDATION_AUTO_ACCEPTED	0	1	0	273	1	1	0.22909	FALSE	-0.22909	0.242019	FALSE	-0.242019	0.231067	FALSE	-0.231067	1	0.242019	0.201054
5	MALE	46	8	3	41	1	4	1	ANTHRO HIGH	RANK LOW	MATERIAL	HARD	INCURSION	0	2	-1	273	274	RECOMMENDATION_AUTO_ACCEPTED	0	1	0	274	1	1	0.22909	FALSE	-0.22909	0.242019	FALSE	-0.242019	0.231067	FALSE	-0.231067	1	0.242019	0.201054
5	MALE	46	8	3	41	1	4	1	ANTHRO HIGH	RANK LOW	MATERIAL	HARD	INCURSION	0	2	-1	274	275	RECOMMENDATION_AUTO_ACCEPTED	0	1	0	275	1	1	0.22909	FALSE	-0.22909	0.242019	FALSE	-0.242019	0.231067	FALSE	-0.231067	1	0.242019	0.201054
5	MALE	46	8	3	41	1	4	1	ANTHRO HIGH	RANK LOW	MATERIAL	HARD	INCURSION	0	2	-1	275	276	RECOMMENDATION_AUTO_ACCEPTED	0	1	0	276	1	1	0.22909	FALSE	-0.22909	0.242019	FALSE	-0.242019	0.231067	FALSE	-0.231067	1	0.242019	0.201054
5	MALE	46	8	3	41	1	4	1	ANTHRO HIGH	RANK LOW	MATERIAL	HARD	INCURSION	0	2	-1	276	277	RECOMMENDATION_AUTO_ACCEPTED	0	1	0	277	1	1	0.22909	FALSE	-0.22909	0.242019	FALSE	-0.242019	0.231067	FALSE	-0.231067	1	0.242019	0.201054
5	MALE	46	8	3	41	1	4	1	ANTHRO HIGH	RANK LOW	MATERIAL	HARD	INCURSION	0	2	-1	277	278	RECOMMENDATION_AUTO_ACCEPTED	0	1	0	278	1	1	0.22909	FALSE	-0.22909	0.242019	FALSE	-0.242019	0.231067	FALSE	-0.231067	1	0.242019	0.201054
5	MALE	46	8	3	41	1	4	1	ANTHRO HIGH	RANK LOW	MATERIAL	HARD	COLLISION	1	1	4	278	1	RECOMMENDATION_AUTO_ACCEPTED	0	1	0	279	1	2	0.22909	FALSE	-0.22909	0.242019	FALSE	-0.242019	0.231067	FALSE	-0.231067	1	0.242019	0.201054
5	MALE	46	8	3	41	1	4	1	ANTHRO HIGH	RANK LOW	MATERIAL	HARD	COLLISION	1	1	4	279	1	TIME_PASSED	1	0	0	280	1	2	0.22909	FALSE	-0.22909	0.242019	FALSE	-0.242019	0.231067	FALSE	-0.231067	1	0.242019	0.201054
5	MALE	46	8	3	41	1	4	1	ANTHRO HIGH	RANK LOW	MATERIAL	HARD	INCURSION	0	2	-1	280	281	RECOMMENDATION_AUTO_ACCEPTED	0	1	0	281	1	2	0.22909	FALSE	-0.22909	0.242019	FALSE	-0.242019	0.231067	FALSE	-0.231067	1	0.242019	0.201054
5	MALE	46	8	3	41	1	4	1	ANTHRO HIGH	RANK LOW	MATERIAL	HARD	INCURSION	0	2	-1	281	282	RECOMMENDATION_AUTO_ACCEPTED	0	1	0	282	1	2	0.22909	FALSE	-0.22909	0.242019	FALSE	-0.242019	0.231067	FALSE	-0.231067	1	0.242019	0.201054
5	MALE	46	8	3	41	1	4	1	ANTHRO HIGH	RANK LOW	MATERIAL	HARD	INCURSION	0	2	-1	282	283	RECOMMENDATION_AUTO_ACCEPTED	0	1	0	283	1	2	0.22909	FALSE	-0.22909	0.242019	FALSE	-0.242019	0.231067	FALSE	-0.231067	1	0.242019	0.201054
5	MALE	46	8	3	41	1	4	1	ANTHRO HIGH	RANK LOW	MATERIAL	HARD	INCURSION	0	2	-1	283	284	RECOMMENDATION_AUTO_ACCEPTED	0	1	0	284	1	2	0.22909	FALSE	-0.22909	0.242019	FALSE	-0.242019	0.231067	FALSE	-0.231067	1	0.242019	0.201054
5	MALE	46	8	3	41	1	4	1	ANTHRO HIGH	RANK LOW	MATERIAL	HARD	INCURSION	0	2	-1	284	285	RECOMMENDATION_AUTO_ACCEPTED	0	1	0	285	1	2	0.22909	FALSE	-0.22909	0.242019	FALSE	-0.242019	0.231067	FALSE	-0.231067	1	0.242019	0.201054
5	MALE	46	8	3	41	1	4	1	ANTHRO HIGH	RANK LOW	MATERIAL	HARD	INCURSION	0	2	-1	285	286	RECOMMENDATION_AUTO_ACCEPTED	0	1	0	286	1	2	0.22909	FALSE	-0.22909	0.242019	FALSE	-0.242019	0.231067	FALSE	-0.231067	1	0.242019	0.201054
5	MALE	46	8	3	41	1	4	1	ANTHRO HIGH	RANK LOW	MATERIAL	HARD	INCURSION	0	2	-1	286	287	RECOMMENDATION_AUTO_ACCEPTED	0	1	0	287	1	2	0.22909	FALSE	-0.22909	0.242019	FALSE	-0.242019	0.231067	FALSE	-0.231067	1	0.242019	0.201054
5	MALE	46	8	3	41	1	4	1	ANTHRO HIGH	RANK LOW	MATERIAL	HARD	INCURSION	0	2	-1	287	288	RECOMMENDATION_AUTO_ACCEPTED	0	1	0	288	1	2	0.22909	FALSE	-0.22909	0.242019	FALSE	-0.242019	0.231067	FALSE	-0.231067	1	0.242019	0.201054
5	MALE	46	8	3	41	1	4	1	ANTHRO HIGH	RANK LOW	MATERIAL	HARD	INCURSION	0	2	-1	288	289	RECOMMENDATION_AUTO_ACCEPTED	0	1	0	289	1	2	0.22909	FALSE	-0.22909	0.242019	FALSE	-0.242019	0.231067	FALSE	-0.231067	1	0.242019	0.201054
5	MALE	46	8	3	41	1	4	1	ANTHRO HIGH	RANK LOW	MATERIAL	HARD	INCURSION	0	2	-1	289	290	RECOMMENDATION_AUTO_ACCEPTED	0	1	0	290	1	2	0.22909	FALSE	-0.22909	0.242019	FALSE	-0.242019	0.231067	FALSE	-0.231067	1	0.242019	0.201054
5	MALE	46	8	3	41	1	4	1	ANTHRO HIGH	RANK LOW	MATERIAL	HARD	INCURSION	0	2	-1	290	291	RECOMMENDATION_AUTO_ACCEPTED	0	1	0	291	1	2	0.22909	FALSE	-0.22909	0.242019	FALSE	-0.242019	0.231067	FALSE	-0.231067	1	0.242019	0.201054
5	MALE	46	8	3	41	1	4	1	ANTHRO HIGH	RANK LOW	MATERIAL	HARD	INCURSION	0	2	-1	291	292	RECOMMENDATION_AUTO_ACCEPTED	0	1	0	292	1	2	0.22909	FALSE	-0.22909	0.242019	FALSE	-0.242019	0.231067	FALSE	-0.231067	1	0.242019	0.201054
5	MALE	46	8	3	41	1	4	1	ANTHRO HIGH	RANK LOW	MATERIAL	HARD	INCURSION	0	2	-1	292	293	RECOMMENDATION_AUTO_ACCEPTED	0	1	0	293	1	2	0.22909	FALSE	-0.22909	0.242019	FALSE	-0.242019	0.231067	FALSE	-0.231067	1	0.242019	0.201054
5	MALE	46	8	3	41	1	4	1	ANTHRO HIGH	RANK LOW	MATERIAL	HARD	INCURSION	0	2	-1	293	294	RECOMMENDATION_AUTO_ACCEPTED	0	1	0	294	1	2	0.22909	FALSE	-0.22909	0.242019	FALSE	-0.242019	0.231067	FALSE	-0.231067	1	0.242019	0.201054
5	MALE	46	8	3	41	1	4	1	ANTHRO HIGH	RANK LOW	MATERIAL	HARD	INCURSION	0	2	-1	294	295	RECOMMENDATION_AUTO_ACCEPTED	0	1	0	295	1	2	0.22909	FALSE	-0.22909	0.242019	FALSE	-0.242019	0.231067	FALSE	-0.231067	1	0.242019	0.201054
5	MALE	46	8	3	41	1	4	1	ANTHRO HIGH	RANK LOW	MATERIAL	HARD	INCURSION	0	2	-1	295	296	RECOMMENDATION_AUTO_ACCEPTED	0	1	0	296	1	3	0.22909	FALSE	-0.22909	0.242019	FALSE	-0.242019	0.231067	FALSE	-0.231067	1	0.242019	0.201054
5	MALE	46	8	3	41	1	4	1	ANTHRO HIGH	RANK LOW	MATERIAL	HARD	INCURSION	0	2	-1	296	297	RECOMMENDATION_AUTO_ACCEPTED	0	1	0	297	1	3	0.22909	FALSE	-0.22909	0.242019	FALSE	-0.242019	0.231067	FALSE	-0.231067	1	0.242019	0.201054
5	MALE	46	8	3	41	1	4	1	ANTHRO HIGH	RANK LOW	MATERIAL	HARD	INCURSION	0	2	-1	297	298	RECOMMENDATION_AUTO_ACCEPTED	0	1	0	298	1	3	0.22909	FALSE	-0.22909	0.242019	FALSE	-0.242019	0.231067	FALSE	-0.231067	1	0.242019	0.201054
5	MALE	46	8	3	41	1	4	1	ANTHRO HIGH	RANK LOW	MATERIAL	HARD	INCURSION	0	2	-1	298	299	RECOMMENDATION_AUTO_ACCEPTED	0	1	0	299	1	3	0.22909	FALSE	-0.22909	0.242019	FALSE	-0.242019	0.231067	FALSE	-0.231067	1	0.242019	0.201054
5	MALE	46	8	3	41	1	4	1	ANTHRO HIGH	RANK LOW	MATERIAL	HARD	INCURSION	0	2	-1	299	300	RECOMMENDATION_AUTO_ACCEPTED	0	1	0	300	1	3	0.22909	FALSE	-0.22909	0.242019	FALSE	-0.242019	0.231067	FALSE	-0.231067	1	0.242019	0.201054
5	MALE	46	8	3	41	1	4	1	ANTHRO HIGH	RANK LOW	MATERIAL	HARD	INCURSION	0	2	-1	300	301	RECOMMENDATION_AUTO_ACCEPTED	0	1	0	301	1	3	0.22909	FALSE	-0.22909	0.242019	FALSE	-0.242019	0.231067	FALSE	-0.231067	1	0.242019	0.201054
5	MALE	46	8	3	41	1	4	1	ANTHRO HIGH	RANK LOW	MATERIAL	HARD	INCURSION	0	2	-1	301	302	RECOMMENDATION_AUTO_ACCEPTED	0	1	0	302	1	3	0.22909	FALSE	-0.22909	0.242019	FALSE	-0.242019	0.231067	FALSE	-0.231067	1	0.242019	0.201054
5	MALE	46	8	3	41	1	4	1	ANTHRO HIGH	RANK LOW	MATERIAL	HARD	INCURSION	0	2	-1	302	303	RECOMMENDATION_AUTO_ACCEPTED	0	1	0	303	1	3	0.22909	FALSE	-0.22909	0.242019	FALSE	-0.242019	0.231067	FALSE	-0.231067	1	0.242019	0.201054
5	MALE	46	8	3	41	1	4	1	ANTHRO HIGH	RANK LOW	MATERIAL	HARD	INCURSION	0	2	-1	303	304	RECOMMENDATION_AUTO_ACCEPTED	0	1	0	304	1	3	0.22909	FALSE	-0.22909	0.242019	FALSE	-0.242019	0.231067	FALSE	-0.231067	1	0.242019	0.201054
5	MALE	46	8	3	41	1	4	1	ANTHRO HIGH	RANK LOW	MATERIAL	HARD	INCURSION	0	2	-1	304	305	RECOMMENDATION_AUTO_ACCEPTED	0	1	0	305	1	3	0.22909	FALSE	-0.22909	0.242019	FALSE	-0.242019	0.231067	FALSE	-0.231067	1	0.242019	0.201054
5	MALE	46	8	3	41	1	4	1	ANTHRO HIGH	RANK LOW	MATERIAL	HARD	INCURSION	0	2	-1	305	306	RECOMMENDATION_AUTO_ACCEPTED	0	1	0	306	1	3	0.22909	FALSE	-0.22909	0.242019	FALSE	-0.242019	0.231067	FALSE	-0.231067	1	0.242019	0.201054
5	MALE	46	8	3	41	1	4	1	ANTHRO HIGH	RANK LOW	MATERIAL	HARD	INCURSION	0	2	-1	306	307	RECOMMENDATION_AUTO_ACCEPTED	0	1	0	307	1	3	0.22909	FALSE	-0.22909	0.242019	FALSE	-0.242019	0.231067	FALSE	-0.231067	1	0.242019	0.201054
5	MALE	46	8	3	41	1	4	1	ANTHRO HIGH	RANK LOW	MATERIAL	HARD	INCURSION	0	2	-1	307	308	RECOMMENDATION_AUTO_ACCEPTED	0	1	0	308	1	3	0.22909	FALSE	-0.22909	0.242019	FALSE	-0.242019	0.231067	FALSE	-0.231067	1	0.242019	0.201054
5	MALE	46	8	3	41	1	4	1	ANTHRO HIGH	RANK LOW	MATERIAL	HARD	INCURSION	0	2	-1	308	309	RECOMMENDATION_AUTO_ACCEPTED	0	1	0	309	1	3	0.22909	FALSE	-0.22909	0.242019	FALSE	-0.242019	0.231067	FALSE	-0.231067	1	0.242019	0.201054
5	MALE	46	8	3	41	1	4	1	ANTHRO HIGH	RANK LOW	MATERIAL	HARD	INCURSION	0	2	-1	309	310	RECOMMENDATION_AUTO_ACCEPTED	0	1	0	310	1	3	0.22909	FALSE	-0.22909	0.242019	FALSE	-0.242019	0.231067	FALSE	-0.231067	1	0.242019	0.201054
5	MALE	46	8	3	41	1	4	1	ANTHRO HIGH	RANK LOW	MATERIAL	HARD	INCURSION	0	2	-1	310	311	RECOMMENDATION_AUTO_ACCEPTED	0	1	0	311	1	3	0.22909	FALSE	-0.22909	0.242019	FALSE	-0.242019	0.231067	FALSE	-0.231067	1	0.242019	0.201054
5	MALE	46	8	3	41	1	4	1	ANTHRO HIGH	RANK LOW	MATERIAL	HARD	INCURSION	0	2	-1	311	312	RECOMMENDATION_AUTO_ACCEPTED	0	1	0	312	1	3	0.22909	FALSE	-0.22909	0.242019	FALSE	-0.242019	0.231067	FALSE	-0.231067	1	0.242019	0.201054
5	MALE	46	8	3	41	1	4	1	ANTHRO HIGH	RANK LOW	MATERIAL	HARD	INCURSION	0	2	-1	312	313	RECOMMENDATION_AUTO_ACCEPTED	0	1	0	313	1	3	0.22909	FALSE	-0.22909	0.242019	FALSE	-0.242019	0.231067	FALSE	-0.231067	1	0.242019	0.201054
5	MALE	46	8	3	41	1	4	1	ANTHRO HIGH	RANK LOW	MATERIAL	HARD	INCURSION	0	2	-1	313	314	RECOMMENDATION_AUTO_ACCEPTED	0	1	0	314	1	3	0.22909	FALSE	-0.22909	0.242019	FALSE	-0.242019	0.231067	FALSE	-0.231067	1	0.242019	0.201054
5	MALE	46	8	3	41	1	4	1	ANTHRO HIGH	RANK LOW	MATERIAL	HARD	INCURSION	0	2	-1	314	315	RECOMMENDATION_AUTO_ACCEPTED	0	1	0	315	1	3	0.22909	FALSE	-0.22909	0.242019	FALSE	-0.242019	0.231067	FALSE	-0.231067	1	0.242019	0.201054
5	MALE	46	8	3	41	1	4	1	ANTHRO HIGH	RANK LOW	MATERIAL	HARD	INCURSION	0	2	-1	315	316	RECOMMENDATION_AUTO_ACCEPTED	0	1	0	316	1	3	0.22909	FALSE	-0.22909	0.242019	FALSE	-0.242019	0.231067	FALSE	-0.231067	1	0.242019	0.201054
5	MALE	46	8	3	41	1	4	1	ANTHRO HIGH	RANK LOW	MATERIAL	HARD	INCURSION	0	2	-1	316	317	RECOMMENDATION_AUTO_ACCEPTED	0	1	0	317	1	3	0.22909	FALSE	-0.22909	0.242019	FALSE	-0.242019	0.231067	FALSE	-0.231067	1	0.242019	0.201054
5	MALE	46	8	3	41	1	4	1	ANTHRO HIGH	RANK LOW	MATERIAL	HARD	INCURSION	0	2	-1	317	318	RECOMMENDATION_AUTO_ACCEPTED	0	1	0	318	1	3	0.22909	FALSE	-0.22909	0.242019	FALSE	-0.242019	0.231067	FALSE	-0.231067	1	0.242019	0.201054
5	MALE	46	8	3	41	1	4	1	ANTHRO HIGH	RANK LOW	MATERIAL	HARD	INCURSION	0	2	-1	318	319	RECOMMENDATION_AUTO_ACCEPTED	0	1	0	319	1	3	0.22909	FALSE	-0.22909	0.242019	FALSE	-0.242019	0.231067	FALSE	-0.231067	1	0.242019	0.201054
5	MALE	46	8	3	41	1	4	1	ANTHRO HIGH	RANK LOW	MATERIAL	HARD	INCURSION	0	2	-1	319	320	RECOMMENDATION_AUTO_ACCEPTED	0	1	0	320	1	3	0.22909	FALSE	-0.22909	0.242019	FALSE	-0.242019	0.231067	FALSE	-0.231067	1	0.242019	0.201054
5	MALE	46	8	3	41	1	4	1	ANTHRO HIGH	RANK LOW	MATERIAL	HARD	INCURSION	0	2	-1	320	321	RECOMMENDATION_AUTO_ACCEPTED	0	1	0	321	1	3	0.22909	FALSE	-0.22909	0.242019	FALSE	-0.242019	0.231067	FALSE	-0.231067	1	0.242019	0.201054
5	MALE	46	8	3	41	1	4	1	ANTHRO HIGH	RANK LOW	MATERIAL	HARD	INCURSION	0	2	-1	321	322	RECOMMENDATION_AUTO_ACCEPTED	0	1	0	322	1	3	0.22909	FALSE	-0.22909	0.242019	FALSE	-0.242019	0.231067	FALSE	-0.231067	1	0.242019	0.201054
5	MALE	46	8	3	41	1	4	1	ANTHRO HIGH	RANK LOW	MATERIAL	HARD	INCURSION	0	2	-1	322	323	RECOMMENDATION_AUTO_ACCEPTED	0	1	0	323	1	3	0.22909	FALSE	-0.22909	0.242019	FALSE	-0.242019	0.231067	FALSE	-0.231067	1	0.242019	0.201054
5	MALE	46	8	3	41	1	4	1	ANTHRO HIGH	RANK LOW	MATERIAL	HARD	INCURSION	0	2	-1	323	324	RECOMMENDATION_AUTO_ACCEPTED	0	1	0	324	1	3	0.22909	FALSE	-0.22909	0.242019	FALSE	-0.242019	0.231067	FALSE	-0.231067	1	0.242019	0.201054
5	MALE	46	8	3	41	1	4	1	ANTHRO HIGH	RANK LOW	MATERIAL	HARD	INCURSION	0	2	-1	324	325	RECOMMENDATION_AUTO_ACCEPTED	0	1	0	325	1	3	0.22909	FALSE	-0.22909	0.242019	FALSE	-0.242019	0.231067	FALSE	-0.231067	1	0.242019	0.201054
5	MALE	46	8	3	41	1	4	1	ANTHRO HIGH	RANK LOW	MATERIAL	HARD	INCURSION	0	2	-1	325	326	RECOMMENDATION_AUTO_ACCEPTED	0	1	0	326	1	3	0.22909	FALSE	-0.22909	0.242019	FALSE	-0.242019	0.231067	FALSE	-0.231067	1	0.242019	0.201054
5	MALE	46	8	3	41	1	4	1	ANTHRO HIGH	RANK LOW	MATERIAL	HARD	INCURSION	0	2	-1	326	327	RECOMMENDATION_AUTO_ACCEPTED	0	1	0	327	1	3	0.22909	FALSE	-0.22909	0.242019	FALSE	-0.242019	0.231067	FALSE	-0.231067	1	0.242019	0.201054
5	MALE	46	8	3	41	1	4	1	ANTHRO HIGH	RANK LOW	MATERIAL	HARD	COLLISION	1	3	6	327	1	RECOMMENDATION_AUTO_ACCEPTED	0	1	0	328	1	3	0.22909	FALSE	-0.22909	0.242019	FALSE	-0.242019	0.231067	FALSE	-0.231067	1	0.242019	0.201054
5	MALE	46	8	3	41	1	4	1	ANTHRO HIGH	RANK LOW	MATERIAL	HARD	COLLISION	1	3	6	328	1	TIME_PASSED	1	0	0	329	1	3	0.22909	FALSE	-0.22909	0.242019	FALSE	-0.242019	0.231067	FALSE	-0.231067	1	0.242019	0.201054
5	MALE	46	9	109	31	4	0	0	ANTHRO HIGH	RANK LOW	HUMAN	EASY	INCURSION	0	3	-1	46	150	RECOMMENDATION_IGNORED_BY_CLICKING_ON_RED_CROSS	1	0	0	105	59	3	0.410474	FALSE	-0.410474	0.377327	FALSE	-0.377327	0.359712	FALSE	-0.359712	1	0.377327	0.201054
5	MALE	46	9	109	31	4	0	0	ANTHRO HIGH	RANK LOW	HUMAN	EASY	INCURSION	0	3	-1	155	155	RECOMMENDATION_AUTO_ACCEPTED	0	1	0	156	1	4	0.410474	FALSE	-0.410474	0.377327	FALSE	-0.377327	0.359712	FALSE	-0.359712	1	0.377327	0.201054
5	MALE	46	9	109	31	4	0	0	ANTHRO HIGH	RANK LOW	HUMAN	EASY	INCURSION	0	3	-1	156	157	RECOMMENDATION_AUTO_ACCEPTED	0	1	0	157	1	4	0.410474	FALSE	-0.410474	0.377327	FALSE	-0.377327	0.359712	FALSE	-0.359712	1	0.377327	0.201054
5	MALE	46	9	109	31	4	0	0	ANTHRO HIGH	RANK LOW	HUMAN	EASY	INCURSION	0	3	-1	157	158	RECOMMENDATION_AUTO_ACCEPTED	0	1	0	158	1	4	0.410474	FALSE	-0.410474	0.377327	FALSE	-0.377327	0.359712	FALSE	-0.359712	1	0.377327	0.201054
5	MALE	46	9	109	31	4	0	0	ANTHRO HIGH	RANK LOW	HUMAN	EASY	INCURSION	0	3	-1	158	159	RECOMMENDATION_AUTO_ACCEPTED	0	1	0	159	1	4	0.410474	FALSE	-0.410474	0.377327	FALSE	-0.377327	0.359712	FALSE	-0.359712	1	0.377327	0.201054
5	MALE	46	9	109	31	4	0	0	ANTHRO HIGH	RANK LOW	HUMAN	EASY	INCURSION	0	3	-1	159	160	RECOMMENDATION_AUTO_ACCEPTED	0	1	0	160	1	4	0.410474	FALSE	-0.410474	0.377327	FALSE	-0.377327	0.359712	FALSE	-0.359712	1	0.377327	0.201054
5	MALE	46	9	109	31	4	0	0	ANTHRO HIGH	RANK LOW	HUMAN	EASY	INCURSION	0	4	-1	161	166	RECOMMENDATION_AUTO_ACCEPTED	0	1	0	162	1	4	0.410474	FALSE	-0.410474	0.377327	FALSE	-0.377327	0.359712	FALSE	-0.359712	1	0.377327	0.201054
5	MALE	46	9	109	31	4	0	0	ANTHRO HIGH	RANK LOW	HUMAN	EASY	INCURSION	0	3	-1	308	391	RECOMMENDATION_AUTO_ACCEPTED	0	1	0	367	59	1	0.410474	FALSE	-0.410474	0.377327	FALSE	-0.377327	0.359712	FALSE	-0.359712	1	0.377327	0.201054
5	MALE	46	10	28	25	3	4	1	ANTHRO HIGH	RANK LOW	HUMAN	HARD	INCURSION	0	6	-1	20	125	RECOMMENDATION_IGNORED_BY_CLICKING_ON_RED_CROSS	1	0	0	73	53	1	0.229018	FALSE	-0.229018	0.207681	FALSE	-0.207681	0.199538	FALSE	-0.199538	1	0.207681	0.201054
5	MALE	46	10	28	25	3	4	1	ANTHRO HIGH	RANK LOW	HUMAN	HARD	INCURSION	0	5	-1	74	142	RECOMMENDATION_AUTO_ACCEPTED	0	1	0	118	44	1	0.229018	FALSE	-0.229018	0.207681	FALSE	-0.207681	0.199538	FALSE	-0.199538	1	0.207681	0.201054
5	MALE	46	10	28	25	3	4	1	ANTHRO HIGH	RANK LOW	HUMAN	HARD	INCURSION	0	6	-1	118	125	RECOMMENDATION_AUTO_ACCEPTED	0	1	0	119	1	1	0.229018	FALSE	-0.229018	0.207681	FALSE	-0.207681	0.199538	FALSE	-0.199538	1	0.207681	0.201054
5	MALE	46	10	28	25	3	4	1	ANTHRO HIGH	RANK LOW	HUMAN	HARD	INCURSION	0	3	-1	120	152	RECOMMENDATION_AUTO_ACCEPTED	0	1	0	128	8	1	0.229018	FALSE	-0.229018	0.207681	FALSE	-0.207681	0.199538	FALSE	-0.199538	1	0.207681	0.201054
5	MALE	46	10	28	25	3	4	1	ANTHRO HIGH	RANK LOW	HUMAN	HARD	COLLISION	1	2	1	165	1	RECOMMENDATION_IGNORED_BY_CLICKING_ON_RED_CROSS	1	0	0	232	67	1	0.229018	FALSE	-0.229018	0.207681	FALSE	-0.207681	0.199538	FALSE	-0.199538	1	0.207681	0.201054
5	MALE	46	15	-1	41	0	0	2	ANTHRO HIGH	RANK SAME	MATERIAL	EASY	INCURSION	0	3	-1	46	144	RECOMMENDATION_IGNORED_BY_CLICKING_ON_RED_CROSS	1	0	0	96	50	1	0.323604	FALSE	-0.323604	0.338168	FALSE	-0.338168	0.371711	FALSE	-0.371711	1	0.338168	0.201054
5	MALE	46	15	-1	41	0	0	2	ANTHRO HIGH	RANK SAME	MATERIAL	EASY	INCURSION	0	4	-1	97	152	RECOMMENDATION_IGNORED_BY_CLICKING_ON_RED_CROSS	1	0	0	124	27	1	0.323604	FALSE	-0.323604	0.338168	FALSE	-0.338168	0.371711	FALSE	-0.371711	1	0.338168	0.201054
5	MALE	46	15	-1	41	0	0	2	ANTHRO HIGH	RANK SAME	MATERIAL	EASY	INCURSION	0	2	-1	125	219	SHOT_DOWN	1	0	0	163	38	1	0.323604	FALSE	-0.323604	0.338168	FALSE	-0.338168	0.371711	FALSE	-0.371711	1	0.338168	0.201054
5	MALE	46	15	-1	41	0	0	2	ANTHRO HIGH	RANK SAME	MATERIAL	EASY	INCURSION	0	3	-1	163	164	RECOMMENDATION_AUTO_ACCEPTED	0	1	0	164	1	1	0.323604	FALSE	-0.323604	0.338168	FALSE	-0.338168	0.371711	FALSE	-0.371711	1	0.338168	0.201054
5	MALE	46	15	-1	41	0	0	2	ANTHRO HIGH	RANK SAME	MATERIAL	EASY	INCURSION	0	3	-1	164	165	RECOMMENDATION_AUTO_ACCEPTED	0	1	0	165	1	1	0.323604	FALSE	-0.323604	0.338168	FALSE	-0.338168	0.371711	FALSE	-0.371711	1	0.338168	0.201054
5	MALE	46	15	-1	41	0	0	2	ANTHRO HIGH	RANK SAME	MATERIAL	EASY	INCURSION	0	3	-1	165	166	RECOMMENDATION_AUTO_ACCEPTED	0	1	0	166	1	1	0.323604	FALSE	-0.323604	0.338168	FALSE	-0.338168	0.371711	FALSE	-0.371711	1	0.338168	0.201054
5	MALE	46	15	-1	41	0	0	2	ANTHRO HIGH	RANK SAME	MATERIAL	EASY	INCURSION	0	3	-1	166	167	RECOMMENDATION_AUTO_ACCEPTED	0	1	0	167	1	1	0.323604	FALSE	-0.323604	0.338168	FALSE	-0.338168	0.371711	FALSE	-0.371711	1	0.338168	0.201054
5	MALE	46	15	-1	41	0	0	2	ANTHRO HIGH	RANK SAME	MATERIAL	EASY	INCURSION	0	3	-1	167	168	RECOMMENDATION_AUTO_ACCEPTED	0	1	0	168	1	1	0.323604	FALSE	-0.323604	0.338168	FALSE	-0.338168	0.371711	FALSE	-0.371711	1	0.338168	0.201054
5	MALE	46	15	-1	41	0	0	2	ANTHRO HIGH	RANK SAME	MATERIAL	EASY	INCURSION	0	3	-1	168	169	RECOMMENDATION_AUTO_ACCEPTED	0	1	0	169	1	1	0.323604	FALSE	-0.323604	0.338168	FALSE	-0.338168	0.371711	FALSE	-0.371711	1	0.338168	0.201054
5	MALE	46	15	-1	41	0	0	2	ANTHRO HIGH	RANK SAME	MATERIAL	EASY	INCURSION	0	3	-1	169	170	RECOMMENDATION_AUTO_ACCEPTED	0	1	0	170	1	1	0.323604	FALSE	-0.323604	0.338168	FALSE	-0.338168	0.371711	FALSE	-0.371711	1	0.338168	0.201054
5	MALE	46	15	-1	41	0	0	2	ANTHRO HIGH	RANK SAME	MATERIAL	EASY	INCURSION	0	3	-1	170	171	RECOMMENDATION_AUTO_ACCEPTED	0	1	0	171	1	1	0.323604	FALSE	-0.323604	0.338168	FALSE	-0.338168	0.371711	FALSE	-0.371711	1	0.338168	0.201054
5	MALE	46	15	-1	41	0	0	2	ANTHRO HIGH	RANK SAME	MATERIAL	EASY	INCURSION	0	3	-1	171	172	RECOMMENDATION_AUTO_ACCEPTED	0	1	0	172	1	1	0.323604	FALSE	-0.323604	0.338168	FALSE	-0.338168	0.371711	FALSE	-0.371711	1	0.338168	0.201054
5	MALE	46	15	-1	41	0	0	2	ANTHRO HIGH	RANK SAME	MATERIAL	EASY	INCURSION	0	3	-1	172	173	RECOMMENDATION_AUTO_ACCEPTED	0	1	0	173	1	1	0.323604	FALSE	-0.323604	0.338168	FALSE	-0.338168	0.371711	FALSE	-0.371711	1	0.338168	0.201054
5	MALE	46	15	-1	41	0	0	2	ANTHRO HIGH	RANK SAME	MATERIAL	EASY	INCURSION	0	3	-1	173	174	RECOMMENDATION_AUTO_ACCEPTED	0	1	0	174	1	1	0.323604	FALSE	-0.323604	0.338168	FALSE	-0.338168	0.371711	FALSE	-0.371711	1	0.338168	0.201054
5	MALE	46	15	-1	41	0	0	2	ANTHRO HIGH	RANK SAME	MATERIAL	EASY	INCURSION	0	3	-1	174	175	RECOMMENDATION_AUTO_ACCEPTED	0	1	0	175	1	1	0.323604	FALSE	-0.323604	0.338168	FALSE	-0.338168	0.371711	FALSE	-0.371711	1	0.338168	0.201054
5	MALE	46	15	-1	41	0	0	2	ANTHRO HIGH	RANK SAME	MATERIAL	EASY	INCURSION	0	3	-1	175	176	RECOMMENDATION_AUTO_ACCEPTED	0	1	0	176	1	1	0.323604	FALSE	-0.323604	0.338168	FALSE	-0.338168	0.371711	FALSE	-0.371711	1	0.338168	0.201054
5	MALE	46	15	-1	41	0	0	2	ANTHRO HIGH	RANK SAME	MATERIAL	EASY	INCURSION	0	3	-1	176	177	RECOMMENDATION_AUTO_ACCEPTED	0	1	0	177	1	1	0.323604	FALSE	-0.323604	0.338168	FALSE	-0.338168	0.371711	FALSE	-0.371711	1	0.338168	0.201054
5	MALE	46	15	-1	41	0	0	2	ANTHRO HIGH	RANK SAME	MATERIAL	EASY	INCURSION	0	3	-1	177	178	RECOMMENDATION_AUTO_ACCEPTED	0	1	0	178	1	1	0.323604	FALSE	-0.323604	0.338168	FALSE	-0.338168	0.371711	FALSE	-0.371711	1	0.338168	0.201054
5	MALE	46	15	-1	41	0	0	2	ANTHRO HIGH	RANK SAME	MATERIAL	EASY	INCURSION	0	3	-1	178	179	RECOMMENDATION_AUTO_ACCEPTED	0	1	0	179	1	1	0.323604	FALSE	-0.323604	0.338168	FALSE	-0.338168	0.371711	FALSE	-0.371711	1	0.338168	0.201054
5	MALE	46	15	-1	41	0	0	2	ANTHRO HIGH	RANK SAME	MATERIAL	EASY	INCURSION	0	3	-1	179	180	RECOMMENDATION_AUTO_ACCEPTED	0	1	0	180	1	1	0.323604	FALSE	-0.323604	0.338168	FALSE	-0.338168	0.371711	FALSE	-0.371711	1	0.338168	0.201054
5	MALE	46	15	-1	41	0	0	2	ANTHRO HIGH	RANK SAME	MATERIAL	EASY	INCURSION	0	3	-1	180	181	RECOMMENDATION_AUTO_ACCEPTED	0	1	0	181	1	1	0.323604	FALSE	-0.323604	0.338168	FALSE	-0.338168	0.371711	FALSE	-0.371711	1	0.338168	0.201054
5	MALE	46	15	-1	41	0	0	2	ANTHRO HIGH	RANK SAME	MATERIAL	EASY	INCURSION	0	3	-1	181	182	RECOMMENDATION_AUTO_ACCEPTED	0	1	0	182	1	1	0.323604	FALSE	-0.323604	0.338168	FALSE	-0.338168	0.371711	FALSE	-0.371711	1	0.338168	0.201054
5	MALE	46	15	-1	41	0	0	2	ANTHRO HIGH	RANK SAME	MATERIAL	EASY	INCURSION	0	3	-1	182	183	RECOMMENDATION_AUTO_ACCEPTED	0	1	0	183	1	1	0.323604	FALSE	-0.323604	0.338168	FALSE	-0.338168	0.371711	FALSE	-0.371711	1	0.338168	0.201054
5	MALE	46	15	-1	41	0	0	2	ANTHRO HIGH	RANK SAME	MATERIAL	EASY	INCURSION	0	3	-1	183	184	RECOMMENDATION_AUTO_ACCEPTED	0	1	0	184	1	1	0.323604	FALSE	-0.323604	0.338168	FALSE	-0.338168	0.371711	FALSE	-0.371711	1	0.338168	0.201054
5	MALE	46	15	-1	41	0	0	2	ANTHRO HIGH	RANK SAME	MATERIAL	EASY	INCURSION	0	3	-1	184	185	RECOMMENDATION_AUTO_ACCEPTED	0	1	0	185	1	1	0.323604	FALSE	-0.323604	0.338168	FALSE	-0.338168	0.371711	FALSE	-0.371711	1	0.338168	0.201054
5	MALE	46	15	-1	41	0	0	2	ANTHRO HIGH	RANK SAME	MATERIAL	EASY	INCURSION	0	3	-1	185	186	RECOMMENDATION_AUTO_ACCEPTED	0	1	0	186	1	1	0.323604	FALSE	-0.323604	0.338168	FALSE	-0.338168	0.371711	FALSE	-0.371711	1	0.338168	0.201054
5	MALE	46	15	-1	41	0	0	2	ANTHRO HIGH	RANK SAME	MATERIAL	EASY	INCURSION	0	3	-1	186	187	RECOMMENDATION_AUTO_ACCEPTED	0	1	0	187	1	1	0.323604	FALSE	-0.323604	0.338168	FALSE	-0.338168	0.371711	FALSE	-0.371711	1	0.338168	0.201054
5	MALE	46	15	-1	41	0	0	2	ANTHRO HIGH	RANK SAME	MATERIAL	EASY	INCURSION	0	3	-1	187	188	RECOMMENDATION_AUTO_ACCEPTED	0	1	0	188	1	1	0.323604	FALSE	-0.323604	0.338168	FALSE	-0.338168	0.371711	FALSE	-0.371711	1	0.338168	0.201054
5	MALE	46	15	-1	41	0	0	2	ANTHRO HIGH	RANK SAME	MATERIAL	EASY	INCURSION	0	3	-1	188	189	RECOMMENDATION_AUTO_ACCEPTED	0	1	0	189	1	1	0.323604	FALSE	-0.323604	0.338168	FALSE	-0.338168	0.371711	FALSE	-0.371711	1	0.338168	0.201054
5	MALE	46	15	-1	41	0	0	2	ANTHRO HIGH	RANK SAME	MATERIAL	EASY	INCURSION	0	3	-1	189	190	RECOMMENDATION_AUTO_ACCEPTED	0	1	0	190	1	1	0.323604	FALSE	-0.323604	0.338168	FALSE	-0.338168	0.371711	FALSE	-0.371711	1	0.338168	0.201054
5	MALE	46	15	-1	41	0	0	2	ANTHRO HIGH	RANK SAME	MATERIAL	EASY	INCURSION	0	3	-1	190	191	RECOMMENDATION_AUTO_ACCEPTED	0	1	0	191	1	1	0.323604	FALSE	-0.323604	0.338168	FALSE	-0.338168	0.371711	FALSE	-0.371711	1	0.338168	0.201054
5	MALE	46	15	-1	41	0	0	2	ANTHRO HIGH	RANK SAME	MATERIAL	EASY	INCURSION	0	3	-1	191	192	RECOMMENDATION_AUTO_ACCEPTED	0	1	0	192	1	1	0.323604	FALSE	-0.323604	0.338168	FALSE	-0.338168	0.371711	FALSE	-0.371711	1	0.338168	0.201054
5	MALE	46	15	-1	41	0	0	2	ANTHRO HIGH	RANK SAME	MATERIAL	EASY	INCURSION	0	3	-1	192	193	RECOMMENDATION_AUTO_ACCEPTED	0	1	0	193	1	1	0.323604	FALSE	-0.323604	0.338168	FALSE	-0.338168	0.371711	FALSE	-0.371711	1	0.338168	0.201054
5	MALE	46	15	-1	41	0	0	2	ANTHRO HIGH	RANK SAME	MATERIAL	EASY	INCURSION	0	3	-1	193	194	RECOMMENDATION_AUTO_ACCEPTED	0	1	0	194	1	1	0.323604	FALSE	-0.323604	0.338168	FALSE	-0.338168	0.371711	FALSE	-0.371711	1	0.338168	0.201054
5	MALE	46	15	-1	41	0	0	2	ANTHRO HIGH	RANK SAME	MATERIAL	EASY	INCURSION	0	3	-1	194	195	RECOMMENDATION_AUTO_ACCEPTED	0	1	0	195	1	1	0.323604	FALSE	-0.323604	0.338168	FALSE	-0.338168	0.371711	FALSE	-0.371711	1	0.338168	0.201054
5	MALE	46	15	-1	41	0	0	2	ANTHRO HIGH	RANK SAME	MATERIAL	EASY	INCURSION	0	3	-1	195	196	RECOMMENDATION_AUTO_ACCEPTED	0	1	0	196	1	1	0.323604	FALSE	-0.323604	0.338168	FALSE	-0.338168	0.371711	FALSE	-0.371711	1	0.338168	0.201054
5	MALE	46	15	-1	41	0	0	2	ANTHRO HIGH	RANK SAME	MATERIAL	EASY	INCURSION	0	3	-1	196	197	RECOMMENDATION_AUTO_ACCEPTED	0	1	0	197	1	1	0.323604	FALSE	-0.323604	0.338168	FALSE	-0.338168	0.371711	FALSE	-0.371711	1	0.338168	0.201054
5	MALE	46	15	-1	41	0	0	2	ANTHRO HIGH	RANK SAME	MATERIAL	EASY	INCURSION	0	3	-1	197	198	RECOMMENDATION_AUTO_ACCEPTED	0	1	0	198	1	1	0.323604	FALSE	-0.323604	0.338168	FALSE	-0.338168	0.371711	FALSE	-0.371711	1	0.338168	0.201054
5	MALE	46	15	-1	41	0	0	2	ANTHRO HIGH	RANK SAME	MATERIAL	EASY	INCURSION	0	3	-1	198	199	RECOMMENDATION_AUTO_ACCEPTED	0	1	0	199	1	1	0.323604	FALSE	-0.323604	0.338168	FALSE	-0.338168	0.371711	FALSE	-0.371711	1	0.338168	0.201054
5	MALE	46	15	-1	41	0	0	2	ANTHRO HIGH	RANK SAME	MATERIAL	EASY	INCURSION	0	3	-1	199	200	RECOMMENDATION_AUTO_ACCEPTED	0	1	0	200	1	1	0.323604	FALSE	-0.323604	0.338168	FALSE	-0.338168	0.371711	FALSE	-0.371711	1	0.338168	0.201054
5	MALE	46	15	-1	41	0	0	2	ANTHRO HIGH	RANK SAME	MATERIAL	EASY	INCURSION	0	3	-1	200	201	RECOMMENDATION_AUTO_ACCEPTED	0	1	0	201	1	1	0.323604	FALSE	-0.323604	0.338168	FALSE	-0.338168	0.371711	FALSE	-0.371711	1	0.338168	0.201054
5	MALE	46	15	-1	41	0	0	2	ANTHRO HIGH	RANK SAME	MATERIAL	EASY	INCURSION	0	3	-1	201	202	RECOMMENDATION_AUTO_ACCEPTED	0	1	0	202	1	1	0.323604	FALSE	-0.323604	0.338168	FALSE	-0.338168	0.371711	FALSE	-0.371711	1	0.338168	0.201054
5	MALE	46	15	-1	41	0	0	2	ANTHRO HIGH	RANK SAME	MATERIAL	EASY	INCURSION	0	3	-1	202	203	RECOMMENDATION_AUTO_ACCEPTED	0	1	0	203	1	1	0.323604	FALSE	-0.323604	0.338168	FALSE	-0.338168	0.371711	FALSE	-0.371711	1	0.338168	0.201054
5	MALE	46	15	-1	41	0	0	2	ANTHRO HIGH	RANK SAME	MATERIAL	EASY	INCURSION	0	3	-1	203	204	RECOMMENDATION_AUTO_ACCEPTED	0	1	0	204	1	1	0.323604	FALSE	-0.323604	0.338168	FALSE	-0.338168	0.371711	FALSE	-0.371711	1	0.338168	0.201054
5	MALE	46	15	-1	41	0	0	2	ANTHRO HIGH	RANK SAME	MATERIAL	EASY	INCURSION	0	3	-1	204	205	RECOMMENDATION_AUTO_ACCEPTED	0	1	0	205	1	1	0.323604	FALSE	-0.323604	0.338168	FALSE	-0.338168	0.371711	FALSE	-0.371711	1	0.338168	0.201054
5	MALE	46	15	-1	41	0	0	2	ANTHRO HIGH	RANK SAME	MATERIAL	EASY	INCURSION	0	3	-1	205	206	RECOMMENDATION_AUTO_ACCEPTED	0	1	0	206	1	1	0.323604	FALSE	-0.323604	0.338168	FALSE	-0.338168	0.371711	FALSE	-0.371711	1	0.338168	0.201054
5	MALE	46	15	-1	41	0	0	2	ANTHRO HIGH	RANK SAME	MATERIAL	EASY	INCURSION	0	3	-1	206	207	RECOMMENDATION_AUTO_ACCEPTED	0	1	0	207	1	1	0.323604	FALSE	-0.323604	0.338168	FALSE	-0.338168	0.371711	FALSE	-0.371711	1	0.338168	0.201054
5	MALE	46	15	-1	41	0	0	2	ANTHRO HIGH	RANK SAME	MATERIAL	EASY	INCURSION	0	3	-1	207	208	RECOMMENDATION_AUTO_ACCEPTED	0	1	0	208	1	1	0.323604	FALSE	-0.323604	0.338168	FALSE	-0.338168	0.371711	FALSE	-0.371711	1	0.338168	0.201054
5	MALE	46	15	-1	41	0	0	2	ANTHRO HIGH	RANK SAME	MATERIAL	EASY	INCURSION	0	3	-1	208	209	RECOMMENDATION_AUTO_ACCEPTED	0	1	0	209	1	1	0.323604	FALSE	-0.323604	0.338168	FALSE	-0.338168	0.371711	FALSE	-0.371711	1	0.338168	0.201054
5	MALE	46	15	-1	41	0	0	2	ANTHRO HIGH	RANK SAME	MATERIAL	EASY	INCURSION	0	3	-1	209	210	RECOMMENDATION_AUTO_ACCEPTED	0	1	0	210	1	1	0.323604	FALSE	-0.323604	0.338168	FALSE	-0.338168	0.371711	FALSE	-0.371711	1	0.338168	0.201054
5	MALE	46	15	-1	41	0	0	2	ANTHRO HIGH	RANK SAME	MATERIAL	EASY	INCURSION	0	3	-1	210	211	RECOMMENDATION_AUTO_ACCEPTED	0	1	0	211	1	1	0.323604	FALSE	-0.323604	0.338168	FALSE	-0.338168	0.371711	FALSE	-0.371711	1	0.338168	0.201054
5	MALE	46	15	-1	41	0	0	2	ANTHRO HIGH	RANK SAME	MATERIAL	EASY	INCURSION	0	3	-1	211	212	RECOMMENDATION_AUTO_ACCEPTED	0	1	0	212	1	1	0.323604	FALSE	-0.323604	0.338168	FALSE	-0.338168	0.371711	FALSE	-0.371711	1	0.338168	0.201054
5	MALE	46	15	-1	41	0	0	2	ANTHRO HIGH	RANK SAME	MATERIAL	EASY	INCURSION	0	3	-1	212	213	RECOMMENDATION_AUTO_ACCEPTED	0	1	0	213	1	1	0.323604	FALSE	-0.323604	0.338168	FALSE	-0.338168	0.371711	FALSE	-0.371711	1	0.338168	0.201054
5	MALE	46	15	-1	41	0	0	2	ANTHRO HIGH	RANK SAME	MATERIAL	EASY	INCURSION	0	3	-1	213	214	RECOMMENDATION_AUTO_ACCEPTED	0	1	0	214	1	1	0.323604	FALSE	-0.323604	0.338168	FALSE	-0.338168	0.371711	FALSE	-0.371711	1	0.338168	0.201054
5	MALE	46	15	-1	41	0	0	2	ANTHRO HIGH	RANK SAME	MATERIAL	EASY	INCURSION	0	3	-1	214	215	RECOMMENDATION_AUTO_ACCEPTED	0	1	0	215	1	1	0.323604	FALSE	-0.323604	0.338168	FALSE	-0.338168	0.371711	FALSE	-0.371711	1	0.338168	0.201054
5	MALE	46	15	-1	41	0	0	2	ANTHRO HIGH	RANK SAME	MATERIAL	EASY	INCURSION	0	3	-1	215	216	RECOMMENDATION_AUTO_ACCEPTED	0	1	0	216	1	1	0.323604	FALSE	-0.323604	0.338168	FALSE	-0.338168	0.371711	FALSE	-0.371711	1	0.338168	0.201054
5	MALE	46	15	-1	41	0	0	2	ANTHRO HIGH	RANK SAME	MATERIAL	EASY	INCURSION	0	3	-1	216	217	RECOMMENDATION_AUTO_ACCEPTED	0	1	0	217	1	1	0.323604	FALSE	-0.323604	0.338168	FALSE	-0.338168	0.371711	FALSE	-0.371711	1	0.338168	0.201054
5	MALE	46	15	-1	41	0	0	2	ANTHRO HIGH	RANK SAME	MATERIAL	EASY	INCURSION	0	3	-1	217	218	RECOMMENDATION_AUTO_ACCEPTED	0	1	0	218	1	1	0.323604	FALSE	-0.323604	0.338168	FALSE	-0.338168	0.371711	FALSE	-0.371711	1	0.338168	0.201054
5	MALE	46	15	-1	41	0	0	2	ANTHRO HIGH	RANK SAME	MATERIAL	EASY	INCURSION	0	2	-1	218	219	RECOMMENDATION_AUTO_ACCEPTED	0	1	0	219	1	1	0.323604	FALSE	-0.323604	0.338168	FALSE	-0.338168	0.371711	FALSE	-0.371711	1	0.338168	0.201054
5	MALE	46	15	-1	41	0	0	2	ANTHRO HIGH	RANK SAME	MATERIAL	EASY	INCURSION	0	3	-1	220	220	RECOMMENDATION_AUTO_ACCEPTED	0	1	0	221	1	3	0.323604	FALSE	-0.323604	0.338168	FALSE	-0.338168	0.371711	FALSE	-0.371711	1	0.338168	0.201054
5	MALE	46	15	-1	41	0	0	2	ANTHRO HIGH	RANK SAME	MATERIAL	EASY	INCURSION	0	3	-1	222	222	RECOMMENDATION_AUTO_ACCEPTED	0	1	0	223	1	3	0.323604	FALSE	-0.323604	0.338168	FALSE	-0.338168	0.371711	FALSE	-0.371711	1	0.338168	0.201054
5	MALE	46	15	-1	41	0	0	2	ANTHRO HIGH	RANK SAME	MATERIAL	EASY	INCURSION	0	3	-1	224	224	RECOMMENDATION_AUTO_ACCEPTED	0	1	0	225	1	3	0.323604	FALSE	-0.323604	0.338168	FALSE	-0.338168	0.371711	FALSE	-0.371711	1	0.338168	0.201054
5	MALE	46	15	-1	41	0	0	2	ANTHRO HIGH	RANK SAME	MATERIAL	EASY	INCURSION	0	3	-1	226	226	RECOMMENDATION_AUTO_ACCEPTED	0	1	0	227	1	3	0.323604	FALSE	-0.323604	0.338168	FALSE	-0.338168	0.371711	FALSE	-0.371711	1	0.338168	0.201054
5	MALE	46	15	-1	41	0	0	2	ANTHRO HIGH	RANK SAME	MATERIAL	EASY	INCURSION	0	3	-1	227	228	RECOMMENDATION_AUTO_ACCEPTED	0	1	0	228	1	3	0.323604	FALSE	-0.323604	0.338168	FALSE	-0.338168	0.371711	FALSE	-0.371711	1	0.338168	0.201054
5	MALE	46	15	-1	41	0	0	2	ANTHRO HIGH	RANK SAME	MATERIAL	EASY	INCURSION	0	3	-1	228	229	RECOMMENDATION_AUTO_ACCEPTED	0	1	0	229	1	3	0.323604	FALSE	-0.323604	0.338168	FALSE	-0.338168	0.371711	FALSE	-0.371711	1	0.338168	0.201054
5	MALE	46	15	-1	41	0	0	2	ANTHRO HIGH	RANK SAME	MATERIAL	EASY	INCURSION	0	3	-1	229	230	RECOMMENDATION_AUTO_ACCEPTED	0	1	0	230	1	3	0.323604	FALSE	-0.323604	0.338168	FALSE	-0.338168	0.371711	FALSE	-0.371711	1	0.338168	0.201054
5	MALE	46	15	-1	41	0	0	2	ANTHRO HIGH	RANK SAME	MATERIAL	EASY	INCURSION	0	3	-1	230	231	RECOMMENDATION_AUTO_ACCEPTED	0	1	0	231	1	3	0.323604	FALSE	-0.323604	0.338168	FALSE	-0.338168	0.371711	FALSE	-0.371711	1	0.338168	0.201054
5	MALE	46	15	-1	41	0	0	2	ANTHRO HIGH	RANK SAME	MATERIAL	EASY	INCURSION	0	3	-1	231	232	RECOMMENDATION_AUTO_ACCEPTED	0	1	0	232	1	3	0.323604	FALSE	-0.323604	0.338168	FALSE	-0.338168	0.371711	FALSE	-0.371711	1	0.338168	0.201054
5	MALE	46	15	-1	41	0	0	2	ANTHRO HIGH	RANK SAME	MATERIAL	EASY	INCURSION	0	3	-1	232	233	RECOMMENDATION_AUTO_ACCEPTED	0	1	0	233	1	3	0.323604	FALSE	-0.323604	0.338168	FALSE	-0.338168	0.371711	FALSE	-0.371711	1	0.338168	0.201054
5	MALE	46	15	-1	41	0	0	2	ANTHRO HIGH	RANK SAME	MATERIAL	EASY	INCURSION	0	3	-1	233	234	RECOMMENDATION_AUTO_ACCEPTED	0	1	0	234	1	3	0.323604	FALSE	-0.323604	0.338168	FALSE	-0.338168	0.371711	FALSE	-0.371711	1	0.338168	0.201054
5	MALE	46	15	-1	41	0	0	2	ANTHRO HIGH	RANK SAME	MATERIAL	EASY	INCURSION	0	3	-1	234	235	RECOMMENDATION_AUTO_ACCEPTED	0	1	0	235	1	3	0.323604	FALSE	-0.323604	0.338168	FALSE	-0.338168	0.371711	FALSE	-0.371711	1	0.338168	0.201054
5	MALE	46	15	-1	41	0	0	2	ANTHRO HIGH	RANK SAME	MATERIAL	EASY	INCURSION	0	3	-1	235	236	RECOMMENDATION_AUTO_ACCEPTED	0	1	0	236	1	3	0.323604	FALSE	-0.323604	0.338168	FALSE	-0.338168	0.371711	FALSE	-0.371711	1	0.338168	0.201054
5	MALE	46	15	-1	41	0	0	2	ANTHRO HIGH	RANK SAME	MATERIAL	EASY	INCURSION	0	3	-1	236	237	RECOMMENDATION_AUTO_ACCEPTED	0	1	0	237	1	3	0.323604	FALSE	-0.323604	0.338168	FALSE	-0.338168	0.371711	FALSE	-0.371711	1	0.338168	0.201054
5	MALE	46	15	-1	41	0	0	2	ANTHRO HIGH	RANK SAME	MATERIAL	EASY	INCURSION	0	3	-1	237	238	RECOMMENDATION_AUTO_ACCEPTED	0	1	0	238	1	3	0.323604	FALSE	-0.323604	0.338168	FALSE	-0.338168	0.371711	FALSE	-0.371711	1	0.338168	0.201054
5	MALE	46	15	-1	41	0	0	2	ANTHRO HIGH	RANK SAME	MATERIAL	EASY	INCURSION	0	3	-1	238	239	RECOMMENDATION_AUTO_ACCEPTED	0	1	0	239	1	3	0.323604	FALSE	-0.323604	0.338168	FALSE	-0.338168	0.371711	FALSE	-0.371711	1	0.338168	0.201054
5	MALE	46	15	-1	41	0	0	2	ANTHRO HIGH	RANK SAME	MATERIAL	EASY	INCURSION	0	3	-1	239	240	RECOMMENDATION_AUTO_ACCEPTED	0	1	0	240	1	3	0.323604	FALSE	-0.323604	0.338168	FALSE	-0.338168	0.371711	FALSE	-0.371711	1	0.338168	0.201054
5	MALE	46	15	-1	41	0	0	2	ANTHRO HIGH	RANK SAME	MATERIAL	EASY	INCURSION	0	3	-1	240	241	RECOMMENDATION_AUTO_ACCEPTED	0	1	0	241	1	3	0.323604	FALSE	-0.323604	0.338168	FALSE	-0.338168	0.371711	FALSE	-0.371711	1	0.338168	0.201054
5	MALE	46	15	-1	41	0	0	2	ANTHRO HIGH	RANK SAME	MATERIAL	EASY	INCURSION	0	3	-1	241	242	RECOMMENDATION_AUTO_ACCEPTED	0	1	0	242	1	3	0.323604	FALSE	-0.323604	0.338168	FALSE	-0.338168	0.371711	FALSE	-0.371711	1	0.338168	0.201054
5	MALE	46	15	-1	41	0	0	2	ANTHRO HIGH	RANK SAME	MATERIAL	EASY	INCURSION	0	3	-1	242	243	RECOMMENDATION_AUTO_ACCEPTED	0	1	0	243	1	3	0.323604	FALSE	-0.323604	0.338168	FALSE	-0.338168	0.371711	FALSE	-0.371711	1	0.338168	0.201054
5	MALE	46	15	-1	41	0	0	2	ANTHRO HIGH	RANK SAME	MATERIAL	EASY	INCURSION	0	3	-1	243	244	RECOMMENDATION_AUTO_ACCEPTED	0	1	0	244	1	3	0.323604	FALSE	-0.323604	0.338168	FALSE	-0.338168	0.371711	FALSE	-0.371711	1	0.338168	0.201054
5	MALE	46	15	-1	41	0	0	2	ANTHRO HIGH	RANK SAME	MATERIAL	EASY	INCURSION	0	3	-1	244	245	RECOMMENDATION_AUTO_ACCEPTED	0	1	0	245	1	3	0.323604	FALSE	-0.323604	0.338168	FALSE	-0.338168	0.371711	FALSE	-0.371711	1	0.338168	0.201054
5	MALE	46	15	-1	41	0	0	2	ANTHRO HIGH	RANK SAME	MATERIAL	EASY	INCURSION	0	3	-1	245	246	RECOMMENDATION_AUTO_ACCEPTED	0	1	0	246	1	3	0.323604	FALSE	-0.323604	0.338168	FALSE	-0.338168	0.371711	FALSE	-0.371711	1	0.338168	0.201054
5	MALE	46	15	-1	41	0	0	2	ANTHRO HIGH	RANK SAME	MATERIAL	EASY	INCURSION	0	3	-1	246	247	RECOMMENDATION_AUTO_ACCEPTED	0	1	0	247	1	3	0.323604	FALSE	-0.323604	0.338168	FALSE	-0.338168	0.371711	FALSE	-0.371711	1	0.338168	0.201054
5	MALE	46	15	-1	41	0	0	2	ANTHRO HIGH	RANK SAME	MATERIAL	EASY	INCURSION	0	3	-1	247	248	RECOMMENDATION_AUTO_ACCEPTED	0	1	0	248	1	3	0.323604	FALSE	-0.323604	0.338168	FALSE	-0.338168	0.371711	FALSE	-0.371711	1	0.338168	0.201054
5	MALE	46	15	-1	41	0	0	2	ANTHRO HIGH	RANK SAME	MATERIAL	EASY	INCURSION	0	3	-1	248	249	RECOMMENDATION_AUTO_ACCEPTED	0	1	0	249	1	3	0.323604	FALSE	-0.323604	0.338168	FALSE	-0.338168	0.371711	FALSE	-0.371711	1	0.338168	0.201054
5	MALE	46	15	-1	41	0	0	2	ANTHRO HIGH	RANK SAME	MATERIAL	EASY	INCURSION	0	3	-1	249	250	RECOMMENDATION_AUTO_ACCEPTED	0	1	0	250	1	3	0.323604	FALSE	-0.323604	0.338168	FALSE	-0.338168	0.371711	FALSE	-0.371711	1	0.338168	0.201054
5	MALE	46	15	-1	41	0	0	2	ANTHRO HIGH	RANK SAME	MATERIAL	EASY	INCURSION	0	3	-1	250	251	RECOMMENDATION_AUTO_ACCEPTED	0	1	0	251	1	3	0.323604	FALSE	-0.323604	0.338168	FALSE	-0.338168	0.371711	FALSE	-0.371711	1	0.338168	0.201054
5	MALE	46	15	-1	41	0	0	2	ANTHRO HIGH	RANK SAME	MATERIAL	EASY	INCURSION	0	3	-1	251	252	RECOMMENDATION_AUTO_ACCEPTED	0	1	0	252	1	3	0.323604	FALSE	-0.323604	0.338168	FALSE	-0.338168	0.371711	FALSE	-0.371711	1	0.338168	0.201054
5	MALE	46	15	-1	41	0	0	2	ANTHRO HIGH	RANK SAME	MATERIAL	EASY	INCURSION	0	3	-1	252	253	RECOMMENDATION_AUTO_ACCEPTED	0	1	0	253	1	3	0.323604	FALSE	-0.323604	0.338168	FALSE	-0.338168	0.371711	FALSE	-0.371711	1	0.338168	0.201054
5	MALE	46	15	-1	41	0	0	2	ANTHRO HIGH	RANK SAME	MATERIAL	EASY	INCURSION	0	3	-1	253	254	RECOMMENDATION_AUTO_ACCEPTED	0	1	0	254	1	2	0.323604	FALSE	-0.323604	0.338168	FALSE	-0.338168	0.371711	FALSE	-0.371711	1	0.338168	0.201054
5	MALE	46	15	-1	41	0	0	2	ANTHRO HIGH	RANK SAME	MATERIAL	EASY	INCURSION	0	3	-1	254	255	RECOMMENDATION_AUTO_ACCEPTED	0	1	0	255	1	2	0.323604	FALSE	-0.323604	0.338168	FALSE	-0.338168	0.371711	FALSE	-0.371711	1	0.338168	0.201054
5	MALE	46	15	-1	41	0	0	2	ANTHRO HIGH	RANK SAME	MATERIAL	EASY	INCURSION	0	3	-1	255	256	RECOMMENDATION_AUTO_ACCEPTED	0	1	0	256	1	2	0.323604	FALSE	-0.323604	0.338168	FALSE	-0.338168	0.371711	FALSE	-0.371711	1	0.338168	0.201054
5	MALE	46	15	-1	41	0	0	2	ANTHRO HIGH	RANK SAME	MATERIAL	EASY	INCURSION	0	3	-1	256	257	RECOMMENDATION_AUTO_ACCEPTED	0	1	0	257	1	2	0.323604	FALSE	-0.323604	0.338168	FALSE	-0.338168	0.371711	FALSE	-0.371711	1	0.338168	0.201054
5	MALE	46	15	-1	41	0	0	2	ANTHRO HIGH	RANK SAME	MATERIAL	EASY	INCURSION	0	3	-1	257	258	RECOMMENDATION_AUTO_ACCEPTED	0	1	0	258	1	2	0.323604	FALSE	-0.323604	0.338168	FALSE	-0.338168	0.371711	FALSE	-0.371711	1	0.338168	0.201054
5	MALE	46	15	-1	41	0	0	2	ANTHRO HIGH	RANK SAME	MATERIAL	EASY	INCURSION	0	3	-1	258	259	RECOMMENDATION_AUTO_ACCEPTED	0	1	0	259	1	2	0.323604	FALSE	-0.323604	0.338168	FALSE	-0.338168	0.371711	FALSE	-0.371711	1	0.338168	0.201054
5	MALE	46	15	-1	41	0	0	2	ANTHRO HIGH	RANK SAME	MATERIAL	EASY	INCURSION	0	3	-1	259	260	RECOMMENDATION_AUTO_ACCEPTED	0	1	0	260	1	2	0.323604	FALSE	-0.323604	0.338168	FALSE	-0.338168	0.371711	FALSE	-0.371711	1	0.338168	0.201054
5	MALE	46	15	-1	41	0	0	2	ANTHRO HIGH	RANK SAME	MATERIAL	EASY	INCURSION	0	3	-1	260	261	RECOMMENDATION_AUTO_ACCEPTED	0	1	0	261	1	2	0.323604	FALSE	-0.323604	0.338168	FALSE	-0.338168	0.371711	FALSE	-0.371711	1	0.338168	0.201054
5	MALE	46	15	-1	41	0	0	2	ANTHRO HIGH	RANK SAME	MATERIAL	EASY	INCURSION	0	3	-1	261	262	RECOMMENDATION_AUTO_ACCEPTED	0	1	0	262	1	2	0.323604	FALSE	-0.323604	0.338168	FALSE	-0.338168	0.371711	FALSE	-0.371711	1	0.338168	0.201054
5	MALE	46	15	-1	41	0	0	2	ANTHRO HIGH	RANK SAME	MATERIAL	EASY	INCURSION	0	3	-1	262	263	RECOMMENDATION_AUTO_ACCEPTED	0	1	0	263	1	2	0.323604	FALSE	-0.323604	0.338168	FALSE	-0.338168	0.371711	FALSE	-0.371711	1	0.338168	0.201054
5	MALE	46	15	-1	41	0	0	2	ANTHRO HIGH	RANK SAME	MATERIAL	EASY	INCURSION	0	3	-1	263	264	RECOMMENDATION_AUTO_ACCEPTED	0	1	0	264	1	2	0.323604	FALSE	-0.323604	0.338168	FALSE	-0.338168	0.371711	FALSE	-0.371711	1	0.338168	0.201054
5	MALE	46	15	-1	41	0	0	2	ANTHRO HIGH	RANK SAME	MATERIAL	EASY	INCURSION	0	3	-1	264	265	RECOMMENDATION_AUTO_ACCEPTED	0	1	0	265	1	2	0.323604	FALSE	-0.323604	0.338168	FALSE	-0.338168	0.371711	FALSE	-0.371711	1	0.338168	0.201054
5	MALE	46	15	-1	41	0	0	2	ANTHRO HIGH	RANK SAME	MATERIAL	EASY	INCURSION	0	3	-1	265	266	RECOMMENDATION_AUTO_ACCEPTED	0	1	0	266	1	2	0.323604	FALSE	-0.323604	0.338168	FALSE	-0.338168	0.371711	FALSE	-0.371711	1	0.338168	0.201054
5	MALE	46	15	-1	41	0	0	2	ANTHRO HIGH	RANK SAME	MATERIAL	EASY	INCURSION	0	3	-1	266	267	RECOMMENDATION_AUTO_ACCEPTED	0	1	0	267	1	2	0.323604	FALSE	-0.323604	0.338168	FALSE	-0.338168	0.371711	FALSE	-0.371711	1	0.338168	0.201054
5	MALE	46	15	-1	41	0	0	2	ANTHRO HIGH	RANK SAME	MATERIAL	EASY	INCURSION	0	3	-1	267	268	RECOMMENDATION_AUTO_ACCEPTED	0	1	0	268	1	2	0.323604	FALSE	-0.323604	0.338168	FALSE	-0.338168	0.371711	FALSE	-0.371711	1	0.338168	0.201054
5	MALE	46	15	-1	41	0	0	2	ANTHRO HIGH	RANK SAME	MATERIAL	EASY	INCURSION	0	3	-1	268	269	RECOMMENDATION_AUTO_ACCEPTED	0	1	0	269	1	2	0.323604	FALSE	-0.323604	0.338168	FALSE	-0.338168	0.371711	FALSE	-0.371711	1	0.338168	0.201054
5	MALE	46	15	-1	41	0	0	2	ANTHRO HIGH	RANK SAME	MATERIAL	EASY	INCURSION	0	3	-1	269	270	RECOMMENDATION_AUTO_ACCEPTED	0	1	0	270	1	2	0.323604	FALSE	-0.323604	0.338168	FALSE	-0.338168	0.371711	FALSE	-0.371711	1	0.338168	0.201054
5	MALE	46	15	-1	41	0	0	2	ANTHRO HIGH	RANK SAME	MATERIAL	EASY	INCURSION	0	3	-1	270	271	RECOMMENDATION_AUTO_ACCEPTED	0	1	0	271	1	2	0.323604	FALSE	-0.323604	0.338168	FALSE	-0.338168	0.371711	FALSE	-0.371711	1	0.338168	0.201054
5	MALE	46	15	-1	41	0	0	2	ANTHRO HIGH	RANK SAME	MATERIAL	EASY	INCURSION	0	3	-1	271	272	RECOMMENDATION_AUTO_ACCEPTED	0	1	0	272	1	2	0.323604	FALSE	-0.323604	0.338168	FALSE	-0.338168	0.371711	FALSE	-0.371711	1	0.338168	0.201054
5	MALE	46	15	-1	41	0	0	2	ANTHRO HIGH	RANK SAME	MATERIAL	EASY	INCURSION	0	3	-1	272	273	RECOMMENDATION_AUTO_ACCEPTED	0	1	0	273	1	2	0.323604	FALSE	-0.323604	0.338168	FALSE	-0.338168	0.371711	FALSE	-0.371711	1	0.338168	0.201054
5	MALE	46	15	-1	41	0	0	2	ANTHRO HIGH	RANK SAME	MATERIAL	EASY	INCURSION	0	3	-1	273	274	RECOMMENDATION_AUTO_ACCEPTED	0	1	0	274	1	2	0.323604	FALSE	-0.323604	0.338168	FALSE	-0.338168	0.371711	FALSE	-0.371711	1	0.338168	0.201054
5	MALE	46	15	-1	41	0	0	2	ANTHRO HIGH	RANK SAME	MATERIAL	EASY	INCURSION	0	3	-1	274	275	RECOMMENDATION_AUTO_ACCEPTED	0	1	0	275	1	2	0.323604	FALSE	-0.323604	0.338168	FALSE	-0.338168	0.371711	FALSE	-0.371711	1	0.338168	0.201054
5	MALE	46	15	-1	41	0	0	2	ANTHRO HIGH	RANK SAME	MATERIAL	EASY	INCURSION	0	3	-1	275	276	RECOMMENDATION_AUTO_ACCEPTED	0	1	0	276	1	2	0.323604	FALSE	-0.323604	0.338168	FALSE	-0.338168	0.371711	FALSE	-0.371711	1	0.338168	0.201054
5	MALE	46	15	-1	41	0	0	2	ANTHRO HIGH	RANK SAME	MATERIAL	EASY	INCURSION	0	3	-1	276	277	RECOMMENDATION_AUTO_ACCEPTED	0	1	0	277	1	2	0.323604	FALSE	-0.323604	0.338168	FALSE	-0.338168	0.371711	FALSE	-0.371711	1	0.338168	0.201054
5	MALE	46	15	-1	41	0	0	2	ANTHRO HIGH	RANK SAME	MATERIAL	EASY	INCURSION	0	3	-1	277	278	RECOMMENDATION_AUTO_ACCEPTED	0	1	0	278	1	2	0.323604	FALSE	-0.323604	0.338168	FALSE	-0.338168	0.371711	FALSE	-0.371711	1	0.338168	0.201054
5	MALE	46	15	-1	41	0	0	2	ANTHRO HIGH	RANK SAME	MATERIAL	EASY	INCURSION	0	3	-1	278	279	RECOMMENDATION_AUTO_ACCEPTED	0	1	0	279	1	2	0.323604	FALSE	-0.323604	0.338168	FALSE	-0.338168	0.371711	FALSE	-0.371711	1	0.338168	0.201054
5	MALE	46	15	-1	41	0	0	2	ANTHRO HIGH	RANK SAME	MATERIAL	EASY	INCURSION	0	3	-1	279	280	RECOMMENDATION_AUTO_ACCEPTED	0	1	0	280	1	2	0.323604	FALSE	-0.323604	0.338168	FALSE	-0.338168	0.371711	FALSE	-0.371711	1	0.338168	0.201054
5	MALE	46	15	-1	41	0	0	2	ANTHRO HIGH	RANK SAME	MATERIAL	EASY	INCURSION	0	3	-1	280	281	RECOMMENDATION_AUTO_ACCEPTED	0	1	0	281	1	2	0.323604	FALSE	-0.323604	0.338168	FALSE	-0.338168	0.371711	FALSE	-0.371711	1	0.338168	0.201054
5	MALE	46	15	-1	41	0	0	2	ANTHRO HIGH	RANK SAME	MATERIAL	EASY	INCURSION	0	3	-1	281	282	RECOMMENDATION_AUTO_ACCEPTED	0	1	0	282	1	2	0.323604	FALSE	-0.323604	0.338168	FALSE	-0.338168	0.371711	FALSE	-0.371711	1	0.338168	0.201054
5	MALE	46	15	-1	41	0	0	2	ANTHRO HIGH	RANK SAME	MATERIAL	EASY	INCURSION	0	3	-1	282	283	RECOMMENDATION_AUTO_ACCEPTED	0	1	0	283	1	2	0.323604	FALSE	-0.323604	0.338168	FALSE	-0.338168	0.371711	FALSE	-0.371711	1	0.338168	0.201054
5	MALE	46	15	-1	41	0	0	2	ANTHRO HIGH	RANK SAME	MATERIAL	EASY	INCURSION	0	3	-1	283	284	RECOMMENDATION_AUTO_ACCEPTED	0	1	0	284	1	2	0.323604	FALSE	-0.323604	0.338168	FALSE	-0.338168	0.371711	FALSE	-0.371711	1	0.338168	0.201054
5	MALE	46	15	-1	41	0	0	2	ANTHRO HIGH	RANK SAME	MATERIAL	EASY	INCURSION	0	3	-1	284	285	RECOMMENDATION_AUTO_ACCEPTED	0	1	0	285	1	2	0.323604	FALSE	-0.323604	0.338168	FALSE	-0.338168	0.371711	FALSE	-0.371711	1	0.338168	0.201054
5	MALE	46	15	-1	41	0	0	2	ANTHRO HIGH	RANK SAME	MATERIAL	EASY	INCURSION	0	3	-1	285	286	RECOMMENDATION_AUTO_ACCEPTED	0	1	0	286	1	2	0.323604	FALSE	-0.323604	0.338168	FALSE	-0.338168	0.371711	FALSE	-0.371711	1	0.338168	0.201054
5	MALE	46	15	-1	41	0	0	2	ANTHRO HIGH	RANK SAME	MATERIAL	EASY	INCURSION	0	3	-1	286	287	RECOMMENDATION_AUTO_ACCEPTED	0	1	0	287	1	2	0.323604	FALSE	-0.323604	0.338168	FALSE	-0.338168	0.371711	FALSE	-0.371711	1	0.338168	0.201054
5	MALE	46	15	-1	41	0	0	2	ANTHRO HIGH	RANK SAME	MATERIAL	EASY	INCURSION	0	3	-1	287	288	RECOMMENDATION_AUTO_ACCEPTED	0	1	0	288	1	2	0.323604	FALSE	-0.323604	0.338168	FALSE	-0.338168	0.371711	FALSE	-0.371711	1	0.338168	0.201054
5	MALE	46	15	-1	41	0	0	2	ANTHRO HIGH	RANK SAME	MATERIAL	EASY	INCURSION	0	3	-1	288	289	RECOMMENDATION_AUTO_ACCEPTED	0	1	0	289	1	2	0.323604	FALSE	-0.323604	0.338168	FALSE	-0.338168	0.371711	FALSE	-0.371711	1	0.338168	0.201054
5	MALE	46	15	-1	41	0	0	2	ANTHRO HIGH	RANK SAME	MATERIAL	EASY	INCURSION	0	3	-1	289	290	RECOMMENDATION_AUTO_ACCEPTED	0	1	0	290	1	2	0.323604	FALSE	-0.323604	0.338168	FALSE	-0.338168	0.371711	FALSE	-0.371711	1	0.338168	0.201054
5	MALE	46	15	-1	41	0	0	2	ANTHRO HIGH	RANK SAME	MATERIAL	EASY	INCURSION	0	3	-1	290	291	RECOMMENDATION_AUTO_ACCEPTED	0	1	0	291	1	2	0.323604	FALSE	-0.323604	0.338168	FALSE	-0.338168	0.371711	FALSE	-0.371711	1	0.338168	0.201054
5	MALE	46	15	-1	41	0	0	2	ANTHRO HIGH	RANK SAME	MATERIAL	EASY	INCURSION	0	3	-1	291	292	RECOMMENDATION_AUTO_ACCEPTED	0	1	0	292	1	2	0.323604	FALSE	-0.323604	0.338168	FALSE	-0.338168	0.371711	FALSE	-0.371711	1	0.338168	0.201054
5	MALE	46	15	-1	41	0	0	2	ANTHRO HIGH	RANK SAME	MATERIAL	EASY	INCURSION	0	3	-1	292	293	RECOMMENDATION_AUTO_ACCEPTED	0	1	0	293	1	2	0.323604	FALSE	-0.323604	0.338168	FALSE	-0.338168	0.371711	FALSE	-0.371711	1	0.338168	0.201054
5	MALE	46	15	-1	41	0	0	2	ANTHRO HIGH	RANK SAME	MATERIAL	EASY	INCURSION	0	3	-1	293	294	RECOMMENDATION_AUTO_ACCEPTED	0	1	0	294	1	2	0.323604	FALSE	-0.323604	0.338168	FALSE	-0.338168	0.371711	FALSE	-0.371711	1	0.338168	0.201054
5	MALE	46	15	-1	41	0	0	2	ANTHRO HIGH	RANK SAME	MATERIAL	EASY	INCURSION	0	3	-1	294	295	RECOMMENDATION_AUTO_ACCEPTED	0	1	0	295	1	2	0.323604	FALSE	-0.323604	0.338168	FALSE	-0.338168	0.371711	FALSE	-0.371711	1	0.338168	0.201054
5	MALE	46	15	-1	41	0	0	2	ANTHRO HIGH	RANK SAME	MATERIAL	EASY	INCURSION	0	3	-1	295	296	RECOMMENDATION_AUTO_ACCEPTED	0	1	0	296	1	2	0.323604	FALSE	-0.323604	0.338168	FALSE	-0.338168	0.371711	FALSE	-0.371711	1	0.338168	0.201054
5	MALE	46	15	-1	41	0	0	2	ANTHRO HIGH	RANK SAME	MATERIAL	EASY	INCURSION	0	3	-1	296	297	RECOMMENDATION_AUTO_ACCEPTED	0	1	0	297	1	2	0.323604	FALSE	-0.323604	0.338168	FALSE	-0.338168	0.371711	FALSE	-0.371711	1	0.338168	0.201054
5	MALE	46	15	-1	41	0	0	2	ANTHRO HIGH	RANK SAME	MATERIAL	EASY	INCURSION	0	3	-1	297	298	RECOMMENDATION_AUTO_ACCEPTED	0	1	0	298	1	2	0.323604	FALSE	-0.323604	0.338168	FALSE	-0.338168	0.371711	FALSE	-0.371711	1	0.338168	0.201054
5	MALE	46	15	-1	41	0	0	2	ANTHRO HIGH	RANK SAME	MATERIAL	EASY	INCURSION	0	3	-1	298	299	RECOMMENDATION_AUTO_ACCEPTED	0	1	0	299	1	2	0.323604	FALSE	-0.323604	0.338168	FALSE	-0.338168	0.371711	FALSE	-0.371711	1	0.338168	0.201054
5	MALE	46	15	-1	41	0	0	2	ANTHRO HIGH	RANK SAME	MATERIAL	EASY	INCURSION	0	3	-1	299	300	RECOMMENDATION_AUTO_ACCEPTED	0	1	0	300	1	2	0.323604	FALSE	-0.323604	0.338168	FALSE	-0.338168	0.371711	FALSE	-0.371711	1	0.338168	0.201054
5	MALE	46	15	-1	41	0	0	2	ANTHRO HIGH	RANK SAME	MATERIAL	EASY	INCURSION	0	3	-1	300	301	RECOMMENDATION_AUTO_ACCEPTED	0	1	0	301	1	2	0.323604	FALSE	-0.323604	0.338168	FALSE	-0.338168	0.371711	FALSE	-0.371711	1	0.338168	0.201054
5	MALE	46	15	-1	41	0	0	2	ANTHRO HIGH	RANK SAME	MATERIAL	EASY	INCURSION	0	3	-1	301	302	RECOMMENDATION_AUTO_ACCEPTED	0	1	0	302	1	2	0.323604	FALSE	-0.323604	0.338168	FALSE	-0.338168	0.371711	FALSE	-0.371711	1	0.338168	0.201054
5	MALE	46	15	-1	41	0	0	2	ANTHRO HIGH	RANK SAME	MATERIAL	EASY	INCURSION	0	3	-1	302	303	RECOMMENDATION_AUTO_ACCEPTED	0	1	0	303	1	2	0.323604	FALSE	-0.323604	0.338168	FALSE	-0.338168	0.371711	FALSE	-0.371711	1	0.338168	0.201054
5	MALE	46	15	-1	41	0	0	2	ANTHRO HIGH	RANK SAME	MATERIAL	EASY	INCURSION	0	3	-1	303	304	RECOMMENDATION_AUTO_ACCEPTED	0	1	0	304	1	2	0.323604	FALSE	-0.323604	0.338168	FALSE	-0.338168	0.371711	FALSE	-0.371711	1	0.338168	0.201054
5	MALE	46	15	-1	41	0	0	2	ANTHRO HIGH	RANK SAME	MATERIAL	EASY	INCURSION	0	3	-1	304	305	RECOMMENDATION_AUTO_ACCEPTED	0	1	0	305	1	2	0.323604	FALSE	-0.323604	0.338168	FALSE	-0.338168	0.371711	FALSE	-0.371711	1	0.338168	0.201054
5	MALE	46	15	-1	41	0	0	2	ANTHRO HIGH	RANK SAME	MATERIAL	EASY	INCURSION	0	3	-1	305	306	RECOMMENDATION_AUTO_ACCEPTED	0	1	0	306	1	2	0.323604	FALSE	-0.323604	0.338168	FALSE	-0.338168	0.371711	FALSE	-0.371711	1	0.338168	0.201054
5	MALE	46	15	-1	41	0	0	2	ANTHRO HIGH	RANK SAME	MATERIAL	EASY	INCURSION	0	3	-1	306	307	RECOMMENDATION_AUTO_ACCEPTED	0	1	0	307	1	2	0.323604	FALSE	-0.323604	0.338168	FALSE	-0.338168	0.371711	FALSE	-0.371711	1	0.338168	0.201054
5	MALE	46	15	-1	41	0	0	2	ANTHRO HIGH	RANK SAME	MATERIAL	EASY	INCURSION	0	3	-1	307	308	RECOMMENDATION_AUTO_ACCEPTED	0	1	0	308	1	2	0.323604	FALSE	-0.323604	0.338168	FALSE	-0.338168	0.371711	FALSE	-0.371711	1	0.338168	0.201054
5	MALE	46	15	-1	41	0	0	2	ANTHRO HIGH	RANK SAME	MATERIAL	EASY	INCURSION	0	3	-1	308	309	RECOMMENDATION_AUTO_ACCEPTED	0	1	0	309	1	2	0.323604	FALSE	-0.323604	0.338168	FALSE	-0.338168	0.371711	FALSE	-0.371711	1	0.338168	0.201054
5	MALE	46	15	-1	41	0	0	2	ANTHRO HIGH	RANK SAME	MATERIAL	EASY	INCURSION	0	3	-1	309	310	RECOMMENDATION_AUTO_ACCEPTED	0	1	0	310	1	2	0.323604	FALSE	-0.323604	0.338168	FALSE	-0.338168	0.371711	FALSE	-0.371711	1	0.338168	0.201054
5	MALE	46	15	-1	41	0	0	2	ANTHRO HIGH	RANK SAME	MATERIAL	EASY	INCURSION	0	3	-1	310	311	RECOMMENDATION_AUTO_ACCEPTED	0	1	0	311	1	2	0.323604	FALSE	-0.323604	0.338168	FALSE	-0.338168	0.371711	FALSE	-0.371711	1	0.338168	0.201054
5	MALE	46	15	-1	41	0	0	2	ANTHRO HIGH	RANK SAME	MATERIAL	EASY	INCURSION	0	3	-1	311	312	RECOMMENDATION_AUTO_ACCEPTED	0	1	0	312	1	2	0.323604	FALSE	-0.323604	0.338168	FALSE	-0.338168	0.371711	FALSE	-0.371711	1	0.338168	0.201054
5	MALE	46	15	-1	41	0	0	2	ANTHRO HIGH	RANK SAME	MATERIAL	EASY	INCURSION	0	3	-1	312	313	RECOMMENDATION_AUTO_ACCEPTED	0	1	0	313	1	2	0.323604	FALSE	-0.323604	0.338168	FALSE	-0.338168	0.371711	FALSE	-0.371711	1	0.338168	0.201054
5	MALE	46	15	-1	41	0	0	2	ANTHRO HIGH	RANK SAME	MATERIAL	EASY	INCURSION	0	3	-1	313	314	RECOMMENDATION_AUTO_ACCEPTED	0	1	0	314	1	2	0.323604	FALSE	-0.323604	0.338168	FALSE	-0.338168	0.371711	FALSE	-0.371711	1	0.338168	0.201054
5	MALE	46	15	-1	41	0	0	2	ANTHRO HIGH	RANK SAME	MATERIAL	EASY	INCURSION	0	3	-1	314	315	RECOMMENDATION_AUTO_ACCEPTED	0	1	0	315	1	2	0.323604	FALSE	-0.323604	0.338168	FALSE	-0.338168	0.371711	FALSE	-0.371711	1	0.338168	0.201054
5	MALE	46	15	-1	41	0	0	2	ANTHRO HIGH	RANK SAME	MATERIAL	EASY	INCURSION	0	3	-1	315	316	RECOMMENDATION_AUTO_ACCEPTED	0	1	0	316	1	2	0.323604	FALSE	-0.323604	0.338168	FALSE	-0.338168	0.371711	FALSE	-0.371711	1	0.338168	0.201054
5	MALE	46	15	-1	41	0	0	2	ANTHRO HIGH	RANK SAME	MATERIAL	EASY	INCURSION	0	3	-1	316	317	RECOMMENDATION_AUTO_ACCEPTED	0	1	0	317	1	2	0.323604	FALSE	-0.323604	0.338168	FALSE	-0.338168	0.371711	FALSE	-0.371711	1	0.338168	0.201054
5	MALE	46	15	-1	41	0	0	2	ANTHRO HIGH	RANK SAME	MATERIAL	EASY	INCURSION	0	3	-1	317	318	RECOMMENDATION_AUTO_ACCEPTED	0	1	0	318	1	2	0.323604	FALSE	-0.323604	0.338168	FALSE	-0.338168	0.371711	FALSE	-0.371711	1	0.338168	0.201054
5	MALE	46	15	-1	41	0	0	2	ANTHRO HIGH	RANK SAME	MATERIAL	EASY	INCURSION	0	3	-1	318	319	RECOMMENDATION_AUTO_ACCEPTED	0	1	0	319	1	2	0.323604	FALSE	-0.323604	0.338168	FALSE	-0.338168	0.371711	FALSE	-0.371711	1	0.338168	0.201054
5	MALE	46	15	-1	41	0	0	2	ANTHRO HIGH	RANK SAME	MATERIAL	EASY	INCURSION	0	3	-1	319	320	RECOMMENDATION_AUTO_ACCEPTED	0	1	0	320	1	2	0.323604	FALSE	-0.323604	0.338168	FALSE	-0.338168	0.371711	FALSE	-0.371711	1	0.338168	0.201054
5	MALE	46	15	-1	41	0	0	2	ANTHRO HIGH	RANK SAME	MATERIAL	EASY	INCURSION	0	3	-1	320	321	RECOMMENDATION_AUTO_ACCEPTED	0	1	0	321	1	2	0.323604	FALSE	-0.323604	0.338168	FALSE	-0.338168	0.371711	FALSE	-0.371711	1	0.338168	0.201054
5	MALE	46	15	-1	41	0	0	2	ANTHRO HIGH	RANK SAME	MATERIAL	EASY	INCURSION	0	3	-1	321	322	RECOMMENDATION_AUTO_ACCEPTED	0	1	0	322	1	2	0.323604	FALSE	-0.323604	0.338168	FALSE	-0.338168	0.371711	FALSE	-0.371711	1	0.338168	0.201054
5	MALE	46	15	-1	41	0	0	2	ANTHRO HIGH	RANK SAME	MATERIAL	EASY	INCURSION	0	3	-1	322	323	RECOMMENDATION_AUTO_ACCEPTED	0	1	0	323	1	2	0.323604	FALSE	-0.323604	0.338168	FALSE	-0.338168	0.371711	FALSE	-0.371711	1	0.338168	0.201054
5	MALE	46	15	-1	41	0	0	2	ANTHRO HIGH	RANK SAME	MATERIAL	EASY	INCURSION	0	3	-1	323	324	RECOMMENDATION_AUTO_ACCEPTED	0	1	0	324	1	2	0.323604	FALSE	-0.323604	0.338168	FALSE	-0.338168	0.371711	FALSE	-0.371711	1	0.338168	0.201054
5	MALE	46	15	-1	41	0	0	2	ANTHRO HIGH	RANK SAME	MATERIAL	EASY	INCURSION	0	3	-1	324	325	RECOMMENDATION_AUTO_ACCEPTED	0	1	0	325	1	2	0.323604	FALSE	-0.323604	0.338168	FALSE	-0.338168	0.371711	FALSE	-0.371711	1	0.338168	0.201054
5	MALE	46	15	-1	41	0	0	2	ANTHRO HIGH	RANK SAME	MATERIAL	EASY	INCURSION	0	3	-1	325	326	RECOMMENDATION_AUTO_ACCEPTED	0	1	0	326	1	2	0.323604	FALSE	-0.323604	0.338168	FALSE	-0.338168	0.371711	FALSE	-0.371711	1	0.338168	0.201054
5	MALE	46	15	-1	41	0	0	2	ANTHRO HIGH	RANK SAME	MATERIAL	EASY	INCURSION	0	3	-1	326	327	RECOMMENDATION_AUTO_ACCEPTED	0	1	0	327	1	2	0.323604	FALSE	-0.323604	0.338168	FALSE	-0.338168	0.371711	FALSE	-0.371711	1	0.338168	0.201054
5	MALE	46	15	-1	41	0	0	2	ANTHRO HIGH	RANK SAME	MATERIAL	EASY	INCURSION	0	3	-1	327	328	RECOMMENDATION_AUTO_ACCEPTED	0	1	0	328	1	2	0.323604	FALSE	-0.323604	0.338168	FALSE	-0.338168	0.371711	FALSE	-0.371711	1	0.338168	0.201054
5	MALE	46	15	-1	41	0	0	2	ANTHRO HIGH	RANK SAME	MATERIAL	EASY	INCURSION	0	3	-1	328	329	RECOMMENDATION_AUTO_ACCEPTED	0	1	0	329	1	2	0.323604	FALSE	-0.323604	0.338168	FALSE	-0.338168	0.371711	FALSE	-0.371711	1	0.338168	0.201054
5	MALE	46	15	-1	41	0	0	2	ANTHRO HIGH	RANK SAME	MATERIAL	EASY	INCURSION	0	3	-1	329	330	RECOMMENDATION_AUTO_ACCEPTED	0	1	0	330	1	2	0.323604	FALSE	-0.323604	0.338168	FALSE	-0.338168	0.371711	FALSE	-0.371711	1	0.338168	0.201054
5	MALE	46	15	-1	41	0	0	2	ANTHRO HIGH	RANK SAME	MATERIAL	EASY	INCURSION	0	3	-1	330	331	RECOMMENDATION_AUTO_ACCEPTED	0	1	0	331	1	2	0.323604	FALSE	-0.323604	0.338168	FALSE	-0.338168	0.371711	FALSE	-0.371711	1	0.338168	0.201054
5	MALE	46	15	-1	41	0	0	2	ANTHRO HIGH	RANK SAME	MATERIAL	EASY	INCURSION	0	3	-1	331	332	RECOMMENDATION_AUTO_ACCEPTED	0	1	0	332	1	2	0.323604	FALSE	-0.323604	0.338168	FALSE	-0.338168	0.371711	FALSE	-0.371711	1	0.338168	0.201054
5	MALE	46	15	-1	41	0	0	2	ANTHRO HIGH	RANK SAME	MATERIAL	EASY	INCURSION	0	3	-1	332	333	RECOMMENDATION_AUTO_ACCEPTED	0	1	0	333	1	2	0.323604	FALSE	-0.323604	0.338168	FALSE	-0.338168	0.371711	FALSE	-0.371711	1	0.338168	0.201054
5	MALE	46	15	-1	41	0	0	2	ANTHRO HIGH	RANK SAME	MATERIAL	EASY	INCURSION	0	3	-1	333	334	RECOMMENDATION_AUTO_ACCEPTED	0	1	0	334	1	2	0.323604	FALSE	-0.323604	0.338168	FALSE	-0.338168	0.371711	FALSE	-0.371711	1	0.338168	0.201054
5	MALE	46	15	-1	41	0	0	2	ANTHRO HIGH	RANK SAME	MATERIAL	EASY	INCURSION	0	3	-1	334	335	RECOMMENDATION_AUTO_ACCEPTED	0	1	0	335	1	2	0.323604	FALSE	-0.323604	0.338168	FALSE	-0.338168	0.371711	FALSE	-0.371711	1	0.338168	0.201054
5	MALE	46	15	-1	41	0	0	2	ANTHRO HIGH	RANK SAME	MATERIAL	EASY	INCURSION	0	3	-1	335	336	RECOMMENDATION_AUTO_ACCEPTED	0	1	0	336	1	2	0.323604	FALSE	-0.323604	0.338168	FALSE	-0.338168	0.371711	FALSE	-0.371711	1	0.338168	0.201054
5	MALE	46	15	-1	41	0	0	2	ANTHRO HIGH	RANK SAME	MATERIAL	EASY	INCURSION	0	3	-1	336	337	RECOMMENDATION_AUTO_ACCEPTED	0	1	0	337	1	2	0.323604	FALSE	-0.323604	0.338168	FALSE	-0.338168	0.371711	FALSE	-0.371711	1	0.338168	0.201054
5	MALE	46	15	-1	41	0	0	2	ANTHRO HIGH	RANK SAME	MATERIAL	EASY	INCURSION	0	3	-1	337	338	SHOT_DOWN	1	0	0	338	1	2	0.323604	FALSE	-0.323604	0.338168	FALSE	-0.338168	0.371711	FALSE	-0.371711	1	0.338168	0.201054
5	MALE	46	16	-1	41	0	6	0	ANTHRO HIGH	RANK SAME	MATERIAL	HARD	COLLISION	1	2	6	103	1	RECOMMENDATION_AUTO_ACCEPTED	0	1	0	104	1	2	0.169508	FALSE	-0.169508	0.18101	FALSE	-0.18101	0.207929	FALSE	-0.207929	1	0.18101	0.201054
5	MALE	46	16	-1	41	0	6	0	ANTHRO HIGH	RANK SAME	MATERIAL	HARD	COLLISION	1	1	7	104	1	RECOMMENDATION_AUTO_ACCEPTED	0	1	0	108	4	2	0.169508	FALSE	-0.169508	0.18101	FALSE	-0.18101	0.207929	FALSE	-0.207929	1	0.18101	0.201054
5	MALE	46	16	-1	41	0	6	0	ANTHRO HIGH	RANK SAME	MATERIAL	HARD	INCURSION	0	3	-1	108	152	RECOMMENDATION_AUTO_ACCEPTED	0	1	0	128	20	2	0.169508	FALSE	-0.169508	0.18101	FALSE	-0.18101	0.207929	FALSE	-0.207929	1	0.18101	0.201054
5	MALE	46	16	-1	41	0	6	0	ANTHRO HIGH	RANK SAME	MATERIAL	HARD	INCURSION	0	4	-1	156	173	RECOMMENDATION_AUTO_ACCEPTED	0	1	0	157	1	3	0.169508	FALSE	-0.169508	0.18101	FALSE	-0.18101	0.207929	FALSE	-0.207929	1	0.18101	0.201054
5	MALE	46	16	-1	41	0	6	0	ANTHRO HIGH	RANK SAME	MATERIAL	HARD	INCURSION	0	5	-1	157	175	RECOMMENDATION_AUTO_ACCEPTED	0	1	0	158	1	3	0.169508	FALSE	-0.169508	0.18101	FALSE	-0.18101	0.207929	FALSE	-0.207929	1	0.18101	0.201054
5	MALE	46	16	-1	41	0	6	0	ANTHRO HIGH	RANK SAME	MATERIAL	HARD	INCURSION	0	8	-1	158	179	RECOMMENDATION_AUTO_ACCEPTED	0	1	0	159	1	3	0.169508	FALSE	-0.169508	0.18101	FALSE	-0.18101	0.207929	FALSE	-0.207929	1	0.18101	0.201054
5	MALE	46	16	-1	41	0	6	0	ANTHRO HIGH	RANK SAME	MATERIAL	HARD	COLLISION	1	7	6	356	1	TIME_PASSED	1	0	0	357	1	7	0.169508	FALSE	-0.169508	0.18101	FALSE	-0.18101	0.207929	FALSE	-0.207929	1	0.18101	0.201054
5	MALE	46	17	103	37	4	0	0	ANTHRO HIGH	RANK SAME	HUMAN	EASY	INCURSION	0	1	-1	60	165	RECOMMENDATION_IGNORED_BY_CLICKING_ON_RED_CROSS	1	0	0	99	39	1	0.323514	FALSE	-0.323514	0.295507	FALSE	-0.295507	0.329208	FALSE	-0.329208	1	0.295507	0.201054
5	MALE	46	17	103	37	4	0	0	ANTHRO HIGH	RANK SAME	HUMAN	EASY	INCURSION	0	2	-1	100	172	RECOMMENDATION_AUTO_ACCEPTED	0	1	0	148	48	1	0.323514	FALSE	-0.323514	0.295507	FALSE	-0.295507	0.329208	FALSE	-0.329208	1	0.295507	0.201054
5	MALE	46	17	103	37	4	0	0	ANTHRO HIGH	RANK SAME	HUMAN	EASY	INCURSION	0	1	-1	148	165	RECOMMENDATION_AUTO_ACCEPTED	0	1	0	149	1	1	0.323514	FALSE	-0.323514	0.295507	FALSE	-0.295507	0.329208	FALSE	-0.329208	1	0.295507	0.201054
5	MALE	46	17	103	37	4	0	0	ANTHRO HIGH	RANK SAME	HUMAN	EASY	COLLISION	1	4	3	156	1	RECOMMENDATION_IGNORED_BY_CLICKING_ON_RED_CROSS	1	0	0	221	65	1	0.323514	FALSE	-0.323514	0.295507	FALSE	-0.295507	0.329208	FALSE	-0.329208	1	0.295507	0.201054
5	MALE	46	17	103	37	4	0	0	ANTHRO HIGH	RANK SAME	HUMAN	EASY	COLLISION	1	2	3	322	1	RECOMMENDATION_AUTO_ACCEPTED	0	1	0	405	83	3	0.323514	FALSE	-0.323514	0.295507	FALSE	-0.295507	0.329208	FALSE	-0.329208	1	0.295507	0.201054
5	MALE	46	17	103	37	4	0	0	ANTHRO HIGH	RANK SAME	HUMAN	EASY	COLLISION	1	2	3	405	1	RECOMMENDATION_AUTO_ACCEPTED	0	1	0	406	1	3	0.323514	FALSE	-0.323514	0.295507	FALSE	-0.295507	0.329208	FALSE	-0.329208	1	0.295507	0.201054
5	MALE	46	17	103	37	4	0	0	ANTHRO HIGH	RANK SAME	HUMAN	EASY	COLLISION	1	2	3	406	1	RECOMMENDATION_AUTO_ACCEPTED	0	1	0	407	1	3	0.323514	FALSE	-0.323514	0.295507	FALSE	-0.295507	0.329208	FALSE	-0.329208	1	0.295507	0.201054
5	MALE	46	17	103	37	4	0	0	ANTHRO HIGH	RANK SAME	HUMAN	EASY	INCURSION	0	3	-1	407	511	RECOMMENDATION_AUTO_ACCEPTED	0	1	0	487	80	3	0.323514	FALSE	-0.323514	0.295507	FALSE	-0.295507	0.329208	FALSE	-0.329208	1	0.295507	0.201054
5	MALE	46	17	103	37	4	0	0	ANTHRO HIGH	RANK SAME	HUMAN	EASY	INCURSION	0	3	-1	487	510	RECOMMENDATION_AUTO_ACCEPTED	0	1	0	488	1	3	0.323514	FALSE	-0.323514	0.295507	FALSE	-0.295507	0.329208	FALSE	-0.329208	1	0.295507	0.201054
5	MALE	46	17	103	37	4	0	0	ANTHRO HIGH	RANK SAME	HUMAN	EASY	INCURSION	0	3	-1	488	507	RECOMMENDATION_AUTO_ACCEPTED	0	1	0	489	1	3	0.323514	FALSE	-0.323514	0.295507	FALSE	-0.295507	0.329208	FALSE	-0.329208	1	0.295507	0.201054
5	MALE	46	18	77	39	6	2	0	ANTHRO HIGH	RANK SAME	HUMAN	HARD	INCURSION	0	7	-1	28	132	RECOMMENDATION_IGNORED_BY_CLICKING_ON_RED_CROSS	1	0	0	69	41	3	0.169451	FALSE	-0.169451	0.153574	FALSE	-0.153574	0.178823	FALSE	-0.178823	1	0.153574	0.201054
5	MALE	46	18	77	39	6	2	0	ANTHRO HIGH	RANK SAME	HUMAN	HARD	INCURSION	0	1	-1	70	146	RECOMMENDATION_IGNORED_BY_CLICKING_ON_RED_CROSS	1	0	0	95	25	3	0.169451	FALSE	-0.169451	0.153574	FALSE	-0.153574	0.178823	FALSE	-0.178823	1	0.153574	0.201054
5	MALE	46	18	77	39	6	2	0	ANTHRO HIGH	RANK SAME	HUMAN	HARD	INCURSION	0	6	-1	96	154	RECOMMENDATION_AUTO_ACCEPTED	0	1	0	130	34	3	0.169451	FALSE	-0.169451	0.153574	FALSE	-0.153574	0.178823	FALSE	-0.178823	1	0.153574	0.201054
5	MALE	46	18	77	39	6	2	0	ANTHRO HIGH	RANK SAME	HUMAN	HARD	INCURSION	0	7	-1	130	132	RECOMMENDATION_AUTO_ACCEPTED	0	1	0	131	1	3	0.169451	FALSE	-0.169451	0.153574	FALSE	-0.153574	0.178823	FALSE	-0.178823	1	0.153574	0.201054
5	MALE	46	18	77	39	6	2	0	ANTHRO HIGH	RANK SAME	HUMAN	HARD	INCURSION	0	7	-1	131	132	RECOMMENDATION_AUTO_ACCEPTED	0	1	0	132	1	3	0.169451	FALSE	-0.169451	0.153574	FALSE	-0.153574	0.178823	FALSE	-0.178823	1	0.153574	0.201054
5	MALE	46	18	77	39	6	2	0	ANTHRO HIGH	RANK SAME	HUMAN	HARD	INCURSION	0	7	-1	132	133	RECOMMENDATION_AUTO_ACCEPTED	0	1	0	133	1	3	0.169451	FALSE	-0.169451	0.153574	FALSE	-0.153574	0.178823	FALSE	-0.178823	1	0.153574	0.201054
5	MALE	46	18	77	39	6	2	0	ANTHRO HIGH	RANK SAME	HUMAN	HARD	INCURSION	0	7	-1	133	134	RECOMMENDATION_AUTO_ACCEPTED	0	1	0	134	1	3	0.169451	FALSE	-0.169451	0.153574	FALSE	-0.153574	0.178823	FALSE	-0.178823	1	0.153574	0.201054
5	MALE	46	18	77	39	6	2	0	ANTHRO HIGH	RANK SAME	HUMAN	HARD	INCURSION	0	1	-1	135	146	RECOMMENDATION_AUTO_ACCEPTED	0	1	0	136	1	6	0.169451	FALSE	-0.169451	0.153574	FALSE	-0.153574	0.178823	FALSE	-0.178823	1	0.153574	0.201054
5	MALE	46	18	77	39	6	2	0	ANTHRO HIGH	RANK SAME	HUMAN	HARD	INCURSION	0	1	-1	137	146	RECOMMENDATION_AUTO_ACCEPTED	0	1	0	138	1	6	0.169451	FALSE	-0.169451	0.153574	FALSE	-0.153574	0.178823	FALSE	-0.178823	1	0.153574	0.201054
5	MALE	46	18	77	39	6	2	0	ANTHRO HIGH	RANK SAME	HUMAN	HARD	INCURSION	0	1	-1	139	148	RECOMMENDATION_AUTO_ACCEPTED	0	1	0	140	1	6	0.169451	FALSE	-0.169451	0.153574	FALSE	-0.153574	0.178823	FALSE	-0.178823	1	0.153574	0.201054
5	MALE	46	18	77	39	6	2	0	ANTHRO HIGH	RANK SAME	HUMAN	HARD	COLLISION	1	3	6	142	1	RECOMMENDATION_AUTO_ACCEPTED	0	1	0	143	1	6	0.169451	FALSE	-0.169451	0.153574	FALSE	-0.153574	0.178823	FALSE	-0.178823	1	0.153574	0.201054
5	MALE	46	18	77	39	6	2	0	ANTHRO HIGH	RANK SAME	HUMAN	HARD	COLLISION	1	3	6	145	1	RECOMMENDATION_AUTO_ACCEPTED	0	1	0	146	1	6	0.169451	FALSE	-0.169451	0.153574	FALSE	-0.153574	0.178823	FALSE	-0.178823	1	0.153574	0.201054
5	MALE	46	18	77	39	6	2	0	ANTHRO HIGH	RANK SAME	HUMAN	HARD	COLLISION	1	3	6	148	1	RECOMMENDATION_AUTO_ACCEPTED	0	1	0	149	1	6	0.169451	FALSE	-0.169451	0.153574	FALSE	-0.153574	0.178823	FALSE	-0.178823	1	0.153574	0.201054
5	MALE	46	18	77	39	6	2	0	ANTHRO HIGH	RANK SAME	HUMAN	HARD	COLLISION	1	4	3	152	1	RECOMMENDATION_AUTO_ACCEPTED	0	1	0	156	4	6	0.169451	FALSE	-0.169451	0.153574	FALSE	-0.153574	0.178823	FALSE	-0.178823	1	0.153574	0.201054
5	MALE	46	18	77	39	6	2	0	ANTHRO HIGH	RANK SAME	HUMAN	HARD	COLLISION	1	3	6	157	1	RECOMMENDATION_AUTO_ACCEPTED	0	1	0	158	1	6	0.169451	FALSE	-0.169451	0.153574	FALSE	-0.153574	0.178823	FALSE	-0.178823	1	0.153574	0.201054
5	MALE	46	18	77	39	6	2	0	ANTHRO HIGH	RANK SAME	HUMAN	HARD	COLLISION	1	3	6	159	1	RECOMMENDATION_AUTO_ACCEPTED	0	1	0	160	1	6	0.169451	FALSE	-0.169451	0.153574	FALSE	-0.153574	0.178823	FALSE	-0.178823	1	0.153574	0.201054
5	MALE	46	18	77	39	6	2	0	ANTHRO HIGH	RANK SAME	HUMAN	HARD	COLLISION	1	4	3	161	1	RECOMMENDATION_AUTO_ACCEPTED	0	1	0	162	1	6	0.169451	FALSE	-0.169451	0.153574	FALSE	-0.153574	0.178823	FALSE	-0.178823	1	0.153574	0.201054
5	MALE	46	18	77	39	6	2	0	ANTHRO HIGH	RANK SAME	HUMAN	HARD	COLLISION	1	4	3	163	1	RECOMMENDATION_AUTO_ACCEPTED	0	1	0	164	1	6	0.169451	FALSE	-0.169451	0.153574	FALSE	-0.153574	0.178823	FALSE	-0.178823	1	0.153574	0.201054
5	MALE	46	18	77	39	6	2	0	ANTHRO HIGH	RANK SAME	HUMAN	HARD	COLLISION	1	5	6	165	1	RECOMMENDATION_AUTO_ACCEPTED	0	1	0	166	1	6	0.169451	FALSE	-0.169451	0.153574	FALSE	-0.153574	0.178823	FALSE	-0.178823	1	0.153574	0.201054
5	MALE	46	18	77	39	6	2	0	ANTHRO HIGH	RANK SAME	HUMAN	HARD	INCURSION	0	8	-1	168	212	RECOMMENDATION_AUTO_ACCEPTED	0	1	0	188	20	6	0.169451	FALSE	-0.169451	0.153574	FALSE	-0.153574	0.178823	FALSE	-0.178823	1	0.153574	0.201054
5	MALE	46	18	77	39	6	2	0	ANTHRO HIGH	RANK SAME	HUMAN	HARD	COLLISION	1	5	6	188	1	TIME_PASSED	1	0	0	189	1	6	0.169451	FALSE	-0.169451	0.153574	FALSE	-0.153574	0.178823	FALSE	-0.178823	1	0.153574	0.201054
5	MALE	46	23	54	36	1	2	1	ANTHRO HIGH	RANK HIGH	MATERIAL	EASY	INCURSION	0	1	-1	57	155	RECOMMENDATION_IGNORED_BY_CLICKING_ON_RED_CROSS	1	0	0	92	35	2	0.309122	FALSE	-0.309122	0.32812	FALSE	-0.32812	0.299087	FALSE	-0.299087	1	0.32812	0.201054
5	MALE	46	23	54	36	1	2	1	ANTHRO HIGH	RANK HIGH	MATERIAL	EASY	INCURSION	0	3	-1	93	204	RECOMMENDATION_IGNORED_BY_CLICKING_ON_RED_CROSS	1	0	0	120	27	2	0.309122	FALSE	-0.309122	0.32812	FALSE	-0.32812	0.299087	FALSE	-0.299087	1	0.32812	0.201054
5	MALE	46	23	54	36	1	2	1	ANTHRO HIGH	RANK HIGH	MATERIAL	EASY	COLLISION	1	3	4	122	1	RECOMMENDATION_IGNORED_BY_CLICKING_ON_RED_CROSS	1	0	0	147	25	2	0.309122	FALSE	-0.309122	0.32812	FALSE	-0.32812	0.299087	FALSE	-0.299087	1	0.32812	0.201054
5	MALE	46	23	54	36	1	2	1	ANTHRO HIGH	RANK HIGH	MATERIAL	EASY	INCURSION	0	1	-1	200	200	RECOMMENDATION_AUTO_ACCEPTED	0	1	0	201	1	2	0.309122	FALSE	-0.309122	0.32812	FALSE	-0.32812	0.299087	FALSE	-0.299087	1	0.32812	0.201054
5	MALE	46	23	54	36	1	2	1	ANTHRO HIGH	RANK HIGH	MATERIAL	EASY	INCURSION	0	1	-1	201	202	RECOMMENDATION_AUTO_ACCEPTED	0	1	0	202	1	2	0.309122	FALSE	-0.309122	0.32812	FALSE	-0.32812	0.299087	FALSE	-0.299087	1	0.32812	0.201054
5	MALE	46	23	54	36	1	2	1	ANTHRO HIGH	RANK HIGH	MATERIAL	EASY	INCURSION	0	1	-1	202	203	RECOMMENDATION_AUTO_ACCEPTED	0	1	0	203	1	2	0.309122	FALSE	-0.309122	0.32812	FALSE	-0.32812	0.299087	FALSE	-0.299087	1	0.32812	0.201054
5	MALE	46	23	54	36	1	2	1	ANTHRO HIGH	RANK HIGH	MATERIAL	EASY	INCURSION	0	1	-1	203	204	RECOMMENDATION_AUTO_ACCEPTED	0	1	0	204	1	2	0.309122	FALSE	-0.309122	0.32812	FALSE	-0.32812	0.299087	FALSE	-0.299087	1	0.32812	0.201054
5	MALE	46	23	54	36	1	2	1	ANTHRO HIGH	RANK HIGH	MATERIAL	EASY	INCURSION	0	1	-1	204	205	RECOMMENDATION_AUTO_ACCEPTED	0	1	0	205	1	2	0.309122	FALSE	-0.309122	0.32812	FALSE	-0.32812	0.299087	FALSE	-0.299087	1	0.32812	0.201054
5	MALE	46	23	54	36	1	2	1	ANTHRO HIGH	RANK HIGH	MATERIAL	EASY	INCURSION	0	1	-1	205	206	RECOMMENDATION_AUTO_ACCEPTED	0	1	0	206	1	2	0.309122	FALSE	-0.309122	0.32812	FALSE	-0.32812	0.299087	FALSE	-0.299087	1	0.32812	0.201054
5	MALE	46	23	54	36	1	2	1	ANTHRO HIGH	RANK HIGH	MATERIAL	EASY	INCURSION	0	1	-1	206	207	RECOMMENDATION_AUTO_ACCEPTED	0	1	0	207	1	2	0.309122	FALSE	-0.309122	0.32812	FALSE	-0.32812	0.299087	FALSE	-0.299087	1	0.32812	0.201054
5	MALE	46	23	54	36	1	2	1	ANTHRO HIGH	RANK HIGH	MATERIAL	EASY	INCURSION	0	1	-1	207	208	RECOMMENDATION_AUTO_ACCEPTED	0	1	0	208	1	2	0.309122	FALSE	-0.309122	0.32812	FALSE	-0.32812	0.299087	FALSE	-0.299087	1	0.32812	0.201054
5	MALE	46	23	54	36	1	2	1	ANTHRO HIGH	RANK HIGH	MATERIAL	EASY	INCURSION	0	1	-1	208	209	RECOMMENDATION_AUTO_ACCEPTED	0	1	0	209	1	2	0.309122	FALSE	-0.309122	0.32812	FALSE	-0.32812	0.299087	FALSE	-0.299087	1	0.32812	0.201054
5	MALE	46	23	54	36	1	2	1	ANTHRO HIGH	RANK HIGH	MATERIAL	EASY	INCURSION	0	1	-1	209	210	RECOMMENDATION_AUTO_ACCEPTED	0	1	0	210	1	2	0.309122	FALSE	-0.309122	0.32812	FALSE	-0.32812	0.299087	FALSE	-0.299087	1	0.32812	0.201054
5	MALE	46	23	54	36	1	2	1	ANTHRO HIGH	RANK HIGH	MATERIAL	EASY	INCURSION	0	1	-1	210	211	RECOMMENDATION_AUTO_ACCEPTED	0	1	0	211	1	2	0.309122	FALSE	-0.309122	0.32812	FALSE	-0.32812	0.299087	FALSE	-0.299087	1	0.32812	0.201054
5	MALE	46	23	54	36	1	2	1	ANTHRO HIGH	RANK HIGH	MATERIAL	EASY	INCURSION	0	1	-1	211	212	RECOMMENDATION_AUTO_ACCEPTED	0	1	0	212	1	2	0.309122	FALSE	-0.309122	0.32812	FALSE	-0.32812	0.299087	FALSE	-0.299087	1	0.32812	0.201054
5	MALE	46	23	54	36	1	2	1	ANTHRO HIGH	RANK HIGH	MATERIAL	EASY	INCURSION	0	1	-1	212	213	RECOMMENDATION_AUTO_ACCEPTED	0	1	0	213	1	2	0.309122	FALSE	-0.309122	0.32812	FALSE	-0.32812	0.299087	FALSE	-0.299087	1	0.32812	0.201054
5	MALE	46	23	54	36	1	2	1	ANTHRO HIGH	RANK HIGH	MATERIAL	EASY	INCURSION	0	1	-1	213	214	RECOMMENDATION_AUTO_ACCEPTED	0	1	0	214	1	2	0.309122	FALSE	-0.309122	0.32812	FALSE	-0.32812	0.299087	FALSE	-0.299087	1	0.32812	0.201054
5	MALE	46	23	54	36	1	2	1	ANTHRO HIGH	RANK HIGH	MATERIAL	EASY	INCURSION	0	1	-1	214	215	RECOMMENDATION_AUTO_ACCEPTED	0	1	0	215	1	2	0.309122	FALSE	-0.309122	0.32812	FALSE	-0.32812	0.299087	FALSE	-0.299087	1	0.32812	0.201054
5	MALE	46	23	54	36	1	2	1	ANTHRO HIGH	RANK HIGH	MATERIAL	EASY	INCURSION	0	1	-1	215	216	RECOMMENDATION_AUTO_ACCEPTED	0	1	0	216	1	2	0.309122	FALSE	-0.309122	0.32812	FALSE	-0.32812	0.299087	FALSE	-0.299087	1	0.32812	0.201054
5	MALE	46	23	54	36	1	2	1	ANTHRO HIGH	RANK HIGH	MATERIAL	EASY	INCURSION	0	1	-1	216	217	RECOMMENDATION_AUTO_ACCEPTED	0	1	0	217	1	2	0.309122	FALSE	-0.309122	0.32812	FALSE	-0.32812	0.299087	FALSE	-0.299087	1	0.32812	0.201054
5	MALE	46	23	54	36	1	2	1	ANTHRO HIGH	RANK HIGH	MATERIAL	EASY	INCURSION	0	1	-1	217	218	RECOMMENDATION_AUTO_ACCEPTED	0	1	0	218	1	2	0.309122	FALSE	-0.309122	0.32812	FALSE	-0.32812	0.299087	FALSE	-0.299087	1	0.32812	0.201054
5	MALE	46	23	54	36	1	2	1	ANTHRO HIGH	RANK HIGH	MATERIAL	EASY	INCURSION	0	1	-1	218	219	RECOMMENDATION_AUTO_ACCEPTED	0	1	0	219	1	2	0.309122	FALSE	-0.309122	0.32812	FALSE	-0.32812	0.299087	FALSE	-0.299087	1	0.32812	0.201054
5	MALE	46	23	54	36	1	2	1	ANTHRO HIGH	RANK HIGH	MATERIAL	EASY	INCURSION	0	1	-1	219	220	RECOMMENDATION_AUTO_ACCEPTED	0	1	0	220	1	2	0.309122	FALSE	-0.309122	0.32812	FALSE	-0.32812	0.299087	FALSE	-0.299087	1	0.32812	0.201054
5	MALE	46	23	54	36	1	2	1	ANTHRO HIGH	RANK HIGH	MATERIAL	EASY	INCURSION	0	1	-1	220	221	RECOMMENDATION_AUTO_ACCEPTED	0	1	0	221	1	2	0.309122	FALSE	-0.309122	0.32812	FALSE	-0.32812	0.299087	FALSE	-0.299087	1	0.32812	0.201054
5	MALE	46	23	54	36	1	2	1	ANTHRO HIGH	RANK HIGH	MATERIAL	EASY	INCURSION	0	1	-1	221	222	RECOMMENDATION_AUTO_ACCEPTED	0	1	0	222	1	2	0.309122	FALSE	-0.309122	0.32812	FALSE	-0.32812	0.299087	FALSE	-0.299087	1	0.32812	0.201054
5	MALE	46	23	54	36	1	2	1	ANTHRO HIGH	RANK HIGH	MATERIAL	EASY	INCURSION	0	1	-1	222	223	RECOMMENDATION_AUTO_ACCEPTED	0	1	0	223	1	2	0.309122	FALSE	-0.309122	0.32812	FALSE	-0.32812	0.299087	FALSE	-0.299087	1	0.32812	0.201054
5	MALE	46	23	54	36	1	2	1	ANTHRO HIGH	RANK HIGH	MATERIAL	EASY	INCURSION	0	1	-1	223	224	RECOMMENDATION_AUTO_ACCEPTED	0	1	0	224	1	2	0.309122	FALSE	-0.309122	0.32812	FALSE	-0.32812	0.299087	FALSE	-0.299087	1	0.32812	0.201054
5	MALE	46	23	54	36	1	2	1	ANTHRO HIGH	RANK HIGH	MATERIAL	EASY	INCURSION	0	1	-1	224	225	RECOMMENDATION_AUTO_ACCEPTED	0	1	0	225	1	2	0.309122	FALSE	-0.309122	0.32812	FALSE	-0.32812	0.299087	FALSE	-0.299087	1	0.32812	0.201054
5	MALE	46	23	54	36	1	2	1	ANTHRO HIGH	RANK HIGH	MATERIAL	EASY	INCURSION	0	1	-1	225	226	RECOMMENDATION_AUTO_ACCEPTED	0	1	0	226	1	2	0.309122	FALSE	-0.309122	0.32812	FALSE	-0.32812	0.299087	FALSE	-0.299087	1	0.32812	0.201054
5	MALE	46	23	54	36	1	2	1	ANTHRO HIGH	RANK HIGH	MATERIAL	EASY	INCURSION	0	1	-1	226	227	RECOMMENDATION_AUTO_ACCEPTED	0	1	0	227	1	2	0.309122	FALSE	-0.309122	0.32812	FALSE	-0.32812	0.299087	FALSE	-0.299087	1	0.32812	0.201054
5	MALE	46	23	54	36	1	2	1	ANTHRO HIGH	RANK HIGH	MATERIAL	EASY	INCURSION	0	1	-1	227	228	RECOMMENDATION_AUTO_ACCEPTED	0	1	0	228	1	2	0.309122	FALSE	-0.309122	0.32812	FALSE	-0.32812	0.299087	FALSE	-0.299087	1	0.32812	0.201054
5	MALE	46	23	54	36	1	2	1	ANTHRO HIGH	RANK HIGH	MATERIAL	EASY	INCURSION	0	1	-1	228	229	RECOMMENDATION_AUTO_ACCEPTED	0	1	0	229	1	2	0.309122	FALSE	-0.309122	0.32812	FALSE	-0.32812	0.299087	FALSE	-0.299087	1	0.32812	0.201054
5	MALE	46	23	54	36	1	2	1	ANTHRO HIGH	RANK HIGH	MATERIAL	EASY	INCURSION	0	1	-1	229	230	RECOMMENDATION_AUTO_ACCEPTED	0	1	0	230	1	2	0.309122	FALSE	-0.309122	0.32812	FALSE	-0.32812	0.299087	FALSE	-0.299087	1	0.32812	0.201054
5	MALE	46	23	54	36	1	2	1	ANTHRO HIGH	RANK HIGH	MATERIAL	EASY	INCURSION	0	1	-1	230	231	RECOMMENDATION_AUTO_ACCEPTED	0	1	0	231	1	2	0.309122	FALSE	-0.309122	0.32812	FALSE	-0.32812	0.299087	FALSE	-0.299087	1	0.32812	0.201054
5	MALE	46	23	54	36	1	2	1	ANTHRO HIGH	RANK HIGH	MATERIAL	EASY	INCURSION	0	1	-1	231	232	RECOMMENDATION_AUTO_ACCEPTED	0	1	0	232	1	2	0.309122	FALSE	-0.309122	0.32812	FALSE	-0.32812	0.299087	FALSE	-0.299087	1	0.32812	0.201054
5	MALE	46	23	54	36	1	2	1	ANTHRO HIGH	RANK HIGH	MATERIAL	EASY	INCURSION	0	1	-1	232	233	RECOMMENDATION_AUTO_ACCEPTED	0	1	0	233	1	2	0.309122	FALSE	-0.309122	0.32812	FALSE	-0.32812	0.299087	FALSE	-0.299087	1	0.32812	0.201054
5	MALE	46	23	54	36	1	2	1	ANTHRO HIGH	RANK HIGH	MATERIAL	EASY	INCURSION	0	1	-1	233	234	RECOMMENDATION_AUTO_ACCEPTED	0	1	0	234	1	2	0.309122	FALSE	-0.309122	0.32812	FALSE	-0.32812	0.299087	FALSE	-0.299087	1	0.32812	0.201054
5	MALE	46	23	54	36	1	2	1	ANTHRO HIGH	RANK HIGH	MATERIAL	EASY	INCURSION	0	1	-1	234	235	RECOMMENDATION_AUTO_ACCEPTED	0	1	0	235	1	2	0.309122	FALSE	-0.309122	0.32812	FALSE	-0.32812	0.299087	FALSE	-0.299087	1	0.32812	0.201054
5	MALE	46	23	54	36	1	2	1	ANTHRO HIGH	RANK HIGH	MATERIAL	EASY	INCURSION	0	1	-1	235	236	RECOMMENDATION_AUTO_ACCEPTED	0	1	0	236	1	2	0.309122	FALSE	-0.309122	0.32812	FALSE	-0.32812	0.299087	FALSE	-0.299087	1	0.32812	0.201054
5	MALE	46	23	54	36	1	2	1	ANTHRO HIGH	RANK HIGH	MATERIAL	EASY	INCURSION	0	1	-1	236	237	RECOMMENDATION_AUTO_ACCEPTED	0	1	0	237	1	2	0.309122	FALSE	-0.309122	0.32812	FALSE	-0.32812	0.299087	FALSE	-0.299087	1	0.32812	0.201054
5	MALE	46	23	54	36	1	2	1	ANTHRO HIGH	RANK HIGH	MATERIAL	EASY	INCURSION	0	1	-1	237	238	RECOMMENDATION_AUTO_ACCEPTED	0	1	0	238	1	2	0.309122	FALSE	-0.309122	0.32812	FALSE	-0.32812	0.299087	FALSE	-0.299087	1	0.32812	0.201054
5	MALE	46	23	54	36	1	2	1	ANTHRO HIGH	RANK HIGH	MATERIAL	EASY	INCURSION	0	1	-1	238	239	RECOMMENDATION_AUTO_ACCEPTED	0	1	0	239	1	2	0.309122	FALSE	-0.309122	0.32812	FALSE	-0.32812	0.299087	FALSE	-0.299087	1	0.32812	0.201054
5	MALE	46	23	54	36	1	2	1	ANTHRO HIGH	RANK HIGH	MATERIAL	EASY	INCURSION	0	1	-1	239	240	RECOMMENDATION_AUTO_ACCEPTED	0	1	0	240	1	2	0.309122	FALSE	-0.309122	0.32812	FALSE	-0.32812	0.299087	FALSE	-0.299087	1	0.32812	0.201054
5	MALE	46	23	54	36	1	2	1	ANTHRO HIGH	RANK HIGH	MATERIAL	EASY	INCURSION	0	1	-1	240	241	RECOMMENDATION_AUTO_ACCEPTED	0	1	0	241	1	2	0.309122	FALSE	-0.309122	0.32812	FALSE	-0.32812	0.299087	FALSE	-0.299087	1	0.32812	0.201054
5	MALE	46	23	54	36	1	2	1	ANTHRO HIGH	RANK HIGH	MATERIAL	EASY	INCURSION	0	1	-1	241	242	RECOMMENDATION_AUTO_ACCEPTED	0	1	0	242	1	2	0.309122	FALSE	-0.309122	0.32812	FALSE	-0.32812	0.299087	FALSE	-0.299087	1	0.32812	0.201054
5	MALE	46	23	54	36	1	2	1	ANTHRO HIGH	RANK HIGH	MATERIAL	EASY	INCURSION	0	1	-1	242	243	RECOMMENDATION_AUTO_ACCEPTED	0	1	0	243	1	2	0.309122	FALSE	-0.309122	0.32812	FALSE	-0.32812	0.299087	FALSE	-0.299087	1	0.32812	0.201054
5	MALE	46	23	54	36	1	2	1	ANTHRO HIGH	RANK HIGH	MATERIAL	EASY	INCURSION	0	1	-1	243	244	RECOMMENDATION_AUTO_ACCEPTED	0	1	0	244	1	2	0.309122	FALSE	-0.309122	0.32812	FALSE	-0.32812	0.299087	FALSE	-0.299087	1	0.32812	0.201054
5	MALE	46	23	54	36	1	2	1	ANTHRO HIGH	RANK HIGH	MATERIAL	EASY	INCURSION	0	1	-1	244	245	RECOMMENDATION_AUTO_ACCEPTED	0	1	0	245	1	2	0.309122	FALSE	-0.309122	0.32812	FALSE	-0.32812	0.299087	FALSE	-0.299087	1	0.32812	0.201054
5	MALE	46	23	54	36	1	2	1	ANTHRO HIGH	RANK HIGH	MATERIAL	EASY	INCURSION	0	1	-1	245	246	RECOMMENDATION_AUTO_ACCEPTED	0	1	0	246	1	2	0.309122	FALSE	-0.309122	0.32812	FALSE	-0.32812	0.299087	FALSE	-0.299087	1	0.32812	0.201054
5	MALE	46	23	54	36	1	2	1	ANTHRO HIGH	RANK HIGH	MATERIAL	EASY	INCURSION	0	1	-1	246	247	RECOMMENDATION_AUTO_ACCEPTED	0	1	0	247	1	2	0.309122	FALSE	-0.309122	0.32812	FALSE	-0.32812	0.299087	FALSE	-0.299087	1	0.32812	0.201054
5	MALE	46	23	54	36	1	2	1	ANTHRO HIGH	RANK HIGH	MATERIAL	EASY	INCURSION	0	1	-1	247	248	RECOMMENDATION_AUTO_ACCEPTED	0	1	0	248	1	2	0.309122	FALSE	-0.309122	0.32812	FALSE	-0.32812	0.299087	FALSE	-0.299087	1	0.32812	0.201054
5	MALE	46	23	54	36	1	2	1	ANTHRO HIGH	RANK HIGH	MATERIAL	EASY	INCURSION	0	1	-1	248	249	RECOMMENDATION_AUTO_ACCEPTED	0	1	0	249	1	2	0.309122	FALSE	-0.309122	0.32812	FALSE	-0.32812	0.299087	FALSE	-0.299087	1	0.32812	0.201054
5	MALE	46	23	54	36	1	2	1	ANTHRO HIGH	RANK HIGH	MATERIAL	EASY	INCURSION	0	1	-1	249	250	RECOMMENDATION_AUTO_ACCEPTED	0	1	0	250	1	2	0.309122	FALSE	-0.309122	0.32812	FALSE	-0.32812	0.299087	FALSE	-0.299087	1	0.32812	0.201054
5	MALE	46	23	54	36	1	2	1	ANTHRO HIGH	RANK HIGH	MATERIAL	EASY	INCURSION	0	1	-1	250	251	RECOMMENDATION_AUTO_ACCEPTED	0	1	0	251	1	2	0.309122	FALSE	-0.309122	0.32812	FALSE	-0.32812	0.299087	FALSE	-0.299087	1	0.32812	0.201054
5	MALE	46	23	54	36	1	2	1	ANTHRO HIGH	RANK HIGH	MATERIAL	EASY	INCURSION	0	1	-1	251	252	RECOMMENDATION_AUTO_ACCEPTED	0	1	0	252	1	2	0.309122	FALSE	-0.309122	0.32812	FALSE	-0.32812	0.299087	FALSE	-0.299087	1	0.32812	0.201054
5	MALE	46	23	54	36	1	2	1	ANTHRO HIGH	RANK HIGH	MATERIAL	EASY	INCURSION	0	1	-1	252	253	RECOMMENDATION_AUTO_ACCEPTED	0	1	0	253	1	2	0.309122	FALSE	-0.309122	0.32812	FALSE	-0.32812	0.299087	FALSE	-0.299087	1	0.32812	0.201054
5	MALE	46	23	54	36	1	2	1	ANTHRO HIGH	RANK HIGH	MATERIAL	EASY	INCURSION	0	1	-1	253	254	RECOMMENDATION_AUTO_ACCEPTED	0	1	0	254	1	2	0.309122	FALSE	-0.309122	0.32812	FALSE	-0.32812	0.299087	FALSE	-0.299087	1	0.32812	0.201054
5	MALE	46	23	54	36	1	2	1	ANTHRO HIGH	RANK HIGH	MATERIAL	EASY	INCURSION	0	1	-1	254	255	RECOMMENDATION_AUTO_ACCEPTED	0	1	0	255	1	2	0.309122	FALSE	-0.309122	0.32812	FALSE	-0.32812	0.299087	FALSE	-0.299087	1	0.32812	0.201054
5	MALE	46	23	54	36	1	2	1	ANTHRO HIGH	RANK HIGH	MATERIAL	EASY	INCURSION	0	1	-1	255	256	RECOMMENDATION_AUTO_ACCEPTED	0	1	0	256	1	2	0.309122	FALSE	-0.309122	0.32812	FALSE	-0.32812	0.299087	FALSE	-0.299087	1	0.32812	0.201054
5	MALE	46	23	54	36	1	2	1	ANTHRO HIGH	RANK HIGH	MATERIAL	EASY	INCURSION	0	1	-1	256	257	RECOMMENDATION_AUTO_ACCEPTED	0	1	0	257	1	2	0.309122	FALSE	-0.309122	0.32812	FALSE	-0.32812	0.299087	FALSE	-0.299087	1	0.32812	0.201054
5	MALE	46	23	54	36	1	2	1	ANTHRO HIGH	RANK HIGH	MATERIAL	EASY	INCURSION	0	1	-1	257	258	RECOMMENDATION_AUTO_ACCEPTED	0	1	0	258	1	2	0.309122	FALSE	-0.309122	0.32812	FALSE	-0.32812	0.299087	FALSE	-0.299087	1	0.32812	0.201054
5	MALE	46	23	54	36	1	2	1	ANTHRO HIGH	RANK HIGH	MATERIAL	EASY	INCURSION	0	1	-1	258	259	RECOMMENDATION_AUTO_ACCEPTED	0	1	0	259	1	2	0.309122	FALSE	-0.309122	0.32812	FALSE	-0.32812	0.299087	FALSE	-0.299087	1	0.32812	0.201054
5	MALE	46	23	54	36	1	2	1	ANTHRO HIGH	RANK HIGH	MATERIAL	EASY	INCURSION	0	1	-1	259	260	RECOMMENDATION_AUTO_ACCEPTED	0	1	0	260	1	2	0.309122	FALSE	-0.309122	0.32812	FALSE	-0.32812	0.299087	FALSE	-0.299087	1	0.32812	0.201054
5	MALE	46	23	54	36	1	2	1	ANTHRO HIGH	RANK HIGH	MATERIAL	EASY	INCURSION	0	1	-1	260	261	RECOMMENDATION_AUTO_ACCEPTED	0	1	0	261	1	2	0.309122	FALSE	-0.309122	0.32812	FALSE	-0.32812	0.299087	FALSE	-0.299087	1	0.32812	0.201054
5	MALE	46	23	54	36	1	2	1	ANTHRO HIGH	RANK HIGH	MATERIAL	EASY	INCURSION	0	1	-1	261	262	RECOMMENDATION_AUTO_ACCEPTED	0	1	0	262	1	2	0.309122	FALSE	-0.309122	0.32812	FALSE	-0.32812	0.299087	FALSE	-0.299087	1	0.32812	0.201054
5	MALE	46	23	54	36	1	2	1	ANTHRO HIGH	RANK HIGH	MATERIAL	EASY	INCURSION	0	1	-1	262	263	RECOMMENDATION_AUTO_ACCEPTED	0	1	0	263	1	2	0.309122	FALSE	-0.309122	0.32812	FALSE	-0.32812	0.299087	FALSE	-0.299087	1	0.32812	0.201054
5	MALE	46	23	54	36	1	2	1	ANTHRO HIGH	RANK HIGH	MATERIAL	EASY	INCURSION	0	1	-1	263	264	RECOMMENDATION_AUTO_ACCEPTED	0	1	0	264	1	2	0.309122	FALSE	-0.309122	0.32812	FALSE	-0.32812	0.299087	FALSE	-0.299087	1	0.32812	0.201054
5	MALE	46	23	54	36	1	2	1	ANTHRO HIGH	RANK HIGH	MATERIAL	EASY	INCURSION	0	1	-1	264	265	RECOMMENDATION_AUTO_ACCEPTED	0	1	0	265	1	2	0.309122	FALSE	-0.309122	0.32812	FALSE	-0.32812	0.299087	FALSE	-0.299087	1	0.32812	0.201054
5	MALE	46	23	54	36	1	2	1	ANTHRO HIGH	RANK HIGH	MATERIAL	EASY	INCURSION	0	1	-1	265	266	RECOMMENDATION_AUTO_ACCEPTED	0	1	0	266	1	2	0.309122	FALSE	-0.309122	0.32812	FALSE	-0.32812	0.299087	FALSE	-0.299087	1	0.32812	0.201054
5	MALE	46	23	54	36	1	2	1	ANTHRO HIGH	RANK HIGH	MATERIAL	EASY	INCURSION	0	1	-1	266	267	SHOT_DOWN	1	0	0	267	1	2	0.309122	FALSE	-0.309122	0.32812	FALSE	-0.32812	0.299087	FALSE	-0.299087	1	0.32812	0.201054
5	MALE	46	23	54	36	1	2	1	ANTHRO HIGH	RANK HIGH	MATERIAL	EASY	COLLISION	1	4	3	437	1	RECOMMENDATION_IGNORED_BY_CLICKING_ON_RED_CROSS	1	0	0	499	62	2	0.309122	FALSE	-0.309122	0.32812	FALSE	-0.32812	0.299087	FALSE	-0.299087	1	0.32812	0.201054
5	MALE	46	24	0	41	1	4	0	ANTHRO HIGH	RANK HIGH	MATERIAL	HARD	INCURSION	0	1	-1	53	151	RECOMMENDATION_IGNORED_BY_CLICKING_ON_RED_CROSS	1	0	0	96	43	2	0.160288	FALSE	-0.160288	0.174401	FALSE	-0.174401	0.159196	FALSE	-0.159196	1	0.174401	0.201054
5	MALE	46	24	0	41	1	4	0	ANTHRO HIGH	RANK HIGH	MATERIAL	HARD	INCURSION	0	8	-1	97	162	RECOMMENDATION_AUTO_ACCEPTED	0	1	0	138	41	2	0.160288	FALSE	-0.160288	0.174401	FALSE	-0.174401	0.159196	FALSE	-0.159196	1	0.174401	0.201054
5	MALE	46	24	0	41	1	4	0	ANTHRO HIGH	RANK HIGH	MATERIAL	HARD	INCURSION	0	1	-1	138	151	RECOMMENDATION_AUTO_ACCEPTED	0	1	0	139	1	2	0.160288	FALSE	-0.160288	0.174401	FALSE	-0.174401	0.159196	FALSE	-0.159196	1	0.174401	0.201054
5	MALE	46	24	0	41	1	4	0	ANTHRO HIGH	RANK HIGH	MATERIAL	HARD	INCURSION	0	1	-1	139	154	RECOMMENDATION_AUTO_ACCEPTED	0	1	0	140	1	2	0.160288	FALSE	-0.160288	0.174401	FALSE	-0.174401	0.159196	FALSE	-0.159196	1	0.174401	0.201054
5	MALE	46	24	0	41	1	4	0	ANTHRO HIGH	RANK HIGH	MATERIAL	HARD	COLLISION	1	7	1	140	1	RECOMMENDATION_AUTO_ACCEPTED	0	1	0	141	1	2	0.160288	FALSE	-0.160288	0.174401	FALSE	-0.174401	0.159196	FALSE	-0.159196	1	0.174401	0.201054
5	MALE	46	24	0	41	1	4	0	ANTHRO HIGH	RANK HIGH	MATERIAL	HARD	COLLISION	1	7	1	141	1	RECOMMENDATION_AUTO_ACCEPTED	0	1	0	142	1	2	0.160288	FALSE	-0.160288	0.174401	FALSE	-0.174401	0.159196	FALSE	-0.159196	1	0.174401	0.201054
5	MALE	46	24	0	41	1	4	0	ANTHRO HIGH	RANK HIGH	MATERIAL	HARD	COLLISION	1	4	8	142	1	RECOMMENDATION_AUTO_ACCEPTED	0	1	0	143	1	2	0.160288	FALSE	-0.160288	0.174401	FALSE	-0.174401	0.159196	FALSE	-0.159196	1	0.174401	0.201054
5	MALE	46	24	0	41	1	4	0	ANTHRO HIGH	RANK HIGH	MATERIAL	HARD	COLLISION	1	7	1	143	1	RECOMMENDATION_AUTO_ACCEPTED	0	1	0	144	1	2	0.160288	FALSE	-0.160288	0.174401	FALSE	-0.174401	0.159196	FALSE	-0.159196	1	0.174401	0.201054
5	MALE	46	24	0	41	1	4	0	ANTHRO HIGH	RANK HIGH	MATERIAL	HARD	COLLISION	1	4	8	144	1	RECOMMENDATION_AUTO_ACCEPTED	0	1	0	145	1	2	0.160288	FALSE	-0.160288	0.174401	FALSE	-0.174401	0.159196	FALSE	-0.159196	1	0.174401	0.201054
5	MALE	46	24	0	41	1	4	0	ANTHRO HIGH	RANK HIGH	MATERIAL	HARD	COLLISION	1	7	1	146	1	RECOMMENDATION_AUTO_ACCEPTED	0	1	0	147	1	2	0.160288	FALSE	-0.160288	0.174401	FALSE	-0.174401	0.159196	FALSE	-0.159196	1	0.174401	0.201054
5	MALE	46	24	0	41	1	4	0	ANTHRO HIGH	RANK HIGH	MATERIAL	HARD	COLLISION	1	4	8	148	1	RECOMMENDATION_AUTO_ACCEPTED	0	1	0	149	1	2	0.160288	FALSE	-0.160288	0.174401	FALSE	-0.174401	0.159196	FALSE	-0.159196	1	0.174401	0.201054
5	MALE	46	24	0	41	1	4	0	ANTHRO HIGH	RANK HIGH	MATERIAL	HARD	INCURSION	0	5	-1	150	180	RECOMMENDATION_AUTO_ACCEPTED	0	1	0	156	6	2	0.160288	FALSE	-0.160288	0.174401	FALSE	-0.174401	0.159196	FALSE	-0.159196	1	0.174401	0.201054
5	MALE	46	24	0	41	1	4	0	ANTHRO HIGH	RANK HIGH	MATERIAL	HARD	COLLISION	1	2	5	157	1	RECOMMENDATION_AUTO_ACCEPTED	0	1	0	176	19	2	0.160288	FALSE	-0.160288	0.174401	FALSE	-0.174401	0.159196	FALSE	-0.159196	1	0.174401	0.201054
5	MALE	46	24	0	41	1	4	0	ANTHRO HIGH	RANK HIGH	MATERIAL	HARD	COLLISION	1	2	5	176	1	RECOMMENDATION_AUTO_ACCEPTED	0	1	0	184	8	2	0.160288	FALSE	-0.160288	0.174401	FALSE	-0.174401	0.159196	FALSE	-0.159196	1	0.174401	0.201054
5	MALE	46	24	0	41	1	4	0	ANTHRO HIGH	RANK HIGH	MATERIAL	HARD	COLLISION	1	2	5	184	1	RECOMMENDATION_AUTO_ACCEPTED	0	1	0	185	1	2	0.160288	FALSE	-0.160288	0.174401	FALSE	-0.174401	0.159196	FALSE	-0.159196	1	0.174401	0.201054
5	MALE	46	24	0	41	1	4	0	ANTHRO HIGH	RANK HIGH	MATERIAL	HARD	COLLISION	1	3	6	186	1	RECOMMENDATION_IGNORED_BY_CLICKING_ON_RED_CROSS	1	0	0	238	52	2	0.160288	FALSE	-0.160288	0.174401	FALSE	-0.174401	0.159196	FALSE	-0.159196	1	0.174401	0.201054
5	MALE	46	24	0	41	1	4	0	ANTHRO HIGH	RANK HIGH	MATERIAL	HARD	INCURSION	0	7	-1	258	507	RECOMMENDATION_IGNORED_BY_CLICKING_ON_RED_CROSS	1	0	0	307	49	2	0.160288	FALSE	-0.160288	0.174401	FALSE	-0.174401	0.159196	FALSE	-0.159196	1	0.174401	0.201054
5	MALE	46	24	0	41	1	4	0	ANTHRO HIGH	RANK HIGH	MATERIAL	HARD	COLLISION	1	8	5	308	1	RECOMMENDATION_IGNORED_BY_CLICKING_ON_RED_CROSS	1	0	0	349	41	2	0.160288	FALSE	-0.160288	0.174401	FALSE	-0.174401	0.159196	FALSE	-0.159196	1	0.174401	0.201054
5	MALE	46	24	0	41	1	4	0	ANTHRO HIGH	RANK HIGH	MATERIAL	HARD	INCURSION	0	4	-1	350	530	RECOMMENDATION_IGNORED_BY_CLICKING_ON_RED_CROSS	1	0	0	396	46	2	0.160288	FALSE	-0.160288	0.174401	FALSE	-0.174401	0.159196	FALSE	-0.159196	1	0.174401	0.201054
5	MALE	46	24	0	41	1	4	0	ANTHRO HIGH	RANK HIGH	MATERIAL	HARD	COLLISION	1	1	5	398	1	RECOMMENDATION_IGNORED_BY_CLICKING_ON_RED_CROSS	1	0	0	446	48	2	0.160288	FALSE	-0.160288	0.174401	FALSE	-0.174401	0.159196	FALSE	-0.159196	1	0.174401	0.201054
5	MALE	46	24	0	41	1	4	0	ANTHRO HIGH	RANK HIGH	MATERIAL	HARD	COLLISION	1	7	4	448	1	RECOMMENDATION_IGNORED_BY_CLICKING_ON_RED_CROSS	1	0	0	489	41	2	0.160288	FALSE	-0.160288	0.174401	FALSE	-0.174401	0.159196	FALSE	-0.159196	1	0.174401	0.201054
5	MALE	46	24	0	41	1	4	0	ANTHRO HIGH	RANK HIGH	MATERIAL	HARD	COLLISION	1	2	4	490	1	RECOMMENDATION_IGNORED_BY_CLICKING_ON_RED_CROSS	1	0	0	579	89	2	0.160288	FALSE	-0.160288	0.174401	FALSE	-0.174401	0.159196	FALSE	-0.159196	1	0.174401	0.201054
5	MALE	46	24	0	41	1	4	0	ANTHRO HIGH	RANK HIGH	MATERIAL	HARD	COLLISION	1	2	4	630	1	RECOMMENDATION_AUTO_ACCEPTED	0	1	0	707	77	7	0.160288	FALSE	-0.160288	0.174401	FALSE	-0.174401	0.159196	FALSE	-0.159196	1	0.174401	0.201054
5	MALE	46	24	0	41	1	4	0	ANTHRO HIGH	RANK HIGH	MATERIAL	HARD	COLLISION	1	2	4	707	1	RECOMMENDATION_AUTO_ACCEPTED	0	1	0	708	1	7	0.160288	FALSE	-0.160288	0.174401	FALSE	-0.174401	0.159196	FALSE	-0.159196	1	0.174401	0.201054
5	MALE	46	25	61	25	2	2	0	ANTHRO HIGH	RANK HIGH	HUMAN	EASY	INCURSION	0	3	-1	59	163	RECOMMENDATION_IGNORED_BY_CLICKING_ON_RED_CROSS	1	0	0	95	36	7	0.309034	FALSE	-0.309034	0.286178	FALSE	-0.286178	0.261432	FALSE	-0.261432	1	0.286178	0.201054
5	MALE	46	25	61	25	2	2	0	ANTHRO HIGH	RANK HIGH	HUMAN	EASY	INCURSION	0	1	-1	96	220	RECOMMENDATION_IGNORED_BY_CLICKING_ON_RED_CROSS	1	0	0	136	40	7	0.309034	FALSE	-0.309034	0.286178	FALSE	-0.286178	0.261432	FALSE	-0.261432	1	0.286178	0.201054
5	MALE	46	25	61	25	2	2	0	ANTHRO HIGH	RANK HIGH	HUMAN	EASY	COLLISION	1	4	1	138	1	RECOMMENDATION_IGNORED_BY_CLICKING_ON_RED_CROSS	1	0	0	162	24	7	0.309034	FALSE	-0.309034	0.286178	FALSE	-0.286178	0.261432	FALSE	-0.261432	1	0.286178	0.201054
5	MALE	46	25	61	25	2	2	0	ANTHRO HIGH	RANK HIGH	HUMAN	EASY	COLLISION	1	3	4	164	1	RECOMMENDATION_IGNORED_BY_CLICKING_ON_RED_CROSS	1	0	0	196	32	7	0.309034	FALSE	-0.309034	0.286178	FALSE	-0.286178	0.261432	FALSE	-0.261432	1	0.286178	0.201054
5	MALE	46	25	61	25	2	2	0	ANTHRO HIGH	RANK HIGH	HUMAN	EASY	COLLISION	1	3	2	197	1	RECOMMENDATION_IGNORED_BY_CLICKING_ON_RED_CROSS	1	0	0	217	20	7	0.309034	FALSE	-0.309034	0.286178	FALSE	-0.286178	0.261432	FALSE	-0.261432	1	0.286178	0.201054
5	MALE	46	25	61	25	2	2	0	ANTHRO HIGH	RANK HIGH	HUMAN	EASY	INCURSION	0	1	-1	258	258	RECOMMENDATION_AUTO_ACCEPTED	0	1	0	259	1	7	0.309034	FALSE	-0.309034	0.286178	FALSE	-0.286178	0.261432	FALSE	-0.261432	1	0.286178	0.201054
5	MALE	46	25	61	25	2	2	0	ANTHRO HIGH	RANK HIGH	HUMAN	EASY	INCURSION	0	1	-1	259	260	RECOMMENDATION_AUTO_ACCEPTED	0	1	0	260	1	7	0.309034	FALSE	-0.309034	0.286178	FALSE	-0.286178	0.261432	FALSE	-0.261432	1	0.286178	0.201054
5	MALE	46	25	61	25	2	2	0	ANTHRO HIGH	RANK HIGH	HUMAN	EASY	INCURSION	0	3	-1	261	261	RECOMMENDATION_AUTO_ACCEPTED	0	1	0	262	1	7	0.309034	FALSE	-0.309034	0.286178	FALSE	-0.286178	0.261432	FALSE	-0.261432	1	0.286178	0.201054
5	MALE	46	25	61	25	2	2	0	ANTHRO HIGH	RANK HIGH	HUMAN	EASY	INCURSION	0	3	-1	263	263	RECOMMENDATION_AUTO_ACCEPTED	0	1	0	264	1	7	0.309034	FALSE	-0.309034	0.286178	FALSE	-0.286178	0.261432	FALSE	-0.261432	1	0.286178	0.201054
5	MALE	46	25	61	25	2	2	0	ANTHRO HIGH	RANK HIGH	HUMAN	EASY	COLLISION	1	4	1	264	1	RECOMMENDATION_AUTO_ACCEPTED	0	1	0	265	1	7	0.309034	FALSE	-0.309034	0.286178	FALSE	-0.286178	0.261432	FALSE	-0.261432	1	0.286178	0.201054
5	MALE	46	25	61	25	2	2	0	ANTHRO HIGH	RANK HIGH	HUMAN	EASY	COLLISION	1	4	1	265	1	TIME_PASSED	1	0	0	266	1	7	0.309034	FALSE	-0.309034	0.286178	FALSE	-0.286178	0.261432	FALSE	-0.261432	1	0.286178	0.201054
5	MALE	46	26	64	30	3	4	1	ANTHRO HIGH	RANK HIGH	HUMAN	HARD	INCURSION	0	1	-1	46	150	RECOMMENDATION_IGNORED_BY_CLICKING_ON_RED_CROSS	1	0	0	74	28	7	0.160233	FALSE	-0.160233	0.147786	FALSE	-0.147786	0.135743	FALSE	-0.135743	1	0.147786	0.201054
5	MALE	46	26	64	30	3	4	1	ANTHRO HIGH	RANK HIGH	HUMAN	HARD	INCURSION	0	5	-1	75	204	RECOMMENDATION_IGNORED_BY_CLICKING_ON_RED_CROSS	1	0	0	113	38	7	0.160233	FALSE	-0.160233	0.147786	FALSE	-0.147786	0.135743	FALSE	-0.135743	1	0.147786	0.201054
5	MALE	46	26	64	30	3	4	1	ANTHRO HIGH	RANK HIGH	HUMAN	HARD	INCURSION	0	1	-1	158	158	RECOMMENDATION_AUTO_ACCEPTED	0	1	0	159	1	7	0.160233	FALSE	-0.160233	0.147786	FALSE	-0.147786	0.135743	FALSE	-0.135743	1	0.147786	0.201054
5	MALE	46	26	64	30	3	4	1	ANTHRO HIGH	RANK HIGH	HUMAN	HARD	INCURSION	0	1	-1	159	160	RECOMMENDATION_AUTO_ACCEPTED	0	1	0	160	1	7	0.160233	FALSE	-0.160233	0.147786	FALSE	-0.147786	0.135743	FALSE	-0.135743	1	0.147786	0.201054
5	MALE	46	26	64	30	3	4	1	ANTHRO HIGH	RANK HIGH	HUMAN	HARD	INCURSION	0	1	-1	160	161	RECOMMENDATION_AUTO_ACCEPTED	0	1	0	161	1	7	0.160233	FALSE	-0.160233	0.147786	FALSE	-0.147786	0.135743	FALSE	-0.135743	1	0.147786	0.201054
5	MALE	46	26	64	30	3	4	1	ANTHRO HIGH	RANK HIGH	HUMAN	HARD	INCURSION	0	1	-1	161	162	RECOMMENDATION_AUTO_ACCEPTED	0	1	0	162	1	7	0.160233	FALSE	-0.160233	0.147786	FALSE	-0.147786	0.135743	FALSE	-0.135743	1	0.147786	0.201054
5	MALE	46	26	64	30	3	4	1	ANTHRO HIGH	RANK HIGH	HUMAN	HARD	INCURSION	0	1	-1	162	163	RECOMMENDATION_AUTO_ACCEPTED	0	1	0	163	1	7	0.160233	FALSE	-0.160233	0.147786	FALSE	-0.147786	0.135743	FALSE	-0.135743	1	0.147786	0.201054
5	MALE	46	26	64	30	3	4	1	ANTHRO HIGH	RANK HIGH	HUMAN	HARD	INCURSION	0	1	-1	163	164	RECOMMENDATION_AUTO_ACCEPTED	0	1	0	164	1	7	0.160233	FALSE	-0.160233	0.147786	FALSE	-0.147786	0.135743	FALSE	-0.135743	1	0.147786	0.201054
5	MALE	46	26	64	30	3	4	1	ANTHRO HIGH	RANK HIGH	HUMAN	HARD	INCURSION	0	5	-1	166	204	SHOT_DOWN	1	0	0	179	13	7	0.160233	FALSE	-0.160233	0.147786	FALSE	-0.147786	0.135743	FALSE	-0.135743	1	0.147786	0.201054
5	MALE	46	26	64	30	3	4	1	ANTHRO HIGH	RANK HIGH	HUMAN	HARD	INCURSION	0	5	-1	179	204	RECOMMENDATION_AUTO_ACCEPTED	0	1	0	180	1	7	0.160233	FALSE	-0.160233	0.147786	FALSE	-0.147786	0.135743	FALSE	-0.135743	1	0.147786	0.201054
5	MALE	46	26	64	30	3	4	1	ANTHRO HIGH	RANK HIGH	HUMAN	HARD	COLLISION	1	3	5	180	1	RECOMMENDATION_AUTO_ACCEPTED	0	1	0	181	1	7	0.160233	FALSE	-0.160233	0.147786	FALSE	-0.147786	0.135743	FALSE	-0.135743	1	0.147786	0.201054
5	MALE	46	26	64	30	3	4	1	ANTHRO HIGH	RANK HIGH	HUMAN	HARD	COLLISION	1	3	5	181	1	RECOMMENDATION_AUTO_ACCEPTED	0	1	0	194	13	7	0.160233	FALSE	-0.160233	0.147786	FALSE	-0.147786	0.135743	FALSE	-0.135743	1	0.147786	0.201054
5	MALE	46	26	64	30	3	4	1	ANTHRO HIGH	RANK HIGH	HUMAN	HARD	COLLISION	1	7	6	194	1	RECOMMENDATION_IGNORED_BY_CLICKING_ON_RED_CROSS	1	0	0	257	63	7	0.160233	FALSE	-0.160233	0.147786	FALSE	-0.147786	0.135743	FALSE	-0.135743	1	0.147786	0.201054
6	FEMALE	31	8	19	41	3	2	1	ANTHRO HIGH	RANK LOW	MATERIAL	HARD	INCURSION	0	6	-1	96	165	RECOMMENDATION_AUTO_ACCEPTED	0	1	0	141	45	1	0.22909	FALSE	-0.22909	0.242019	FALSE	-0.242019	0.231067	FALSE	-0.231067	1	0.242019	0.201054
6	FEMALE	31	8	19	41	3	2	1	ANTHRO HIGH	RANK LOW	MATERIAL	HARD	COLLISION	1	1	5	141	1	RECOMMENDATION_AUTO_ACCEPTED	0	1	0	142	1	1	0.22909	FALSE	-0.22909	0.242019	FALSE	-0.242019	0.231067	FALSE	-0.231067	1	0.242019	0.201054
6	FEMALE	31	8	19	41	3	2	1	ANTHRO HIGH	RANK LOW	MATERIAL	HARD	COLLISION	1	5	1	142	1	TIME_PASSED	1	0	0	143	1	1	0.22909	FALSE	-0.22909	0.242019	FALSE	-0.242019	0.231067	FALSE	-0.231067	1	0.242019	0.201054
6	FEMALE	31	8	19	41	3	2	1	ANTHRO HIGH	RANK LOW	MATERIAL	HARD	COLLISION	1	5	1	143	1	TIME_PASSED	1	0	0	144	1	1	0.22909	FALSE	-0.22909	0.242019	FALSE	-0.242019	0.231067	FALSE	-0.231067	1	0.242019	0.201054
6	FEMALE	31	8	19	41	3	2	1	ANTHRO HIGH	RANK LOW	MATERIAL	HARD	INCURSION	0	7	-1	195	236	RECOMMENDATION_AUTO_ACCEPTED	0	1	0	212	17	1	0.22909	FALSE	-0.22909	0.242019	FALSE	-0.242019	0.231067	FALSE	-0.231067	1	0.242019	0.201054
6	FEMALE	31	8	19	41	3	2	1	ANTHRO HIGH	RANK LOW	MATERIAL	HARD	COLLISION	1	7	8	358	1	RECOMMENDATION_AUTO_ACCEPTED	0	1	0	456	98	1	0.22909	FALSE	-0.22909	0.242019	FALSE	-0.242019	0.231067	FALSE	-0.231067	1	0.242019	0.201054
6	FEMALE	31	9	109	31	4	0	0	ANTHRO HIGH	RANK LOW	HUMAN	EASY	COLLISION	1	3	2	422	1	RECOMMENDATION_IGNORED_BY_CLICKING_ON_RED_CROSS	1	0	0	429	7	3	0.410474	FALSE	-0.410474	0.377327	FALSE	-0.377327	0.359712	FALSE	-0.359712	1	0.377327	0.201054
6	FEMALE	31	10	52	41	5	0	0	ANTHRO HIGH	RANK LOW	HUMAN	HARD	COLLISION	1	8	6	59	1	RECOMMENDATION_AUTO_ACCEPTED	0	1	0	73	14	3	0.229018	FALSE	-0.229018	0.207681	FALSE	-0.207681	0.199538	FALSE	-0.199538	1	0.207681	0.201054
6	FEMALE	31	10	52	41	5	0	0	ANTHRO HIGH	RANK LOW	HUMAN	HARD	COLLISION	1	8	6	73	1	RECOMMENDATION_AUTO_ACCEPTED	0	1	0	74	1	3	0.229018	FALSE	-0.229018	0.207681	FALSE	-0.207681	0.199538	FALSE	-0.199538	1	0.207681	0.201054
6	FEMALE	31	10	52	41	5	0	0	ANTHRO HIGH	RANK LOW	HUMAN	HARD	COLLISION	1	8	6	99	1	RECOMMENDATION_AUTO_ACCEPTED	0	1	0	100	1	8	0.229018	FALSE	-0.229018	0.207681	FALSE	-0.207681	0.199538	FALSE	-0.199538	1	0.207681	0.201054
6	FEMALE	31	10	52	41	5	0	0	ANTHRO HIGH	RANK LOW	HUMAN	HARD	COLLISION	1	8	6	100	1	RECOMMENDATION_AUTO_ACCEPTED	0	1	0	101	1	8	0.229018	FALSE	-0.229018	0.207681	FALSE	-0.207681	0.199538	FALSE	-0.199538	1	0.207681	0.201054
6	FEMALE	31	10	52	41	5	0	0	ANTHRO HIGH	RANK LOW	HUMAN	HARD	COLLISION	1	8	6	101	1	RECOMMENDATION_AUTO_ACCEPTED	0	1	0	102	1	8	0.229018	FALSE	-0.229018	0.207681	FALSE	-0.207681	0.199538	FALSE	-0.199538	1	0.207681	0.201054
6	FEMALE	31	10	52	41	5	0	0	ANTHRO HIGH	RANK LOW	HUMAN	HARD	INCURSION	0	5	-1	102	142	RECOMMENDATION_AUTO_ACCEPTED	0	1	0	118	16	8	0.229018	FALSE	-0.229018	0.207681	FALSE	-0.207681	0.199538	FALSE	-0.199538	1	0.207681	0.201054
6	FEMALE	31	10	52	41	5	0	0	ANTHRO HIGH	RANK LOW	HUMAN	HARD	INCURSION	0	3	-1	118	152	RECOMMENDATION_AUTO_ACCEPTED	0	1	0	128	10	8	0.229018	FALSE	-0.229018	0.207681	FALSE	-0.207681	0.199538	FALSE	-0.199538	1	0.207681	0.201054
6	FEMALE	31	10	52	41	5	0	0	ANTHRO HIGH	RANK LOW	HUMAN	HARD	COLLISION	1	4	5	128	1	RECOMMENDATION_AUTO_ACCEPTED	0	1	0	131	3	8	0.229018	FALSE	-0.229018	0.207681	FALSE	-0.207681	0.199538	FALSE	-0.199538	1	0.207681	0.201054
6	FEMALE	31	16	29	41	2	0	0	ANTHRO HIGH	RANK SAME	MATERIAL	HARD	COLLISION	1	2	6	103	1	RECOMMENDATION_AUTO_ACCEPTED	0	1	0	104	1	2	0.169508	FALSE	-0.169508	0.18101	FALSE	-0.18101	0.207929	FALSE	-0.207929	1	0.18101	0.201054
6	FEMALE	31	16	29	41	2	0	0	ANTHRO HIGH	RANK SAME	MATERIAL	HARD	COLLISION	1	1	7	104	1	RECOMMENDATION_AUTO_ACCEPTED	0	1	0	108	4	2	0.169508	FALSE	-0.169508	0.18101	FALSE	-0.18101	0.207929	FALSE	-0.207929	1	0.18101	0.201054
6	FEMALE	31	16	29	41	2	0	0	ANTHRO HIGH	RANK SAME	MATERIAL	HARD	INCURSION	0	3	-1	108	152	RECOMMENDATION_AUTO_ACCEPTED	0	1	0	128	20	2	0.169508	FALSE	-0.169508	0.18101	FALSE	-0.18101	0.207929	FALSE	-0.207929	1	0.18101	0.201054
6	FEMALE	31	16	29	41	2	0	0	ANTHRO HIGH	RANK SAME	MATERIAL	HARD	INCURSION	0	4	-1	128	173	RECOMMENDATION_AUTO_ACCEPTED	0	1	0	149	21	2	0.169508	FALSE	-0.169508	0.18101	FALSE	-0.18101	0.207929	FALSE	-0.207929	1	0.18101	0.201054
6	FEMALE	31	16	29	41	2	0	0	ANTHRO HIGH	RANK SAME	MATERIAL	HARD	INCURSION	0	5	-1	149	175	RECOMMENDATION_AUTO_ACCEPTED	0	1	0	150	1	2	0.169508	FALSE	-0.169508	0.18101	FALSE	-0.18101	0.207929	FALSE	-0.207929	1	0.18101	0.201054
6	FEMALE	31	16	29	41	2	0	0	ANTHRO HIGH	RANK SAME	MATERIAL	HARD	INCURSION	0	8	-1	150	179	RECOMMENDATION_AUTO_ACCEPTED	0	1	0	155	5	2	0.169508	FALSE	-0.169508	0.18101	FALSE	-0.18101	0.207929	FALSE	-0.207929	1	0.18101	0.201054
6	FEMALE	31	16	29	41	2	0	0	ANTHRO HIGH	RANK SAME	MATERIAL	HARD	COLLISION	1	4	8	484	1	RECOMMENDATION_AUTO_ACCEPTED	0	1	0	512	28	3	0.169508	FALSE	-0.169508	0.18101	FALSE	-0.18101	0.207929	FALSE	-0.207929	1	0.18101	0.201054
6	FEMALE	31	16	29	41	2	0	0	ANTHRO HIGH	RANK SAME	MATERIAL	HARD	COLLISION	1	4	8	512	1	RECOMMENDATION_AUTO_ACCEPTED	0	1	0	513	1	3	0.169508	FALSE	-0.169508	0.18101	FALSE	-0.18101	0.207929	FALSE	-0.207929	1	0.18101	0.201054
6	FEMALE	31	16	29	41	2	0	0	ANTHRO HIGH	RANK SAME	MATERIAL	HARD	INCURSION	0	7	-1	513	549	RECOMMENDATION_AUTO_ACCEPTED	0	1	0	525	12	3	0.169508	FALSE	-0.169508	0.18101	FALSE	-0.18101	0.207929	FALSE	-0.207929	1	0.18101	0.201054
6	FEMALE	31	16	29	41	2	0	0	ANTHRO HIGH	RANK SAME	MATERIAL	HARD	COLLISION	1	1	2	664	1	RECOMMENDATION_AUTO_ACCEPTED	0	1	0	672	8	4	0.169508	FALSE	-0.169508	0.18101	FALSE	-0.18101	0.207929	FALSE	-0.207929	1	0.18101	0.201054
6	FEMALE	31	16	29	41	2	0	0	ANTHRO HIGH	RANK SAME	MATERIAL	HARD	COLLISION	1	7	2	722	1	RECOMMENDATION_AUTO_ACCEPTED	0	1	0	723	1	2	0.169508	FALSE	-0.169508	0.18101	FALSE	-0.18101	0.207929	FALSE	-0.207929	1	0.18101	0.201054
6	FEMALE	31	18	81	38	6	2	0	ANTHRO HIGH	RANK SAME	HUMAN	HARD	INCURSION	0	6	-1	99	154	RECOMMENDATION_AUTO_ACCEPTED	0	1	0	130	31	3	0.169451	FALSE	-0.169451	0.153574	FALSE	-0.153574	0.178823	FALSE	-0.178823	1	0.153574	0.201054
6	FEMALE	31	18	81	38	6	2	0	ANTHRO HIGH	RANK SAME	HUMAN	HARD	COLLISION	1	4	6	158	1	RECOMMENDATION_AUTO_ACCEPTED	0	1	0	161	3	6	0.169451	FALSE	-0.169451	0.153574	FALSE	-0.153574	0.178823	FALSE	-0.178823	1	0.153574	0.201054
6	FEMALE	31	18	81	38	6	2	0	ANTHRO HIGH	RANK SAME	HUMAN	HARD	COLLISION	1	3	6	161	1	TIME_PASSED	1	0	0	162	1	6	0.169451	FALSE	-0.169451	0.153574	FALSE	-0.153574	0.178823	FALSE	-0.178823	1	0.153574	0.201054
6	FEMALE	31	18	81	38	6	2	0	ANTHRO HIGH	RANK SAME	HUMAN	HARD	COLLISION	1	8	2	223	1	RECOMMENDATION_AUTO_ACCEPTED	0	1	0	224	1	8	0.169451	FALSE	-0.169451	0.153574	FALSE	-0.153574	0.178823	FALSE	-0.178823	1	0.153574	0.201054
6	FEMALE	31	18	81	38	6	2	0	ANTHRO HIGH	RANK SAME	HUMAN	HARD	INCURSION	0	8	-1	224	225	RECOMMENDATION_AUTO_ACCEPTED	0	1	0	225	1	8	0.169451	FALSE	-0.169451	0.153574	FALSE	-0.153574	0.178823	FALSE	-0.178823	1	0.153574	0.201054
6	FEMALE	31	23	94	24	2	2	0	ANTHRO HIGH	RANK HIGH	MATERIAL	EASY	COLLISION	1	2	4	158	1	RECOMMENDATION_AUTO_ACCEPTED	0	1	0	330	172	5	0.309122	FALSE	-0.309122	0.32812	FALSE	-0.32812	0.299087	FALSE	-0.299087	1	0.32812	0.201054
6	FEMALE	31	23	94	24	2	2	0	ANTHRO HIGH	RANK HIGH	MATERIAL	EASY	COLLISION	1	3	1	461	1	RECOMMENDATION_AUTO_ACCEPTED	0	1	0	465	4	5	0.309122	FALSE	-0.309122	0.32812	FALSE	-0.32812	0.299087	FALSE	-0.299087	1	0.32812	0.201054
6	FEMALE	31	23	94	24	2	2	0	ANTHRO HIGH	RANK HIGH	MATERIAL	EASY	COLLISION	1	3	1	507	1	RECOMMENDATION_AUTO_ACCEPTED	0	1	0	508	1	1	0.309122	FALSE	-0.309122	0.32812	FALSE	-0.32812	0.299087	FALSE	-0.299087	1	0.32812	0.201054
6	FEMALE	31	23	94	24	2	2	0	ANTHRO HIGH	RANK HIGH	MATERIAL	EASY	COLLISION	1	3	1	508	1	RECOMMENDATION_AUTO_ACCEPTED	0	1	0	509	1	1	0.309122	FALSE	-0.309122	0.32812	FALSE	-0.32812	0.299087	FALSE	-0.299087	1	0.32812	0.201054
6	FEMALE	31	23	94	24	2	2	0	ANTHRO HIGH	RANK HIGH	MATERIAL	EASY	COLLISION	1	3	1	509	1	RECOMMENDATION_AUTO_ACCEPTED	0	1	0	510	1	1	0.309122	FALSE	-0.309122	0.32812	FALSE	-0.32812	0.299087	FALSE	-0.299087	1	0.32812	0.201054
6	FEMALE	31	23	94	24	2	2	0	ANTHRO HIGH	RANK HIGH	MATERIAL	EASY	COLLISION	1	3	1	510	1	RECOMMENDATION_AUTO_ACCEPTED	0	1	0	511	1	1	0.309122	FALSE	-0.309122	0.32812	FALSE	-0.32812	0.299087	FALSE	-0.299087	1	0.32812	0.201054
6	FEMALE	31	23	94	24	2	2	0	ANTHRO HIGH	RANK HIGH	MATERIAL	EASY	COLLISION	1	3	1	511	1	RECOMMENDATION_AUTO_ACCEPTED	0	1	0	512	1	1	0.309122	FALSE	-0.309122	0.32812	FALSE	-0.32812	0.299087	FALSE	-0.299087	1	0.32812	0.201054
6	FEMALE	31	23	94	24	2	2	0	ANTHRO HIGH	RANK HIGH	MATERIAL	EASY	COLLISION	1	3	1	512	1	RECOMMENDATION_AUTO_ACCEPTED	0	1	0	513	1	1	0.309122	FALSE	-0.309122	0.32812	FALSE	-0.32812	0.299087	FALSE	-0.299087	1	0.32812	0.201054
6	FEMALE	31	23	94	24	2	2	0	ANTHRO HIGH	RANK HIGH	MATERIAL	EASY	COLLISION	1	3	1	513	1	TIME_PASSED	1	0	0	514	1	1	0.309122	FALSE	-0.309122	0.32812	FALSE	-0.32812	0.299087	FALSE	-0.299087	1	0.32812	0.201054
6	FEMALE	31	23	94	24	2	2	0	ANTHRO HIGH	RANK HIGH	MATERIAL	EASY	COLLISION	1	3	1	514	1	TIME_PASSED	1	0	0	515	1	1	0.309122	FALSE	-0.309122	0.32812	FALSE	-0.32812	0.299087	FALSE	-0.299087	1	0.32812	0.201054
6	FEMALE	31	24	42	39	4	4	0	ANTHRO HIGH	RANK HIGH	MATERIAL	HARD	COLLISION	1	7	1	98	1	RECOMMENDATION_AUTO_ACCEPTED	0	1	0	99	1	1	0.160288	FALSE	-0.160288	0.174401	FALSE	-0.174401	0.159196	FALSE	-0.159196	1	0.174401	0.201054
6	FEMALE	31	24	42	39	4	4	0	ANTHRO HIGH	RANK HIGH	MATERIAL	HARD	COLLISION	1	7	1	99	1	RECOMMENDATION_AUTO_ACCEPTED	0	1	0	100	1	1	0.160288	FALSE	-0.160288	0.174401	FALSE	-0.174401	0.159196	FALSE	-0.159196	1	0.174401	0.201054
6	FEMALE	31	24	42	39	4	4	0	ANTHRO HIGH	RANK HIGH	MATERIAL	HARD	COLLISION	1	7	1	127	1	RECOMMENDATION_AUTO_ACCEPTED	0	1	0	128	1	1	0.160288	FALSE	-0.160288	0.174401	FALSE	-0.174401	0.159196	FALSE	-0.159196	1	0.174401	0.201054
6	FEMALE	31	24	42	39	4	4	0	ANTHRO HIGH	RANK HIGH	MATERIAL	HARD	INCURSION	0	5	-1	168	180	RECOMMENDATION_AUTO_ACCEPTED	0	1	0	169	1	4	0.160288	FALSE	-0.160288	0.174401	FALSE	-0.174401	0.159196	FALSE	-0.159196	1	0.174401	0.201054
6	FEMALE	31	25	102	38	4	0	0	ANTHRO HIGH	RANK HIGH	HUMAN	EASY	COLLISION	1	4	1	131	1	RECOMMENDATION_AUTO_ACCEPTED	0	1	0	134	3	4	0.309034	FALSE	-0.309034	0.286178	FALSE	-0.286178	0.261432	FALSE	-0.261432	1	0.286178	0.201054
6	FEMALE	31	26	58	39	4	4	0	ANTHRO HIGH	RANK HIGH	HUMAN	HARD	COLLISION	1	3	5	135	1	RECOMMENDATION_AUTO_ACCEPTED	0	1	0	138	3	4	0.160233	FALSE	-0.160233	0.147786	FALSE	-0.147786	0.135743	FALSE	-0.135743	1	0.147786	0.201054
6	FEMALE	31	26	58	39	4	4	0	ANTHRO HIGH	RANK HIGH	HUMAN	HARD	INCURSION	0	8	-1	138	207	RECOMMENDATION_AUTO_ACCEPTED	0	1	0	183	45	4	0.160233	FALSE	-0.160233	0.147786	FALSE	-0.147786	0.135743	FALSE	-0.135743	1	0.147786	0.201054
6	FEMALE	31	26	58	39	4	4	0	ANTHRO HIGH	RANK HIGH	HUMAN	HARD	COLLISION	1	4	8	183	1	RECOMMENDATION_AUTO_ACCEPTED	0	1	0	184	1	4	0.160233	FALSE	-0.160233	0.147786	FALSE	-0.147786	0.135743	FALSE	-0.135743	1	0.147786	0.201054
6	FEMALE	31	26	58	39	4	4	0	ANTHRO HIGH	RANK HIGH	HUMAN	HARD	COLLISION	1	4	8	184	1	RECOMMENDATION_AUTO_ACCEPTED	0	1	0	185	1	4	0.160233	FALSE	-0.160233	0.147786	FALSE	-0.147786	0.135743	FALSE	-0.135743	1	0.147786	0.201054
6	FEMALE	31	26	58	39	4	4	0	ANTHRO HIGH	RANK HIGH	HUMAN	HARD	COLLISION	1	4	2	185	1	RECOMMENDATION_AUTO_ACCEPTED	0	1	0	186	1	4	0.160233	FALSE	-0.160233	0.147786	FALSE	-0.147786	0.135743	FALSE	-0.135743	1	0.147786	0.201054
6	FEMALE	31	26	58	39	4	4	0	ANTHRO HIGH	RANK HIGH	HUMAN	HARD	COLLISION	1	4	8	186	1	RECOMMENDATION_AUTO_ACCEPTED	0	1	0	187	1	4	0.160233	FALSE	-0.160233	0.147786	FALSE	-0.147786	0.135743	FALSE	-0.135743	1	0.147786	0.201054
6	FEMALE	31	26	58	39	4	4	0	ANTHRO HIGH	RANK HIGH	HUMAN	HARD	COLLISION	1	4	8	187	1	RECOMMENDATION_AUTO_ACCEPTED	0	1	0	188	1	4	0.160233	FALSE	-0.160233	0.147786	FALSE	-0.147786	0.135743	FALSE	-0.135743	1	0.147786	0.201054
6	FEMALE	31	26	58	39	4	4	0	ANTHRO HIGH	RANK HIGH	HUMAN	HARD	COLLISION	1	4	2	188	1	RECOMMENDATION_AUTO_ACCEPTED	0	1	0	189	1	4	0.160233	FALSE	-0.160233	0.147786	FALSE	-0.147786	0.135743	FALSE	-0.135743	1	0.147786	0.201054
6	FEMALE	31	26	58	39	4	4	0	ANTHRO HIGH	RANK HIGH	HUMAN	HARD	COLLISION	1	4	2	189	1	RECOMMENDATION_AUTO_ACCEPTED	0	1	0	190	1	4	0.160233	FALSE	-0.160233	0.147786	FALSE	-0.147786	0.135743	FALSE	-0.135743	1	0.147786	0.201054
6	FEMALE	31	26	58	39	4	4	0	ANTHRO HIGH	RANK HIGH	HUMAN	HARD	COLLISION	1	4	8	190	1	RECOMMENDATION_AUTO_ACCEPTED	0	1	0	191	1	4	0.160233	FALSE	-0.160233	0.147786	FALSE	-0.147786	0.135743	FALSE	-0.135743	1	0.147786	0.201054
6	FEMALE	31	26	58	39	4	4	0	ANTHRO HIGH	RANK HIGH	HUMAN	HARD	COLLISION	1	4	8	191	1	RECOMMENDATION_AUTO_ACCEPTED	0	1	0	192	1	4	0.160233	FALSE	-0.160233	0.147786	FALSE	-0.147786	0.135743	FALSE	-0.135743	1	0.147786	0.201054
6	FEMALE	31	26	58	39	4	4	0	ANTHRO HIGH	RANK HIGH	HUMAN	HARD	COLLISION	1	4	2	192	1	RECOMMENDATION_AUTO_ACCEPTED	0	1	0	193	1	4	0.160233	FALSE	-0.160233	0.147786	FALSE	-0.147786	0.135743	FALSE	-0.135743	1	0.147786	0.201054
6	FEMALE	31	26	58	39	4	4	0	ANTHRO HIGH	RANK HIGH	HUMAN	HARD	COLLISION	1	4	2	193	1	RECOMMENDATION_AUTO_ACCEPTED	0	1	0	194	1	4	0.160233	FALSE	-0.160233	0.147786	FALSE	-0.147786	0.135743	FALSE	-0.135743	1	0.147786	0.201054
6	FEMALE	31	26	58	39	4	4	0	ANTHRO HIGH	RANK HIGH	HUMAN	HARD	COLLISION	1	4	8	194	1	RECOMMENDATION_AUTO_ACCEPTED	0	1	0	195	1	4	0.160233	FALSE	-0.160233	0.147786	FALSE	-0.147786	0.135743	FALSE	-0.135743	1	0.147786	0.201054
6	FEMALE	31	26	58	39	4	4	0	ANTHRO HIGH	RANK HIGH	HUMAN	HARD	COLLISION	1	4	8	195	1	RECOMMENDATION_AUTO_ACCEPTED	0	1	0	196	1	4	0.160233	FALSE	-0.160233	0.147786	FALSE	-0.147786	0.135743	FALSE	-0.135743	1	0.147786	0.201054
6	FEMALE	31	26	58	39	4	4	0	ANTHRO HIGH	RANK HIGH	HUMAN	HARD	COLLISION	1	4	2	196	1	RECOMMENDATION_AUTO_ACCEPTED	0	1	0	197	1	4	0.160233	FALSE	-0.160233	0.147786	FALSE	-0.147786	0.135743	FALSE	-0.135743	1	0.147786	0.201054
6	FEMALE	31	26	58	39	4	4	0	ANTHRO HIGH	RANK HIGH	HUMAN	HARD	COLLISION	1	4	8	198	1	RECOMMENDATION_AUTO_ACCEPTED	0	1	0	199	1	4	0.160233	FALSE	-0.160233	0.147786	FALSE	-0.147786	0.135743	FALSE	-0.135743	1	0.147786	0.201054
6	FEMALE	31	26	58	39	4	4	0	ANTHRO HIGH	RANK HIGH	HUMAN	HARD	COLLISION	1	4	2	199	1	RECOMMENDATION_AUTO_ACCEPTED	0	1	0	200	1	4	0.160233	FALSE	-0.160233	0.147786	FALSE	-0.147786	0.135743	FALSE	-0.135743	1	0.147786	0.201054
6	FEMALE	31	26	58	39	4	4	0	ANTHRO HIGH	RANK HIGH	HUMAN	HARD	COLLISION	1	4	2	200	1	RECOMMENDATION_AUTO_ACCEPTED	0	1	0	201	1	4	0.160233	FALSE	-0.160233	0.147786	FALSE	-0.147786	0.135743	FALSE	-0.135743	1	0.147786	0.201054
6	FEMALE	31	26	58	39	4	4	0	ANTHRO HIGH	RANK HIGH	HUMAN	HARD	COLLISION	1	4	8	201	1	RECOMMENDATION_AUTO_ACCEPTED	0	1	0	202	1	4	0.160233	FALSE	-0.160233	0.147786	FALSE	-0.147786	0.135743	FALSE	-0.135743	1	0.147786	0.201054
6	FEMALE	31	26	58	39	4	4	0	ANTHRO HIGH	RANK HIGH	HUMAN	HARD	COLLISION	1	4	8	203	1	RECOMMENDATION_AUTO_ACCEPTED	0	1	0	204	1	4	0.160233	FALSE	-0.160233	0.147786	FALSE	-0.147786	0.135743	FALSE	-0.135743	1	0.147786	0.201054
6	FEMALE	31	26	58	39	4	4	0	ANTHRO HIGH	RANK HIGH	HUMAN	HARD	COLLISION	1	4	2	204	1	RECOMMENDATION_AUTO_ACCEPTED	0	1	0	205	1	4	0.160233	FALSE	-0.160233	0.147786	FALSE	-0.147786	0.135743	FALSE	-0.135743	1	0.147786	0.201054
6	FEMALE	31	26	58	39	4	4	0	ANTHRO HIGH	RANK HIGH	HUMAN	HARD	COLLISION	1	4	2	205	1	RECOMMENDATION_AUTO_ACCEPTED	0	1	0	206	1	2	0.160233	FALSE	-0.160233	0.147786	FALSE	-0.147786	0.135743	FALSE	-0.135743	1	0.147786	0.201054
6	FEMALE	31	26	58	39	4	4	0	ANTHRO HIGH	RANK HIGH	HUMAN	HARD	COLLISION	1	4	8	206	1	RECOMMENDATION_AUTO_ACCEPTED	0	1	0	207	1	2	0.160233	FALSE	-0.160233	0.147786	FALSE	-0.147786	0.135743	FALSE	-0.135743	1	0.147786	0.201054
6	FEMALE	31	26	58	39	4	4	0	ANTHRO HIGH	RANK HIGH	HUMAN	HARD	COLLISION	1	4	8	207	1	TIME_PASSED	1	0	0	208	1	2	0.160233	FALSE	-0.160233	0.147786	FALSE	-0.147786	0.135743	FALSE	-0.135743	1	0.147786	0.201054
7	MALE	41	7	103	37	4	0	0	ANTHRO HIGH	RANK LOW	MATERIAL	EASY	INCURSION	0	4	-1	160	183	RECOMMENDATION_AUTO_ACCEPTED	0	1	0	161	1	3	0.410573	FALSE	-0.410573	0.42468	FALSE	-0.42468	0.403783	FALSE	-0.403783	1	0.42468	0.201054
7	MALE	41	7	103	37	4	0	0	ANTHRO HIGH	RANK LOW	MATERIAL	EASY	INCURSION	0	3	-1	161	188	RECOMMENDATION_AUTO_ACCEPTED	0	1	0	164	3	3	0.410573	FALSE	-0.410573	0.42468	FALSE	-0.42468	0.403783	FALSE	-0.403783	1	0.42468	0.201054
7	MALE	41	7	103	37	4	0	0	ANTHRO HIGH	RANK LOW	MATERIAL	EASY	COLLISION	1	1	2	190	1	RECOMMENDATION_AUTO_ACCEPTED	0	1	0	352	162	3	0.410573	FALSE	-0.410573	0.42468	FALSE	-0.42468	0.403783	FALSE	-0.403783	1	0.42468	0.201054
7	MALE	41	7	103	37	4	0	0	ANTHRO HIGH	RANK LOW	MATERIAL	EASY	COLLISION	1	1	2	352	1	RECOMMENDATION_AUTO_ACCEPTED	0	1	0	353	1	3	0.410573	FALSE	-0.410573	0.42468	FALSE	-0.42468	0.403783	FALSE	-0.403783	1	0.42468	0.201054
7	MALE	41	7	103	37	4	0	0	ANTHRO HIGH	RANK LOW	MATERIAL	EASY	COLLISION	1	4	3	353	1	RECOMMENDATION_AUTO_ACCEPTED	0	1	0	511	158	3	0.410573	FALSE	-0.410573	0.42468	FALSE	-0.42468	0.403783	FALSE	-0.403783	1	0.42468	0.201054
7	MALE	41	8	4	41	2	4	0	ANTHRO HIGH	RANK LOW	MATERIAL	HARD	INCURSION	0	5	-1	116	144	RECOMMENDATION_AUTO_ACCEPTED	0	1	0	120	4	6	0.22909	FALSE	-0.22909	0.242019	FALSE	-0.242019	0.231067	FALSE	-0.231067	1	0.242019	0.201054
7	MALE	41	8	4	41	2	4	0	ANTHRO HIGH	RANK LOW	MATERIAL	HARD	INCURSION	0	2	-1	121	178	RECOMMENDATION_AUTO_ACCEPTED	0	1	0	154	33	6	0.22909	FALSE	-0.22909	0.242019	FALSE	-0.242019	0.231067	FALSE	-0.231067	1	0.242019	0.201054
7	MALE	41	8	4	41	2	4	0	ANTHRO HIGH	RANK LOW	MATERIAL	HARD	INCURSION	0	7	-1	155	236	RECOMMENDATION_AUTO_ACCEPTED	0	1	0	212	57	6	0.22909	FALSE	-0.22909	0.242019	FALSE	-0.242019	0.231067	FALSE	-0.231067	1	0.242019	0.201054
7	MALE	41	8	4	41	2	4	0	ANTHRO HIGH	RANK LOW	MATERIAL	HARD	COLLISION	1	8	4	341	1	RECOMMENDATION_AUTO_ACCEPTED	0	1	0	372	31	3	0.22909	FALSE	-0.22909	0.242019	FALSE	-0.242019	0.231067	FALSE	-0.231067	1	0.242019	0.201054
7	MALE	41	8	4	41	2	4	0	ANTHRO HIGH	RANK LOW	MATERIAL	HARD	COLLISION	1	6	7	373	1	RECOMMENDATION_AUTO_ACCEPTED	0	1	0	502	129	3	0.22909	FALSE	-0.22909	0.242019	FALSE	-0.242019	0.231067	FALSE	-0.231067	1	0.242019	0.201054
7	MALE	41	8	4	41	2	4	0	ANTHRO HIGH	RANK LOW	MATERIAL	HARD	COLLISION	1	2	7	502	1	RECOMMENDATION_AUTO_ACCEPTED	0	1	0	508	6	3	0.22909	FALSE	-0.22909	0.242019	FALSE	-0.242019	0.231067	FALSE	-0.231067	1	0.242019	0.201054
7	MALE	41	8	4	41	2	4	0	ANTHRO HIGH	RANK LOW	MATERIAL	HARD	COLLISION	1	2	6	586	1	RECOMMENDATION_AUTO_ACCEPTED	0	1	0	811	225	3	0.22909	FALSE	-0.22909	0.242019	FALSE	-0.242019	0.231067	FALSE	-0.231067	1	0.242019	0.201054
7	MALE	41	9	111	29	4	0	0	ANTHRO HIGH	RANK LOW	HUMAN	EASY	INCURSION	0	3	-1	120	150	RECOMMENDATION_AUTO_ACCEPTED	0	1	0	126	6	4	0.410474	FALSE	-0.410474	0.377327	FALSE	-0.377327	0.359712	FALSE	-0.359712	1	0.377327	0.201054
7	MALE	41	9	111	29	4	0	0	ANTHRO HIGH	RANK LOW	HUMAN	EASY	INCURSION	0	4	-1	127	166	RECOMMENDATION_AUTO_ACCEPTED	0	1	0	142	15	4	0.410474	FALSE	-0.410474	0.377327	FALSE	-0.377327	0.359712	FALSE	-0.359712	1	0.377327	0.201054
7	MALE	41	10	24	30	3	4	1	ANTHRO HIGH	RANK LOW	HUMAN	HARD	INCURSION	0	6	-1	96	125	RECOMMENDATION_AUTO_ACCEPTED	0	1	0	101	5	5	0.229018	FALSE	-0.229018	0.207681	FALSE	-0.207681	0.199538	FALSE	-0.199538	1	0.207681	0.201054
7	MALE	41	10	24	30	3	4	1	ANTHRO HIGH	RANK LOW	HUMAN	HARD	COLLISION	1	4	5	101	1	RECOMMENDATION_AUTO_ACCEPTED	0	1	0	111	10	5	0.229018	FALSE	-0.229018	0.207681	FALSE	-0.207681	0.199538	FALSE	-0.199538	1	0.207681	0.201054
7	MALE	41	10	24	30	3	4	1	ANTHRO HIGH	RANK LOW	HUMAN	HARD	COLLISION	1	8	6	132	1	RECOMMENDATION_AUTO_ACCEPTED	0	1	0	133	1	3	0.229018	FALSE	-0.229018	0.207681	FALSE	-0.207681	0.199538	FALSE	-0.199538	1	0.207681	0.201054
7	MALE	41	10	24	30	3	4	1	ANTHRO HIGH	RANK LOW	HUMAN	HARD	COLLISION	1	8	6	133	1	RECOMMENDATION_AUTO_ACCEPTED	0	1	0	134	1	3	0.229018	FALSE	-0.229018	0.207681	FALSE	-0.207681	0.199538	FALSE	-0.199538	1	0.207681	0.201054
7	MALE	41	10	24	30	3	4	1	ANTHRO HIGH	RANK LOW	HUMAN	HARD	COLLISION	1	8	6	134	1	RECOMMENDATION_AUTO_ACCEPTED	0	1	0	135	1	3	0.229018	FALSE	-0.229018	0.207681	FALSE	-0.207681	0.199538	FALSE	-0.199538	1	0.207681	0.201054
7	MALE	41	10	24	30	3	4	1	ANTHRO HIGH	RANK LOW	HUMAN	HARD	COLLISION	1	8	6	135	1	RECOMMENDATION_AUTO_ACCEPTED	0	1	0	136	1	3	0.229018	FALSE	-0.229018	0.207681	FALSE	-0.207681	0.199538	FALSE	-0.199538	1	0.207681	0.201054
7	MALE	41	10	24	30	3	4	1	ANTHRO HIGH	RANK LOW	HUMAN	HARD	COLLISION	1	8	6	136	1	RECOMMENDATION_AUTO_ACCEPTED	0	1	0	137	1	3	0.229018	FALSE	-0.229018	0.207681	FALSE	-0.207681	0.199538	FALSE	-0.199538	1	0.207681	0.201054
7	MALE	41	10	24	30	3	4	1	ANTHRO HIGH	RANK LOW	HUMAN	HARD	INCURSION	0	3	-1	138	153	RECOMMENDATION_AUTO_ACCEPTED	0	1	0	139	1	3	0.229018	FALSE	-0.229018	0.207681	FALSE	-0.207681	0.199538	FALSE	-0.199538	1	0.207681	0.201054
7	MALE	41	10	24	30	3	4	1	ANTHRO HIGH	RANK LOW	HUMAN	HARD	INCURSION	0	3	-1	140	157	RECOMMENDATION_AUTO_ACCEPTED	0	1	0	141	1	3	0.229018	FALSE	-0.229018	0.207681	FALSE	-0.207681	0.199538	FALSE	-0.199538	1	0.207681	0.201054
7	MALE	41	10	24	30	3	4	1	ANTHRO HIGH	RANK LOW	HUMAN	HARD	COLLISION	1	8	6	141	1	RECOMMENDATION_AUTO_ACCEPTED	0	1	0	142	1	3	0.229018	FALSE	-0.229018	0.207681	FALSE	-0.207681	0.199538	FALSE	-0.199538	1	0.207681	0.201054
7	MALE	41	10	24	30	3	4	1	ANTHRO HIGH	RANK LOW	HUMAN	HARD	COLLISION	1	8	6	142	1	TIME_PASSED	1	0	0	143	1	3	0.229018	FALSE	-0.229018	0.207681	FALSE	-0.207681	0.199538	FALSE	-0.199538	1	0.207681	0.201054
7	MALE	41	15	85	41	2	0	0	ANTHRO HIGH	RANK SAME	MATERIAL	EASY	INCURSION	0	3	-1	118	144	RECOMMENDATION_AUTO_ACCEPTED	0	1	0	119	1	4	0.323604	FALSE	-0.323604	0.338168	FALSE	-0.338168	0.371711	FALSE	-0.371711	1	0.338168	0.201054
7	MALE	41	15	85	41	2	0	0	ANTHRO HIGH	RANK SAME	MATERIAL	EASY	INCURSION	0	4	-1	119	152	RECOMMENDATION_AUTO_ACCEPTED	0	1	0	128	9	4	0.323604	FALSE	-0.323604	0.338168	FALSE	-0.338168	0.371711	FALSE	-0.371711	1	0.338168	0.201054
7	MALE	41	15	85	41	2	0	0	ANTHRO HIGH	RANK SAME	MATERIAL	EASY	INCURSION	0	2	-1	128	219	RECOMMENDATION_AUTO_ACCEPTED	0	1	0	195	67	4	0.323604	FALSE	-0.323604	0.338168	FALSE	-0.338168	0.371711	FALSE	-0.371711	1	0.338168	0.201054
7	MALE	41	15	85	41	2	0	0	ANTHRO HIGH	RANK SAME	MATERIAL	EASY	COLLISION	1	3	2	235	1	RECOMMENDATION_AUTO_ACCEPTED	0	1	0	460	225	4	0.323604	FALSE	-0.323604	0.338168	FALSE	-0.338168	0.371711	FALSE	-0.371711	1	0.338168	0.201054
7	MALE	41	15	85	41	2	0	0	ANTHRO HIGH	RANK SAME	MATERIAL	EASY	COLLISION	1	4	3	460	1	RECOMMENDATION_AUTO_ACCEPTED	0	1	0	470	10	4	0.323604	FALSE	-0.323604	0.338168	FALSE	-0.338168	0.371711	FALSE	-0.371711	1	0.338168	0.201054
7	MALE	41	15	85	41	2	0	0	ANTHRO HIGH	RANK SAME	MATERIAL	EASY	COLLISION	1	4	3	470	1	RECOMMENDATION_AUTO_ACCEPTED	0	1	0	475	5	4	0.323604	FALSE	-0.323604	0.338168	FALSE	-0.338168	0.371711	FALSE	-0.371711	1	0.338168	0.201054
7	MALE	41	15	85	41	2	0	0	ANTHRO HIGH	RANK SAME	MATERIAL	EASY	COLLISION	1	4	3	475	1	RECOMMENDATION_AUTO_ACCEPTED	0	1	0	480	5	4	0.323604	FALSE	-0.323604	0.338168	FALSE	-0.338168	0.371711	FALSE	-0.371711	1	0.338168	0.201054
7	MALE	41	15	85	41	2	0	0	ANTHRO HIGH	RANK SAME	MATERIAL	EASY	COLLISION	1	3	4	565	1	RECOMMENDATION_AUTO_ACCEPTED	0	1	0	790	225	4	0.323604	FALSE	-0.323604	0.338168	FALSE	-0.338168	0.371711	FALSE	-0.371711	1	0.338168	0.201054
7	MALE	41	16	29	41	4	2	0	ANTHRO HIGH	RANK SAME	MATERIAL	HARD	COLLISION	1	2	6	103	1	RECOMMENDATION_AUTO_ACCEPTED	0	1	0	104	1	4	0.169508	FALSE	-0.169508	0.18101	FALSE	-0.18101	0.207929	FALSE	-0.207929	1	0.18101	0.201054
7	MALE	41	16	29	41	4	2	0	ANTHRO HIGH	RANK SAME	MATERIAL	HARD	COLLISION	1	1	7	104	1	RECOMMENDATION_AUTO_ACCEPTED	0	1	0	108	4	4	0.169508	FALSE	-0.169508	0.18101	FALSE	-0.18101	0.207929	FALSE	-0.207929	1	0.18101	0.201054
7	MALE	41	16	29	41	4	2	0	ANTHRO HIGH	RANK SAME	MATERIAL	HARD	INCURSION	0	3	-1	108	152	RECOMMENDATION_AUTO_ACCEPTED	0	1	0	128	20	4	0.169508	FALSE	-0.169508	0.18101	FALSE	-0.18101	0.207929	FALSE	-0.207929	1	0.18101	0.201054
7	MALE	41	16	29	41	4	2	0	ANTHRO HIGH	RANK SAME	MATERIAL	HARD	INCURSION	0	4	-1	163	173	RECOMMENDATION_AUTO_ACCEPTED	0	1	0	164	1	5	0.169508	FALSE	-0.169508	0.18101	FALSE	-0.18101	0.207929	FALSE	-0.207929	1	0.18101	0.201054
7	MALE	41	16	29	41	4	2	0	ANTHRO HIGH	RANK SAME	MATERIAL	HARD	INCURSION	0	5	-1	164	175	RECOMMENDATION_AUTO_ACCEPTED	0	1	0	165	1	5	0.169508	FALSE	-0.169508	0.18101	FALSE	-0.18101	0.207929	FALSE	-0.207929	1	0.18101	0.201054
7	MALE	41	16	29	41	4	2	0	ANTHRO HIGH	RANK SAME	MATERIAL	HARD	INCURSION	0	5	-1	166	178	RECOMMENDATION_AUTO_ACCEPTED	0	1	0	167	1	5	0.169508	FALSE	-0.169508	0.18101	FALSE	-0.18101	0.207929	FALSE	-0.207929	1	0.18101	0.201054
7	MALE	41	16	29	41	4	2	0	ANTHRO HIGH	RANK SAME	MATERIAL	HARD	INCURSION	0	8	-1	168	179	RECOMMENDATION_AUTO_ACCEPTED	0	1	0	169	1	5	0.169508	FALSE	-0.169508	0.18101	FALSE	-0.18101	0.207929	FALSE	-0.207929	1	0.18101	0.201054
7	MALE	41	16	29	41	4	2	0	ANTHRO HIGH	RANK SAME	MATERIAL	HARD	INCURSION	0	5	-1	170	183	RECOMMENDATION_AUTO_ACCEPTED	0	1	0	171	1	5	0.169508	FALSE	-0.169508	0.18101	FALSE	-0.18101	0.207929	FALSE	-0.207929	1	0.18101	0.201054
7	MALE	41	16	29	41	4	2	0	ANTHRO HIGH	RANK SAME	MATERIAL	HARD	COLLISION	1	7	6	173	1	RECOMMENDATION_AUTO_ACCEPTED	0	1	0	332	159	5	0.169508	FALSE	-0.169508	0.18101	FALSE	-0.18101	0.207929	FALSE	-0.207929	1	0.18101	0.201054
7	MALE	41	16	29	41	4	2	0	ANTHRO HIGH	RANK SAME	MATERIAL	HARD	COLLISION	1	3	8	333	1	RECOMMENDATION_AUTO_ACCEPTED	0	1	0	481	148	5	0.169508	FALSE	-0.169508	0.18101	FALSE	-0.18101	0.207929	FALSE	-0.207929	1	0.18101	0.201054
7	MALE	41	16	29	41	4	2	0	ANTHRO HIGH	RANK SAME	MATERIAL	HARD	COLLISION	1	4	8	483	1	ASSET_DESTROYED	1	0	0	502	19	5	0.169508	FALSE	-0.169508	0.18101	FALSE	-0.18101	0.207929	FALSE	-0.207929	1	0.18101	0.201054
7	MALE	41	16	29	41	4	2	0	ANTHRO HIGH	RANK SAME	MATERIAL	HARD	COLLISION	1	1	2	504	1	RECOMMENDATION_AUTO_ACCEPTED	0	1	0	682	178	5	0.169508	FALSE	-0.169508	0.18101	FALSE	-0.18101	0.207929	FALSE	-0.207929	1	0.18101	0.201054
7	MALE	41	17	110	30	4	0	0	ANTHRO HIGH	RANK SAME	HUMAN	EASY	INCURSION	0	1	-1	136	165	RECOMMENDATION_AUTO_ACCEPTED	0	1	0	141	5	2	0.323514	FALSE	-0.323514	0.295507	FALSE	-0.295507	0.329208	FALSE	-0.329208	1	0.295507	0.201054
7	MALE	41	17	110	30	4	0	0	ANTHRO HIGH	RANK SAME	HUMAN	EASY	COLLISION	1	4	3	156	1	RECOMMENDATION_AUTO_ACCEPTED	0	1	0	381	225	2	0.323514	FALSE	-0.323514	0.295507	FALSE	-0.295507	0.329208	FALSE	-0.329208	1	0.295507	0.201054
7	MALE	41	18	52	38	4	4	0	ANTHRO HIGH	RANK SAME	HUMAN	HARD	INCURSION	0	7	-1	119	132	RECOMMENDATION_AUTO_ACCEPTED	0	1	0	120	1	6	0.169451	FALSE	-0.169451	0.153574	FALSE	-0.153574	0.178823	FALSE	-0.178823	1	0.153574	0.201054
7	MALE	41	18	52	38	4	4	0	ANTHRO HIGH	RANK SAME	HUMAN	HARD	INCURSION	0	7	-1	120	133	RECOMMENDATION_AUTO_ACCEPTED	0	1	0	121	1	6	0.169451	FALSE	-0.169451	0.153574	FALSE	-0.153574	0.178823	FALSE	-0.178823	1	0.153574	0.201054
7	MALE	41	18	52	38	4	4	0	ANTHRO HIGH	RANK SAME	HUMAN	HARD	INCURSION	0	6	-1	122	154	RECOMMENDATION_AUTO_ACCEPTED	0	1	0	130	8	6	0.169451	FALSE	-0.169451	0.153574	FALSE	-0.153574	0.178823	FALSE	-0.178823	1	0.153574	0.201054
7	MALE	41	18	52	38	4	4	0	ANTHRO HIGH	RANK SAME	HUMAN	HARD	COLLISION	1	3	6	131	1	RECOMMENDATION_AUTO_ACCEPTED	0	1	0	137	6	6	0.169451	FALSE	-0.169451	0.153574	FALSE	-0.153574	0.178823	FALSE	-0.178823	1	0.153574	0.201054
7	MALE	41	18	52	38	4	4	0	ANTHRO HIGH	RANK SAME	HUMAN	HARD	COLLISION	1	3	6	138	1	RECOMMENDATION_AUTO_ACCEPTED	0	1	0	139	1	6	0.169451	FALSE	-0.169451	0.153574	FALSE	-0.153574	0.178823	FALSE	-0.178823	1	0.153574	0.201054
7	MALE	41	18	52	38	4	4	0	ANTHRO HIGH	RANK SAME	HUMAN	HARD	COLLISION	1	3	6	140	1	RECOMMENDATION_AUTO_ACCEPTED	0	1	0	149	9	6	0.169451	FALSE	-0.169451	0.153574	FALSE	-0.153574	0.178823	FALSE	-0.178823	1	0.153574	0.201054
7	MALE	41	18	52	38	4	4	0	ANTHRO HIGH	RANK SAME	HUMAN	HARD	COLLISION	1	4	3	149	1	RECOMMENDATION_AUTO_ACCEPTED	0	1	0	154	5	6	0.169451	FALSE	-0.169451	0.153574	FALSE	-0.153574	0.178823	FALSE	-0.178823	1	0.153574	0.201054
7	MALE	41	18	52	38	4	4	0	ANTHRO HIGH	RANK SAME	HUMAN	HARD	COLLISION	1	3	6	154	1	RECOMMENDATION_AUTO_ACCEPTED	0	1	0	155	1	6	0.169451	FALSE	-0.169451	0.153574	FALSE	-0.153574	0.178823	FALSE	-0.178823	1	0.153574	0.201054
7	MALE	41	18	52	38	4	4	0	ANTHRO HIGH	RANK SAME	HUMAN	HARD	COLLISION	1	5	6	156	1	RECOMMENDATION_AUTO_ACCEPTED	0	1	0	165	9	6	0.169451	FALSE	-0.169451	0.153574	FALSE	-0.153574	0.178823	FALSE	-0.178823	1	0.153574	0.201054
7	MALE	41	18	52	38	4	4	0	ANTHRO HIGH	RANK SAME	HUMAN	HARD	COLLISION	1	4	3	165	1	RECOMMENDATION_AUTO_ACCEPTED	0	1	0	166	1	6	0.169451	FALSE	-0.169451	0.153574	FALSE	-0.153574	0.178823	FALSE	-0.178823	1	0.153574	0.201054
7	MALE	41	18	52	38	4	4	0	ANTHRO HIGH	RANK SAME	HUMAN	HARD	COLLISION	1	4	3	166	1	RECOMMENDATION_AUTO_ACCEPTED	0	1	0	167	1	6	0.169451	FALSE	-0.169451	0.153574	FALSE	-0.153574	0.178823	FALSE	-0.178823	1	0.153574	0.201054
7	MALE	41	18	52	38	4	4	0	ANTHRO HIGH	RANK SAME	HUMAN	HARD	COLLISION	1	4	3	167	1	RECOMMENDATION_AUTO_ACCEPTED	0	1	0	168	1	6	0.169451	FALSE	-0.169451	0.153574	FALSE	-0.153574	0.178823	FALSE	-0.178823	1	0.153574	0.201054
7	MALE	41	18	52	38	4	4	0	ANTHRO HIGH	RANK SAME	HUMAN	HARD	COLLISION	1	5	6	168	1	RECOMMENDATION_AUTO_ACCEPTED	0	1	0	169	1	6	0.169451	FALSE	-0.169451	0.153574	FALSE	-0.153574	0.178823	FALSE	-0.178823	1	0.153574	0.201054
7	MALE	41	18	52	38	4	4	0	ANTHRO HIGH	RANK SAME	HUMAN	HARD	INCURSION	0	8	-1	170	212	RECOMMENDATION_AUTO_ACCEPTED	0	1	0	188	18	6	0.169451	FALSE	-0.169451	0.153574	FALSE	-0.153574	0.178823	FALSE	-0.178823	1	0.153574	0.201054
7	MALE	41	18	52	38	4	4	0	ANTHRO HIGH	RANK SAME	HUMAN	HARD	COLLISION	1	5	6	188	1	RECOMMENDATION_AUTO_ACCEPTED	0	1	0	189	1	6	0.169451	FALSE	-0.169451	0.153574	FALSE	-0.153574	0.178823	FALSE	-0.178823	1	0.153574	0.201054
7	MALE	41	18	52	38	4	4	0	ANTHRO HIGH	RANK SAME	HUMAN	HARD	COLLISION	1	5	6	189	1	TIME_PASSED	1	0	0	190	1	6	0.169451	FALSE	-0.169451	0.153574	FALSE	-0.153574	0.178823	FALSE	-0.178823	1	0.153574	0.201054
7	MALE	41	23	105	35	4	0	0	ANTHRO HIGH	RANK HIGH	MATERIAL	EASY	INCURSION	0	1	-1	57	155	RECOMMENDATION_AUTO_ACCEPTED	0	1	0	131	74	7	0.309122	FALSE	-0.309122	0.32812	FALSE	-0.32812	0.299087	FALSE	-0.299087	1	0.32812	0.201054
7	MALE	41	23	105	35	4	0	0	ANTHRO HIGH	RANK HIGH	MATERIAL	EASY	INCURSION	0	3	-1	159	204	RECOMMENDATION_AUTO_ACCEPTED	0	1	0	180	21	3	0.309122	FALSE	-0.309122	0.32812	FALSE	-0.32812	0.299087	FALSE	-0.299087	1	0.32812	0.201054
7	MALE	41	23	105	35	4	0	0	ANTHRO HIGH	RANK HIGH	MATERIAL	EASY	COLLISION	1	2	4	181	1	RECOMMENDATION_AUTO_ACCEPTED	0	1	0	330	149	3	0.309122	FALSE	-0.309122	0.32812	FALSE	-0.32812	0.299087	FALSE	-0.299087	1	0.32812	0.201054
7	MALE	41	23	105	35	4	0	0	ANTHRO HIGH	RANK HIGH	MATERIAL	EASY	COLLISION	1	1	3	330	1	RECOMMENDATION_AUTO_ACCEPTED	0	1	0	484	154	3	0.309122	FALSE	-0.309122	0.32812	FALSE	-0.32812	0.299087	FALSE	-0.299087	1	0.32812	0.201054
7	MALE	41	24	34	41	2	0	0	ANTHRO HIGH	RANK HIGH	MATERIAL	HARD	INCURSION	0	1	-1	126	151	RECOMMENDATION_AUTO_ACCEPTED	0	1	0	127	1	7	0.160288	FALSE	-0.160288	0.174401	FALSE	-0.174401	0.159196	FALSE	-0.159196	1	0.174401	0.201054
7	MALE	41	24	34	41	2	0	0	ANTHRO HIGH	RANK HIGH	MATERIAL	HARD	COLLISION	1	7	1	127	1	RECOMMENDATION_AUTO_ACCEPTED	0	1	0	128	1	7	0.160288	FALSE	-0.160288	0.174401	FALSE	-0.174401	0.159196	FALSE	-0.159196	1	0.174401	0.201054
7	MALE	41	24	34	41	2	0	0	ANTHRO HIGH	RANK HIGH	MATERIAL	HARD	INCURSION	0	8	-1	129	162	RECOMMENDATION_AUTO_ACCEPTED	0	1	0	138	9	7	0.160288	FALSE	-0.160288	0.174401	FALSE	-0.174401	0.159196	FALSE	-0.159196	1	0.174401	0.201054
7	MALE	41	24	34	41	2	0	0	ANTHRO HIGH	RANK HIGH	MATERIAL	HARD	COLLISION	1	7	1	138	1	RECOMMENDATION_AUTO_ACCEPTED	0	1	0	139	1	7	0.160288	FALSE	-0.160288	0.174401	FALSE	-0.174401	0.159196	FALSE	-0.159196	1	0.174401	0.201054
7	MALE	41	24	34	41	2	0	0	ANTHRO HIGH	RANK HIGH	MATERIAL	HARD	COLLISION	1	7	1	139	1	RECOMMENDATION_AUTO_ACCEPTED	0	1	0	140	1	7	0.160288	FALSE	-0.160288	0.174401	FALSE	-0.174401	0.159196	FALSE	-0.159196	1	0.174401	0.201054
7	MALE	41	24	34	41	2	0	0	ANTHRO HIGH	RANK HIGH	MATERIAL	HARD	COLLISION	1	4	8	140	1	RECOMMENDATION_AUTO_ACCEPTED	0	1	0	141	1	5	0.160288	FALSE	-0.160288	0.174401	FALSE	-0.174401	0.159196	FALSE	-0.159196	1	0.174401	0.201054
7	MALE	41	24	34	41	2	0	0	ANTHRO HIGH	RANK HIGH	MATERIAL	HARD	COLLISION	1	7	1	142	1	RECOMMENDATION_AUTO_ACCEPTED	0	1	0	149	7	5	0.160288	FALSE	-0.160288	0.174401	FALSE	-0.174401	0.159196	FALSE	-0.159196	1	0.174401	0.201054
7	MALE	41	24	34	41	2	0	0	ANTHRO HIGH	RANK HIGH	MATERIAL	HARD	COLLISION	1	4	8	149	1	RECOMMENDATION_AUTO_ACCEPTED	0	1	0	150	1	5	0.160288	FALSE	-0.160288	0.174401	FALSE	-0.174401	0.159196	FALSE	-0.159196	1	0.174401	0.201054
7	MALE	41	24	34	41	2	0	0	ANTHRO HIGH	RANK HIGH	MATERIAL	HARD	COLLISION	1	4	8	150	1	RECOMMENDATION_AUTO_ACCEPTED	0	1	0	151	1	5	0.160288	FALSE	-0.160288	0.174401	FALSE	-0.174401	0.159196	FALSE	-0.159196	1	0.174401	0.201054
7	MALE	41	24	34	41	2	0	0	ANTHRO HIGH	RANK HIGH	MATERIAL	HARD	COLLISION	1	7	1	151	1	RECOMMENDATION_AUTO_ACCEPTED	0	1	0	152	1	5	0.160288	FALSE	-0.160288	0.174401	FALSE	-0.174401	0.159196	FALSE	-0.159196	1	0.174401	0.201054
7	MALE	41	24	34	41	2	0	0	ANTHRO HIGH	RANK HIGH	MATERIAL	HARD	INCURSION	0	5	-1	152	180	RECOMMENDATION_AUTO_ACCEPTED	0	1	0	156	4	5	0.160288	FALSE	-0.160288	0.174401	FALSE	-0.174401	0.159196	FALSE	-0.159196	1	0.174401	0.201054
7	MALE	41	24	34	41	2	0	0	ANTHRO HIGH	RANK HIGH	MATERIAL	HARD	COLLISION	1	2	5	156	1	RECOMMENDATION_AUTO_ACCEPTED	0	1	0	176	20	5	0.160288	FALSE	-0.160288	0.174401	FALSE	-0.174401	0.159196	FALSE	-0.159196	1	0.174401	0.201054
7	MALE	41	24	34	41	2	0	0	ANTHRO HIGH	RANK HIGH	MATERIAL	HARD	COLLISION	1	2	5	176	1	RECOMMENDATION_AUTO_ACCEPTED	0	1	0	184	8	5	0.160288	FALSE	-0.160288	0.174401	FALSE	-0.174401	0.159196	FALSE	-0.159196	1	0.174401	0.201054
7	MALE	41	24	34	41	2	0	0	ANTHRO HIGH	RANK HIGH	MATERIAL	HARD	COLLISION	1	2	5	184	1	RECOMMENDATION_AUTO_ACCEPTED	0	1	0	185	1	5	0.160288	FALSE	-0.160288	0.174401	FALSE	-0.174401	0.159196	FALSE	-0.159196	1	0.174401	0.201054
7	MALE	41	24	34	41	2	0	0	ANTHRO HIGH	RANK HIGH	MATERIAL	HARD	COLLISION	1	3	6	186	1	RECOMMENDATION_AUTO_ACCEPTED	0	1	0	352	166	5	0.160288	FALSE	-0.160288	0.174401	FALSE	-0.174401	0.159196	FALSE	-0.159196	1	0.174401	0.201054
7	MALE	41	24	34	41	2	0	0	ANTHRO HIGH	RANK HIGH	MATERIAL	HARD	COLLISION	1	3	6	352	1	RECOMMENDATION_AUTO_ACCEPTED	0	1	0	353	1	5	0.160288	FALSE	-0.160288	0.174401	FALSE	-0.174401	0.159196	FALSE	-0.159196	1	0.174401	0.201054
7	MALE	41	24	34	41	2	0	0	ANTHRO HIGH	RANK HIGH	MATERIAL	HARD	COLLISION	1	1	5	353	1	RECOMMENDATION_AUTO_ACCEPTED	0	1	0	458	105	5	0.160288	FALSE	-0.160288	0.174401	FALSE	-0.174401	0.159196	FALSE	-0.159196	1	0.174401	0.201054
7	MALE	41	24	34	41	2	0	0	ANTHRO HIGH	RANK HIGH	MATERIAL	HARD	COLLISION	1	1	8	490	1	RECOMMENDATION_AUTO_ACCEPTED	0	1	0	491	1	5	0.160288	FALSE	-0.160288	0.174401	FALSE	-0.174401	0.159196	FALSE	-0.159196	1	0.174401	0.201054
7	MALE	41	24	34	41	2	0	0	ANTHRO HIGH	RANK HIGH	MATERIAL	HARD	INCURSION	0	7	-1	491	514	RECOMMENDATION_AUTO_ACCEPTED	0	1	0	492	1	5	0.160288	FALSE	-0.160288	0.174401	FALSE	-0.174401	0.159196	FALSE	-0.159196	1	0.174401	0.201054
7	MALE	41	24	34	41	2	0	0	ANTHRO HIGH	RANK HIGH	MATERIAL	HARD	INCURSION	0	4	-1	493	535	RECOMMENDATION_AUTO_ACCEPTED	0	1	0	511	18	5	0.160288	FALSE	-0.160288	0.174401	FALSE	-0.174401	0.159196	FALSE	-0.159196	1	0.174401	0.201054
7	MALE	41	24	34	41	2	0	0	ANTHRO HIGH	RANK HIGH	MATERIAL	HARD	COLLISION	1	3	1	512	1	RECOMMENDATION_AUTO_ACCEPTED	0	1	0	546	34	5	0.160288	FALSE	-0.160288	0.174401	FALSE	-0.174401	0.159196	FALSE	-0.159196	1	0.174401	0.201054
7	MALE	41	24	34	41	2	0	0	ANTHRO HIGH	RANK HIGH	MATERIAL	HARD	INCURSION	0	1	-1	547	645	RECOMMENDATION_AUTO_ACCEPTED	0	1	0	621	74	5	0.160288	FALSE	-0.160288	0.174401	FALSE	-0.174401	0.159196	FALSE	-0.159196	1	0.174401	0.201054
7	MALE	41	25	62	24	2	2	0	ANTHRO HIGH	RANK HIGH	HUMAN	EASY	INCURSION	0	3	-1	59	163	RECOMMENDATION_AUTO_ACCEPTED	0	1	0	139	80	5	0.309034	FALSE	-0.309034	0.286178	FALSE	-0.286178	0.261432	FALSE	-0.261432	1	0.286178	0.201054
7	MALE	41	25	62	24	2	2	0	ANTHRO HIGH	RANK HIGH	HUMAN	EASY	INCURSION	0	1	-1	165	220	RECOMMENDATION_AUTO_ACCEPTED	0	1	0	196	31	1	0.309034	FALSE	-0.309034	0.286178	FALSE	-0.286178	0.261432	FALSE	-0.261432	1	0.286178	0.201054
7	MALE	41	25	62	24	2	2	0	ANTHRO HIGH	RANK HIGH	HUMAN	EASY	COLLISION	1	4	2	198	1	ASSET_DESTROYED	1	0	0	219	21	1	0.309034	FALSE	-0.309034	0.286178	FALSE	-0.286178	0.261432	FALSE	-0.261432	1	0.286178	0.201054
7	MALE	41	26	30	30	2	6	0	ANTHRO HIGH	RANK HIGH	HUMAN	HARD	INCURSION	0	1	-1	137	150	RECOMMENDATION_AUTO_ACCEPTED	0	1	0	138	1	4	0.160233	FALSE	-0.160233	0.147786	FALSE	-0.147786	0.135743	FALSE	-0.135743	1	0.147786	0.201054
7	MALE	41	26	30	30	2	6	0	ANTHRO HIGH	RANK HIGH	HUMAN	HARD	INCURSION	0	1	-1	138	150	RECOMMENDATION_AUTO_ACCEPTED	0	1	0	139	1	4	0.160233	FALSE	-0.160233	0.147786	FALSE	-0.147786	0.135743	FALSE	-0.135743	1	0.147786	0.201054
7	MALE	41	26	30	30	2	6	0	ANTHRO HIGH	RANK HIGH	HUMAN	HARD	COLLISION	1	4	2	162	1	RECOMMENDATION_AUTO_ACCEPTED	0	1	0	163	1	4	0.160233	FALSE	-0.160233	0.147786	FALSE	-0.147786	0.135743	FALSE	-0.135743	1	0.147786	0.201054
7	MALE	41	26	30	30	2	6	0	ANTHRO HIGH	RANK HIGH	HUMAN	HARD	COLLISION	1	4	8	164	1	RECOMMENDATION_AUTO_ACCEPTED	0	1	0	179	15	4	0.160233	FALSE	-0.160233	0.147786	FALSE	-0.147786	0.135743	FALSE	-0.135743	1	0.147786	0.201054
7	MALE	41	26	30	30	2	6	0	ANTHRO HIGH	RANK HIGH	HUMAN	HARD	COLLISION	1	4	2	179	1	RECOMMENDATION_AUTO_ACCEPTED	0	1	0	180	1	4	0.160233	FALSE	-0.160233	0.147786	FALSE	-0.147786	0.135743	FALSE	-0.135743	1	0.147786	0.201054
7	MALE	41	26	30	30	2	6	0	ANTHRO HIGH	RANK HIGH	HUMAN	HARD	INCURSION	0	5	-1	180	204	RECOMMENDATION_AUTO_ACCEPTED	0	1	0	181	1	4	0.160233	FALSE	-0.160233	0.147786	FALSE	-0.147786	0.135743	FALSE	-0.135743	1	0.147786	0.201054
7	MALE	41	26	30	30	2	6	0	ANTHRO HIGH	RANK HIGH	HUMAN	HARD	COLLISION	1	3	5	181	1	RECOMMENDATION_AUTO_ACCEPTED	0	1	0	182	1	4	0.160233	FALSE	-0.160233	0.147786	FALSE	-0.147786	0.135743	FALSE	-0.135743	1	0.147786	0.201054
7	MALE	41	26	30	30	2	6	0	ANTHRO HIGH	RANK HIGH	HUMAN	HARD	INCURSION	0	8	-1	182	207	RECOMMENDATION_AUTO_ACCEPTED	0	1	0	183	1	4	0.160233	FALSE	-0.160233	0.147786	FALSE	-0.147786	0.135743	FALSE	-0.135743	1	0.147786	0.201054
7	MALE	41	26	30	30	2	6	0	ANTHRO HIGH	RANK HIGH	HUMAN	HARD	COLLISION	1	4	8	183	1	RECOMMENDATION_AUTO_ACCEPTED	0	1	0	184	1	4	0.160233	FALSE	-0.160233	0.147786	FALSE	-0.147786	0.135743	FALSE	-0.135743	1	0.147786	0.201054
7	MALE	41	26	30	30	2	6	0	ANTHRO HIGH	RANK HIGH	HUMAN	HARD	COLLISION	1	4	2	184	1	RECOMMENDATION_AUTO_ACCEPTED	0	1	0	185	1	4	0.160233	FALSE	-0.160233	0.147786	FALSE	-0.147786	0.135743	FALSE	-0.135743	1	0.147786	0.201054
7	MALE	41	26	30	30	2	6	0	ANTHRO HIGH	RANK HIGH	HUMAN	HARD	COLLISION	1	4	8	185	1	RECOMMENDATION_AUTO_ACCEPTED	0	1	0	186	1	4	0.160233	FALSE	-0.160233	0.147786	FALSE	-0.147786	0.135743	FALSE	-0.135743	1	0.147786	0.201054
7	MALE	41	26	30	30	2	6	0	ANTHRO HIGH	RANK HIGH	HUMAN	HARD	COLLISION	1	4	8	187	1	RECOMMENDATION_AUTO_ACCEPTED	0	1	0	188	1	4	0.160233	FALSE	-0.160233	0.147786	FALSE	-0.147786	0.135743	FALSE	-0.135743	1	0.147786	0.201054
7	MALE	41	26	30	30	2	6	0	ANTHRO HIGH	RANK HIGH	HUMAN	HARD	COLLISION	1	4	2	188	1	RECOMMENDATION_AUTO_ACCEPTED	0	1	0	189	1	4	0.160233	FALSE	-0.160233	0.147786	FALSE	-0.147786	0.135743	FALSE	-0.135743	1	0.147786	0.201054
7	MALE	41	26	30	30	2	6	0	ANTHRO HIGH	RANK HIGH	HUMAN	HARD	COLLISION	1	4	2	189	1	RECOMMENDATION_AUTO_ACCEPTED	0	1	0	190	1	4	0.160233	FALSE	-0.160233	0.147786	FALSE	-0.147786	0.135743	FALSE	-0.135743	1	0.147786	0.201054
7	MALE	41	26	30	30	2	6	0	ANTHRO HIGH	RANK HIGH	HUMAN	HARD	COLLISION	1	4	8	190	1	RECOMMENDATION_AUTO_ACCEPTED	0	1	0	191	1	4	0.160233	FALSE	-0.160233	0.147786	FALSE	-0.147786	0.135743	FALSE	-0.135743	1	0.147786	0.201054
7	MALE	41	26	30	30	2	6	0	ANTHRO HIGH	RANK HIGH	HUMAN	HARD	COLLISION	1	4	2	191	1	RECOMMENDATION_AUTO_ACCEPTED	0	1	0	192	1	4	0.160233	FALSE	-0.160233	0.147786	FALSE	-0.147786	0.135743	FALSE	-0.135743	1	0.147786	0.201054
7	MALE	41	26	30	30	2	6	0	ANTHRO HIGH	RANK HIGH	HUMAN	HARD	COLLISION	1	4	8	192	1	RECOMMENDATION_AUTO_ACCEPTED	0	1	0	193	1	4	0.160233	FALSE	-0.160233	0.147786	FALSE	-0.147786	0.135743	FALSE	-0.135743	1	0.147786	0.201054
7	MALE	41	26	30	30	2	6	0	ANTHRO HIGH	RANK HIGH	HUMAN	HARD	COLLISION	1	4	8	194	1	RECOMMENDATION_AUTO_ACCEPTED	0	1	0	195	1	4	0.160233	FALSE	-0.160233	0.147786	FALSE	-0.147786	0.135743	FALSE	-0.135743	1	0.147786	0.201054
7	MALE	41	26	30	30	2	6	0	ANTHRO HIGH	RANK HIGH	HUMAN	HARD	COLLISION	1	4	2	195	1	RECOMMENDATION_AUTO_ACCEPTED	0	1	0	196	1	4	0.160233	FALSE	-0.160233	0.147786	FALSE	-0.147786	0.135743	FALSE	-0.135743	1	0.147786	0.201054
7	MALE	41	26	30	30	2	6	0	ANTHRO HIGH	RANK HIGH	HUMAN	HARD	COLLISION	1	4	2	196	1	RECOMMENDATION_AUTO_ACCEPTED	0	1	0	197	1	4	0.160233	FALSE	-0.160233	0.147786	FALSE	-0.147786	0.135743	FALSE	-0.135743	1	0.147786	0.201054
7	MALE	41	26	30	30	2	6	0	ANTHRO HIGH	RANK HIGH	HUMAN	HARD	COLLISION	1	4	8	197	1	RECOMMENDATION_AUTO_ACCEPTED	0	1	0	198	1	4	0.160233	FALSE	-0.160233	0.147786	FALSE	-0.147786	0.135743	FALSE	-0.135743	1	0.147786	0.201054
7	MALE	41	26	30	30	2	6	0	ANTHRO HIGH	RANK HIGH	HUMAN	HARD	COLLISION	1	4	8	199	1	RECOMMENDATION_AUTO_ACCEPTED	0	1	0	200	1	4	0.160233	FALSE	-0.160233	0.147786	FALSE	-0.147786	0.135743	FALSE	-0.135743	1	0.147786	0.201054
7	MALE	41	26	30	30	2	6	0	ANTHRO HIGH	RANK HIGH	HUMAN	HARD	COLLISION	1	4	8	201	1	RECOMMENDATION_AUTO_ACCEPTED	0	1	0	202	1	4	0.160233	FALSE	-0.160233	0.147786	FALSE	-0.147786	0.135743	FALSE	-0.135743	1	0.147786	0.201054
7	MALE	41	26	30	30	2	6	0	ANTHRO HIGH	RANK HIGH	HUMAN	HARD	COLLISION	1	4	2	202	1	RECOMMENDATION_AUTO_ACCEPTED	0	1	0	203	1	4	0.160233	FALSE	-0.160233	0.147786	FALSE	-0.147786	0.135743	FALSE	-0.135743	1	0.147786	0.201054
7	MALE	41	26	30	30	2	6	0	ANTHRO HIGH	RANK HIGH	HUMAN	HARD	COLLISION	1	4	2	203	1	RECOMMENDATION_AUTO_ACCEPTED	0	1	0	204	1	4	0.160233	FALSE	-0.160233	0.147786	FALSE	-0.147786	0.135743	FALSE	-0.135743	1	0.147786	0.201054
7	MALE	41	26	30	30	2	6	0	ANTHRO HIGH	RANK HIGH	HUMAN	HARD	COLLISION	1	4	2	204	1	TIME_PASSED	1	0	0	205	1	4	0.160233	FALSE	-0.160233	0.147786	FALSE	-0.147786	0.135743	FALSE	-0.135743	1	0.147786	0.201054
8	FEMALE	37	7	79	31	2	2	0	ANTHRO HIGH	RANK LOW	MATERIAL	EASY	INCURSION	0	3	-1	133	188	RECOMMENDATION_AUTO_ACCEPTED	0	1	0	164	31	6	0.410573	FALSE	-0.410573	0.42468	FALSE	-0.42468	0.403783	FALSE	-0.403783	1	0.42468	0.201054
8	FEMALE	37	8	20	41	4	0	0	ANTHRO HIGH	RANK LOW	MATERIAL	HARD	INCURSION	0	5	-1	46	144	RECOMMENDATION_AUTO_ACCEPTED	0	1	0	120	74	6	0.22909	FALSE	-0.22909	0.242019	FALSE	-0.242019	0.231067	FALSE	-0.231067	1	0.242019	0.201054
8	FEMALE	37	8	20	41	4	0	0	ANTHRO HIGH	RANK LOW	MATERIAL	HARD	COLLISION	1	1	5	120	1	RECOMMENDATION_AUTO_ACCEPTED	0	1	0	141	21	6	0.22909	FALSE	-0.22909	0.242019	FALSE	-0.242019	0.231067	FALSE	-0.231067	1	0.242019	0.201054
8	FEMALE	37	8	20	41	4	0	0	ANTHRO HIGH	RANK LOW	MATERIAL	HARD	INCURSION	0	6	-1	141	165	RECOMMENDATION_AUTO_ACCEPTED	0	1	0	142	1	6	0.22909	FALSE	-0.22909	0.242019	FALSE	-0.242019	0.231067	FALSE	-0.231067	1	0.242019	0.201054
8	FEMALE	37	8	20	41	4	0	0	ANTHRO HIGH	RANK LOW	MATERIAL	HARD	COLLISION	1	1	5	142	1	RECOMMENDATION_AUTO_ACCEPTED	0	1	0	147	5	6	0.22909	FALSE	-0.22909	0.242019	FALSE	-0.242019	0.231067	FALSE	-0.231067	1	0.242019	0.201054
8	FEMALE	37	8	20	41	4	0	0	ANTHRO HIGH	RANK LOW	MATERIAL	HARD	INCURSION	0	2	-1	147	178	RECOMMENDATION_AUTO_ACCEPTED	0	1	0	154	7	6	0.22909	FALSE	-0.22909	0.242019	FALSE	-0.242019	0.231067	FALSE	-0.231067	1	0.242019	0.201054
8	FEMALE	37	8	20	41	4	0	0	ANTHRO HIGH	RANK LOW	MATERIAL	HARD	INCURSION	0	6	-1	311	380	RECOMMENDATION_AUTO_ACCEPTED	0	1	0	356	45	6	0.22909	FALSE	-0.22909	0.242019	FALSE	-0.242019	0.231067	FALSE	-0.231067	1	0.242019	0.201054
8	FEMALE	37	8	20	41	4	0	0	ANTHRO HIGH	RANK LOW	MATERIAL	HARD	COLLISION	1	5	7	357	1	RECOMMENDATION_AUTO_ACCEPTED	0	1	0	497	140	6	0.22909	FALSE	-0.22909	0.242019	FALSE	-0.242019	0.231067	FALSE	-0.231067	1	0.242019	0.201054
8	FEMALE	37	8	20	41	4	0	0	ANTHRO HIGH	RANK LOW	MATERIAL	HARD	COLLISION	1	2	7	497	1	RECOMMENDATION_AUTO_ACCEPTED	0	1	0	509	12	6	0.22909	FALSE	-0.22909	0.242019	FALSE	-0.242019	0.231067	FALSE	-0.231067	1	0.242019	0.201054
8	FEMALE	37	8	20	41	4	0	0	ANTHRO HIGH	RANK LOW	MATERIAL	HARD	INCURSION	0	1	-1	539	578	RECOMMENDATION_AUTO_ACCEPTED	0	1	0	554	15	6	0.22909	FALSE	-0.22909	0.242019	FALSE	-0.242019	0.231067	FALSE	-0.231067	1	0.242019	0.201054
8	FEMALE	37	10	36	39	6	2	0	ANTHRO HIGH	RANK LOW	HUMAN	HARD	INCURSION	0	6	-1	97	125	RECOMMENDATION_AUTO_ACCEPTED	0	1	0	101	4	1	0.229018	FALSE	-0.229018	0.207681	FALSE	-0.207681	0.199538	FALSE	-0.199538	1	0.207681	0.201054
8	FEMALE	37	10	36	39	6	2	0	ANTHRO HIGH	RANK LOW	HUMAN	HARD	COLLISION	1	8	6	101	1	RECOMMENDATION_AUTO_ACCEPTED	0	1	0	115	14	1	0.229018	FALSE	-0.229018	0.207681	FALSE	-0.207681	0.199538	FALSE	-0.199538	1	0.207681	0.201054
8	FEMALE	37	10	36	39	6	2	0	ANTHRO HIGH	RANK LOW	HUMAN	HARD	COLLISION	1	8	6	115	1	RECOMMENDATION_AUTO_ACCEPTED	0	1	0	116	1	1	0.229018	FALSE	-0.229018	0.207681	FALSE	-0.207681	0.199538	FALSE	-0.199538	1	0.207681	0.201054
8	FEMALE	37	10	36	39	6	2	0	ANTHRO HIGH	RANK LOW	HUMAN	HARD	INCURSION	0	5	-1	116	142	RECOMMENDATION_AUTO_ACCEPTED	0	1	0	117	1	1	0.229018	FALSE	-0.229018	0.207681	FALSE	-0.207681	0.199538	FALSE	-0.199538	1	0.207681	0.201054
8	FEMALE	37	10	36	39	6	2	0	ANTHRO HIGH	RANK LOW	HUMAN	HARD	INCURSION	0	3	-1	133	152	RECOMMENDATION_AUTO_ACCEPTED	0	1	0	134	1	6	0.229018	FALSE	-0.229018	0.207681	FALSE	-0.207681	0.199538	FALSE	-0.199538	1	0.207681	0.201054
8	FEMALE	37	10	36	39	6	2	0	ANTHRO HIGH	RANK LOW	HUMAN	HARD	INCURSION	0	3	-1	134	153	RECOMMENDATION_AUTO_ACCEPTED	0	1	0	135	1	6	0.229018	FALSE	-0.229018	0.207681	FALSE	-0.207681	0.199538	FALSE	-0.199538	1	0.207681	0.201054
8	FEMALE	37	10	36	39	6	2	0	ANTHRO HIGH	RANK LOW	HUMAN	HARD	COLLISION	1	4	5	135	1	RECOMMENDATION_AUTO_ACCEPTED	0	1	0	136	1	6	0.229018	FALSE	-0.229018	0.207681	FALSE	-0.207681	0.199538	FALSE	-0.199538	1	0.207681	0.201054
8	FEMALE	37	15	56	41	2	0	0	ANTHRO HIGH	RANK SAME	MATERIAL	EASY	INCURSION	0	3	-1	46	144	RECOMMENDATION_AUTO_ACCEPTED	0	1	0	120	74	7	0.323604	FALSE	-0.323604	0.338168	FALSE	-0.338168	0.371711	FALSE	-0.371711	1	0.338168	0.201054
8	FEMALE	37	15	56	41	2	0	0	ANTHRO HIGH	RANK SAME	MATERIAL	EASY	INCURSION	0	4	-1	120	152	RECOMMENDATION_AUTO_ACCEPTED	0	1	0	128	8	7	0.323604	FALSE	-0.323604	0.338168	FALSE	-0.338168	0.371711	FALSE	-0.371711	1	0.338168	0.201054
8	FEMALE	37	16	40	41	4	2	0	ANTHRO HIGH	RANK SAME	MATERIAL	HARD	COLLISION	1	2	6	103	1	RECOMMENDATION_AUTO_ACCEPTED	0	1	0	104	1	8	0.169508	FALSE	-0.169508	0.18101	FALSE	-0.18101	0.207929	FALSE	-0.207929	1	0.18101	0.201054
8	FEMALE	37	16	40	41	4	2	0	ANTHRO HIGH	RANK SAME	MATERIAL	HARD	COLLISION	1	1	7	104	1	RECOMMENDATION_AUTO_ACCEPTED	0	1	0	108	4	8	0.169508	FALSE	-0.169508	0.18101	FALSE	-0.18101	0.207929	FALSE	-0.207929	1	0.18101	0.201054
8	FEMALE	37	16	40	41	4	2	0	ANTHRO HIGH	RANK SAME	MATERIAL	HARD	INCURSION	0	3	-1	133	152	RECOMMENDATION_AUTO_ACCEPTED	0	1	0	134	1	2	0.169508	FALSE	-0.169508	0.18101	FALSE	-0.18101	0.207929	FALSE	-0.207929	1	0.18101	0.201054
8	FEMALE	37	16	40	41	4	2	0	ANTHRO HIGH	RANK SAME	MATERIAL	HARD	INCURSION	0	4	-1	134	173	RECOMMENDATION_AUTO_ACCEPTED	0	1	0	149	15	2	0.169508	FALSE	-0.169508	0.18101	FALSE	-0.18101	0.207929	FALSE	-0.207929	1	0.18101	0.201054
8	FEMALE	37	16	40	41	4	2	0	ANTHRO HIGH	RANK SAME	MATERIAL	HARD	INCURSION	0	5	-1	149	175	RECOMMENDATION_AUTO_ACCEPTED	0	1	0	150	1	2	0.169508	FALSE	-0.169508	0.18101	FALSE	-0.18101	0.207929	FALSE	-0.207929	1	0.18101	0.201054
8	FEMALE	37	16	40	41	4	2	0	ANTHRO HIGH	RANK SAME	MATERIAL	HARD	COLLISION	1	6	5	628	1	RECOMMENDATION_AUTO_ACCEPTED	0	1	0	629	1	5	0.169508	FALSE	-0.169508	0.18101	FALSE	-0.18101	0.207929	FALSE	-0.207929	1	0.18101	0.201054
8	FEMALE	37	18	45	41	4	2	0	ANTHRO HIGH	RANK SAME	HUMAN	HARD	COLLISION	1	3	6	104	1	RECOMMENDATION_AUTO_ACCEPTED	0	1	0	112	8	2	0.169451	FALSE	-0.169451	0.153574	FALSE	-0.153574	0.178823	FALSE	-0.178823	1	0.153574	0.201054
8	FEMALE	37	18	45	41	4	2	0	ANTHRO HIGH	RANK SAME	HUMAN	HARD	INCURSION	0	8	-1	169	212	RECOMMENDATION_AUTO_ACCEPTED	0	1	0	188	19	5	0.169451	FALSE	-0.169451	0.153574	FALSE	-0.153574	0.178823	FALSE	-0.178823	1	0.153574	0.201054
8	FEMALE	37	18	45	41	4	2	0	ANTHRO HIGH	RANK SAME	HUMAN	HARD	COLLISION	1	8	7	710	1	RECOMMENDATION_AUTO_ACCEPTED	0	1	0	711	1	7	0.169451	FALSE	-0.169451	0.153574	FALSE	-0.153574	0.178823	FALSE	-0.178823	1	0.153574	0.201054
8	FEMALE	37	24	30	39	4	4	0	ANTHRO HIGH	RANK HIGH	MATERIAL	HARD	COLLISION	1	7	1	80	1	RECOMMENDATION_AUTO_ACCEPTED	0	1	0	81	1	3	0.160288	FALSE	-0.160288	0.174401	FALSE	-0.174401	0.159196	FALSE	-0.159196	1	0.174401	0.201054
8	FEMALE	37	24	30	39	4	4	0	ANTHRO HIGH	RANK HIGH	MATERIAL	HARD	COLLISION	1	7	5	82	1	RECOMMENDATION_AUTO_ACCEPTED	0	1	0	96	14	3	0.160288	FALSE	-0.160288	0.174401	FALSE	-0.174401	0.159196	FALSE	-0.159196	1	0.174401	0.201054
8	FEMALE	37	24	30	39	4	4	0	ANTHRO HIGH	RANK HIGH	MATERIAL	HARD	COLLISION	1	7	1	96	1	RECOMMENDATION_AUTO_ACCEPTED	0	1	0	97	1	3	0.160288	FALSE	-0.160288	0.174401	FALSE	-0.174401	0.159196	FALSE	-0.159196	1	0.174401	0.201054
8	FEMALE	37	24	30	39	4	4	0	ANTHRO HIGH	RANK HIGH	MATERIAL	HARD	COLLISION	1	7	1	97	1	RECOMMENDATION_AUTO_ACCEPTED	0	1	0	98	1	3	0.160288	FALSE	-0.160288	0.174401	FALSE	-0.174401	0.159196	FALSE	-0.159196	1	0.174401	0.201054
8	FEMALE	37	24	30	39	4	4	0	ANTHRO HIGH	RANK HIGH	MATERIAL	HARD	COLLISION	1	7	1	98	1	RECOMMENDATION_AUTO_ACCEPTED	0	1	0	99	1	3	0.160288	FALSE	-0.160288	0.174401	FALSE	-0.174401	0.159196	FALSE	-0.159196	1	0.174401	0.201054
8	FEMALE	37	24	30	39	4	4	0	ANTHRO HIGH	RANK HIGH	MATERIAL	HARD	COLLISION	1	7	1	99	1	RECOMMENDATION_AUTO_ACCEPTED	0	1	0	100	1	3	0.160288	FALSE	-0.160288	0.174401	FALSE	-0.174401	0.159196	FALSE	-0.159196	1	0.174401	0.201054
8	FEMALE	37	24	30	39	4	4	0	ANTHRO HIGH	RANK HIGH	MATERIAL	HARD	INCURSION	0	8	-1	101	162	RECOMMENDATION_AUTO_ACCEPTED	0	1	0	138	37	3	0.160288	FALSE	-0.160288	0.174401	FALSE	-0.174401	0.159196	FALSE	-0.159196	1	0.174401	0.201054
8	FEMALE	37	24	30	39	4	4	0	ANTHRO HIGH	RANK HIGH	MATERIAL	HARD	INCURSION	0	5	-1	166	180	RECOMMENDATION_AUTO_ACCEPTED	0	1	0	167	1	2	0.160288	FALSE	-0.160288	0.174401	FALSE	-0.174401	0.159196	FALSE	-0.159196	1	0.174401	0.201054
8	FEMALE	37	24	30	39	4	4	0	ANTHRO HIGH	RANK HIGH	MATERIAL	HARD	COLLISION	1	2	5	167	1	RECOMMENDATION_AUTO_ACCEPTED	0	1	0	186	19	2	0.160288	FALSE	-0.160288	0.174401	FALSE	-0.174401	0.159196	FALSE	-0.159196	1	0.174401	0.201054
8	FEMALE	37	24	30	39	4	4	0	ANTHRO HIGH	RANK HIGH	MATERIAL	HARD	COLLISION	1	2	5	186	1	RECOMMENDATION_AUTO_ACCEPTED	0	1	0	196	10	2	0.160288	FALSE	-0.160288	0.174401	FALSE	-0.174401	0.159196	FALSE	-0.159196	1	0.174401	0.201054
8	FEMALE	37	24	30	39	4	4	0	ANTHRO HIGH	RANK HIGH	MATERIAL	HARD	COLLISION	1	2	5	196	1	RECOMMENDATION_AUTO_ACCEPTED	0	1	0	197	1	2	0.160288	FALSE	-0.160288	0.174401	FALSE	-0.174401	0.159196	FALSE	-0.159196	1	0.174401	0.201054
8	FEMALE	37	26	86	38	6	2	0	ANTHRO HIGH	RANK HIGH	HUMAN	HARD	INCURSION	0	1	-1	135	150	RECOMMENDATION_AUTO_ACCEPTED	0	1	0	136	1	3	0.160233	FALSE	-0.160233	0.147786	FALSE	-0.147786	0.135743	FALSE	-0.135743	1	0.147786	0.201054
8	FEMALE	37	26	86	38	6	2	0	ANTHRO HIGH	RANK HIGH	HUMAN	HARD	INCURSION	0	1	-1	136	150	RECOMMENDATION_AUTO_ACCEPTED	0	1	0	137	1	3	0.160233	FALSE	-0.160233	0.147786	FALSE	-0.147786	0.135743	FALSE	-0.135743	1	0.147786	0.201054
8	FEMALE	37	26	86	38	6	2	0	ANTHRO HIGH	RANK HIGH	HUMAN	HARD	INCURSION	0	5	-1	182	204	RECOMMENDATION_AUTO_ACCEPTED	0	1	0	183	1	3	0.160233	FALSE	-0.160233	0.147786	FALSE	-0.147786	0.135743	FALSE	-0.135743	1	0.147786	0.201054
8	FEMALE	37	26	86	38	6	2	0	ANTHRO HIGH	RANK HIGH	HUMAN	HARD	INCURSION	0	8	-1	183	207	RECOMMENDATION_AUTO_ACCEPTED	0	1	0	184	1	3	0.160233	FALSE	-0.160233	0.147786	FALSE	-0.147786	0.135743	FALSE	-0.135743	1	0.147786	0.201054
8	FEMALE	37	26	86	38	6	2	0	ANTHRO HIGH	RANK HIGH	HUMAN	HARD	COLLISION	1	4	8	184	1	RECOMMENDATION_AUTO_ACCEPTED	0	1	0	185	1	3	0.160233	FALSE	-0.160233	0.147786	FALSE	-0.147786	0.135743	FALSE	-0.135743	1	0.147786	0.201054
8	FEMALE	37	26	86	38	6	2	0	ANTHRO HIGH	RANK HIGH	HUMAN	HARD	COLLISION	1	4	8	185	1	RECOMMENDATION_AUTO_ACCEPTED	0	1	0	186	1	3	0.160233	FALSE	-0.160233	0.147786	FALSE	-0.147786	0.135743	FALSE	-0.135743	1	0.147786	0.201054
8	FEMALE	37	26	86	38	6	2	0	ANTHRO HIGH	RANK HIGH	HUMAN	HARD	COLLISION	1	4	2	186	1	RECOMMENDATION_AUTO_ACCEPTED	0	1	0	187	1	3	0.160233	FALSE	-0.160233	0.147786	FALSE	-0.147786	0.135743	FALSE	-0.135743	1	0.147786	0.201054
8	FEMALE	37	26	86	38	6	2	0	ANTHRO HIGH	RANK HIGH	HUMAN	HARD	COLLISION	1	4	8	187	1	RECOMMENDATION_AUTO_ACCEPTED	0	1	0	188	1	3	0.160233	FALSE	-0.160233	0.147786	FALSE	-0.147786	0.135743	FALSE	-0.135743	1	0.147786	0.201054
8	FEMALE	37	26	86	38	6	2	0	ANTHRO HIGH	RANK HIGH	HUMAN	HARD	COLLISION	1	4	8	188	1	RECOMMENDATION_AUTO_ACCEPTED	0	1	0	189	1	3	0.160233	FALSE	-0.160233	0.147786	FALSE	-0.147786	0.135743	FALSE	-0.135743	1	0.147786	0.201054
8	FEMALE	37	26	86	38	6	2	0	ANTHRO HIGH	RANK HIGH	HUMAN	HARD	INCURSION	0	5	-1	206	261	RECOMMENDATION_AUTO_ACCEPTED	0	1	0	237	31	5	0.160233	FALSE	-0.160233	0.147786	FALSE	-0.147786	0.135743	FALSE	-0.135743	1	0.147786	0.201054
9	FEMALE	20	7	102	38	4	0	0	ANTHRO HIGH	RANK LOW	MATERIAL	EASY	INCURSION	0	3	-1	117	188	RECOMMENDATION_AUTO_ACCEPTED	0	1	0	164	47	5	0.410573	FALSE	-0.410573	0.42468	FALSE	-0.42468	0.403783	FALSE	-0.403783	1	0.42468	0.201054
9	FEMALE	20	8	18	41	2	2	0	ANTHRO HIGH	RANK LOW	MATERIAL	HARD	INCURSION	0	5	-1	46	144	RECOMMENDATION_AUTO_ACCEPTED	0	1	0	120	74	3	0.22909	FALSE	-0.22909	0.242019	FALSE	-0.242019	0.231067	FALSE	-0.231067	1	0.242019	0.201054
9	FEMALE	20	8	18	41	2	2	0	ANTHRO HIGH	RANK LOW	MATERIAL	HARD	INCURSION	0	6	-1	121	165	RECOMMENDATION_AUTO_ACCEPTED	0	1	0	141	20	3	0.22909	FALSE	-0.22909	0.242019	FALSE	-0.242019	0.231067	FALSE	-0.231067	1	0.242019	0.201054
9	FEMALE	20	8	18	41	2	2	0	ANTHRO HIGH	RANK LOW	MATERIAL	HARD	INCURSION	0	2	-1	142	178	RECOMMENDATION_AUTO_ACCEPTED	0	1	0	154	12	3	0.22909	FALSE	-0.22909	0.242019	FALSE	-0.242019	0.231067	FALSE	-0.231067	1	0.242019	0.201054
9	FEMALE	20	8	18	41	2	2	0	ANTHRO HIGH	RANK LOW	MATERIAL	HARD	COLLISION	1	1	5	154	1	RECOMMENDATION_AUTO_ACCEPTED	0	1	0	155	1	3	0.22909	FALSE	-0.22909	0.242019	FALSE	-0.242019	0.231067	FALSE	-0.231067	1	0.242019	0.201054
9	FEMALE	20	8	18	41	2	2	0	ANTHRO HIGH	RANK LOW	MATERIAL	HARD	COLLISION	1	8	1	156	1	ASSET_DESTROYED	1	0	0	168	12	3	0.22909	FALSE	-0.22909	0.242019	FALSE	-0.242019	0.231067	FALSE	-0.231067	1	0.242019	0.201054
9	FEMALE	20	8	18	41	2	2	0	ANTHRO HIGH	RANK LOW	MATERIAL	HARD	INCURSION	0	7	-1	168	236	RECOMMENDATION_AUTO_ACCEPTED	0	1	0	212	44	3	0.22909	FALSE	-0.22909	0.242019	FALSE	-0.242019	0.231067	FALSE	-0.231067	1	0.242019	0.201054
9	FEMALE	20	10	39	37	4	4	0	ANTHRO HIGH	RANK LOW	HUMAN	HARD	INCURSION	0	6	-1	99	125	RECOMMENDATION_AUTO_ACCEPTED	0	1	0	100	1	3	0.229018	FALSE	-0.229018	0.207681	FALSE	-0.207681	0.199538	FALSE	-0.199538	1	0.207681	0.201054
9	FEMALE	20	10	39	37	4	4	0	ANTHRO HIGH	RANK LOW	HUMAN	HARD	COLLISION	1	8	6	100	1	RECOMMENDATION_AUTO_ACCEPTED	0	1	0	114	14	3	0.229018	FALSE	-0.229018	0.207681	FALSE	-0.207681	0.199538	FALSE	-0.199538	1	0.207681	0.201054
9	FEMALE	20	10	39	37	4	4	0	ANTHRO HIGH	RANK LOW	HUMAN	HARD	COLLISION	1	8	6	114	1	RECOMMENDATION_AUTO_ACCEPTED	0	1	0	115	1	3	0.229018	FALSE	-0.229018	0.207681	FALSE	-0.207681	0.199538	FALSE	-0.199538	1	0.207681	0.201054
9	FEMALE	20	10	39	37	4	4	0	ANTHRO HIGH	RANK LOW	HUMAN	HARD	INCURSION	0	5	-1	115	142	RECOMMENDATION_AUTO_ACCEPTED	0	1	0	118	3	3	0.229018	FALSE	-0.229018	0.207681	FALSE	-0.207681	0.199538	FALSE	-0.199538	1	0.207681	0.201054
9	FEMALE	20	10	39	37	4	4	0	ANTHRO HIGH	RANK LOW	HUMAN	HARD	COLLISION	1	4	5	119	1	RECOMMENDATION_AUTO_ACCEPTED	0	1	0	131	12	5	0.229018	FALSE	-0.229018	0.207681	FALSE	-0.207681	0.199538	FALSE	-0.199538	1	0.207681	0.201054
9	FEMALE	20	10	39	37	4	4	0	ANTHRO HIGH	RANK LOW	HUMAN	HARD	COLLISION	1	8	6	131	1	RECOMMENDATION_AUTO_ACCEPTED	0	1	0	132	1	5	0.229018	FALSE	-0.229018	0.207681	FALSE	-0.207681	0.199538	FALSE	-0.199538	1	0.207681	0.201054
9	FEMALE	20	10	39	37	4	4	0	ANTHRO HIGH	RANK LOW	HUMAN	HARD	COLLISION	1	8	6	132	1	RECOMMENDATION_AUTO_ACCEPTED	0	1	0	133	1	5	0.229018	FALSE	-0.229018	0.207681	FALSE	-0.207681	0.199538	FALSE	-0.199538	1	0.207681	0.201054
9	FEMALE	20	15	106	34	4	0	0	ANTHRO HIGH	RANK SAME	MATERIAL	EASY	INCURSION	0	3	-1	46	144	RECOMMENDATION_AUTO_ACCEPTED	0	1	0	120	74	8	0.323604	FALSE	-0.323604	0.338168	FALSE	-0.338168	0.371711	FALSE	-0.371711	1	0.338168	0.201054
9	FEMALE	20	15	106	34	4	0	0	ANTHRO HIGH	RANK SAME	MATERIAL	EASY	INCURSION	0	4	-1	144	152	RECOMMENDATION_AUTO_ACCEPTED	0	1	0	145	1	3	0.323604	FALSE	-0.323604	0.338168	FALSE	-0.338168	0.371711	FALSE	-0.371711	1	0.338168	0.201054
9	FEMALE	20	15	106	34	4	0	0	ANTHRO HIGH	RANK SAME	MATERIAL	EASY	INCURSION	0	3	-1	296	361	RECOMMENDATION_AUTO_ACCEPTED	0	1	0	337	41	3	0.323604	FALSE	-0.323604	0.338168	FALSE	-0.338168	0.371711	FALSE	-0.371711	1	0.338168	0.201054
9	FEMALE	20	16	35	41	3	2	0	ANTHRO HIGH	RANK SAME	MATERIAL	HARD	COLLISION	1	2	6	103	1	RECOMMENDATION_AUTO_ACCEPTED	0	1	0	104	1	4	0.169508	FALSE	-0.169508	0.18101	FALSE	-0.18101	0.207929	FALSE	-0.207929	1	0.18101	0.201054
9	FEMALE	20	16	35	41	3	2	0	ANTHRO HIGH	RANK SAME	MATERIAL	HARD	COLLISION	1	1	7	104	1	RECOMMENDATION_AUTO_ACCEPTED	0	1	0	108	4	4	0.169508	FALSE	-0.169508	0.18101	FALSE	-0.18101	0.207929	FALSE	-0.207929	1	0.18101	0.201054
9	FEMALE	20	16	35	41	3	2	0	ANTHRO HIGH	RANK SAME	MATERIAL	HARD	INCURSION	0	3	-1	108	152	RECOMMENDATION_AUTO_ACCEPTED	0	1	0	128	20	4	0.169508	FALSE	-0.169508	0.18101	FALSE	-0.18101	0.207929	FALSE	-0.207929	1	0.18101	0.201054
9	FEMALE	20	16	35	41	3	2	0	ANTHRO HIGH	RANK SAME	MATERIAL	HARD	INCURSION	0	4	-1	128	173	RECOMMENDATION_AUTO_ACCEPTED	0	1	0	149	21	4	0.169508	FALSE	-0.169508	0.18101	FALSE	-0.18101	0.207929	FALSE	-0.207929	1	0.18101	0.201054
9	FEMALE	20	16	35	41	3	2	0	ANTHRO HIGH	RANK SAME	MATERIAL	HARD	INCURSION	0	5	-1	149	175	RECOMMENDATION_AUTO_ACCEPTED	0	1	0	150	1	4	0.169508	FALSE	-0.169508	0.18101	FALSE	-0.18101	0.207929	FALSE	-0.207929	1	0.18101	0.201054
9	FEMALE	20	16	35	41	3	2	0	ANTHRO HIGH	RANK SAME	MATERIAL	HARD	COLLISION	1	7	6	332	1	RECOMMENDATION_AUTO_ACCEPTED	0	1	0	333	1	3	0.169508	FALSE	-0.169508	0.18101	FALSE	-0.18101	0.207929	FALSE	-0.207929	1	0.18101	0.201054
9	FEMALE	20	16	35	41	3	2	0	ANTHRO HIGH	RANK SAME	MATERIAL	HARD	INCURSION	0	3	-1	356	370	RECOMMENDATION_AUTO_ACCEPTED	0	1	0	357	1	3	0.169508	FALSE	-0.169508	0.18101	FALSE	-0.18101	0.207929	FALSE	-0.207929	1	0.18101	0.201054
9	FEMALE	20	16	35	41	3	2	0	ANTHRO HIGH	RANK SAME	MATERIAL	HARD	INCURSION	0	3	-1	357	370	RECOMMENDATION_AUTO_ACCEPTED	0	1	0	358	1	3	0.169508	FALSE	-0.169508	0.18101	FALSE	-0.18101	0.207929	FALSE	-0.207929	1	0.18101	0.201054
9	FEMALE	20	16	35	41	3	2	0	ANTHRO HIGH	RANK SAME	MATERIAL	HARD	INCURSION	0	3	-1	358	370	RECOMMENDATION_AUTO_ACCEPTED	0	1	0	359	1	3	0.169508	FALSE	-0.169508	0.18101	FALSE	-0.18101	0.207929	FALSE	-0.207929	1	0.18101	0.201054
9	FEMALE	20	16	35	41	3	2	0	ANTHRO HIGH	RANK SAME	MATERIAL	HARD	INCURSION	0	3	-1	359	372	RECOMMENDATION_AUTO_ACCEPTED	0	1	0	360	1	3	0.169508	FALSE	-0.169508	0.18101	FALSE	-0.18101	0.207929	FALSE	-0.207929	1	0.18101	0.201054
9	FEMALE	20	16	35	41	3	2	0	ANTHRO HIGH	RANK SAME	MATERIAL	HARD	INCURSION	0	3	-1	360	375	RECOMMENDATION_AUTO_ACCEPTED	0	1	0	361	1	3	0.169508	FALSE	-0.169508	0.18101	FALSE	-0.18101	0.207929	FALSE	-0.207929	1	0.18101	0.201054
9	FEMALE	20	16	35	41	3	2	0	ANTHRO HIGH	RANK SAME	MATERIAL	HARD	COLLISION	1	5	4	361	1	RECOMMENDATION_IGNORED_BY_CLICKING_ON_RED_CROSS	1	0	0	381	20	3	0.169508	FALSE	-0.169508	0.18101	FALSE	-0.18101	0.207929	FALSE	-0.207929	1	0.18101	0.201054
9	FEMALE	20	16	35	41	3	2	0	ANTHRO HIGH	RANK SAME	MATERIAL	HARD	COLLISION	1	3	7	543	1	RECOMMENDATION_AUTO_ACCEPTED	0	1	0	629	86	5	0.169508	FALSE	-0.169508	0.18101	FALSE	-0.18101	0.207929	FALSE	-0.207929	1	0.18101	0.201054
9	FEMALE	20	17	110	30	4	0	0	ANTHRO HIGH	RANK SAME	HUMAN	EASY	INCURSION	0	2	-1	100	172	RECOMMENDATION_AUTO_ACCEPTED	0	1	0	148	48	2	0.323514	FALSE	-0.323514	0.295507	FALSE	-0.295507	0.329208	FALSE	-0.329208	1	0.295507	0.201054
9	FEMALE	20	18	78	41	6	0	0	ANTHRO HIGH	RANK SAME	HUMAN	HARD	INCURSION	0	7	-1	124	132	RECOMMENDATION_AUTO_ACCEPTED	0	1	0	125	1	8	0.169451	FALSE	-0.169451	0.153574	FALSE	-0.153574	0.178823	FALSE	-0.178823	1	0.153574	0.201054
9	FEMALE	20	18	78	41	6	0	0	ANTHRO HIGH	RANK SAME	HUMAN	HARD	INCURSION	0	7	-1	125	132	RECOMMENDATION_AUTO_ACCEPTED	0	1	0	126	1	8	0.169451	FALSE	-0.169451	0.153574	FALSE	-0.153574	0.178823	FALSE	-0.178823	1	0.153574	0.201054
9	FEMALE	20	18	78	41	6	0	0	ANTHRO HIGH	RANK SAME	HUMAN	HARD	INCURSION	0	1	-1	127	146	RECOMMENDATION_AUTO_ACCEPTED	0	1	0	128	1	8	0.169451	FALSE	-0.169451	0.153574	FALSE	-0.153574	0.178823	FALSE	-0.178823	1	0.153574	0.201054
9	FEMALE	20	18	78	41	6	0	0	ANTHRO HIGH	RANK SAME	HUMAN	HARD	INCURSION	0	1	-1	129	147	RECOMMENDATION_AUTO_ACCEPTED	0	1	0	130	1	8	0.169451	FALSE	-0.169451	0.153574	FALSE	-0.153574	0.178823	FALSE	-0.178823	1	0.153574	0.201054
9	FEMALE	20	18	78	41	6	0	0	ANTHRO HIGH	RANK SAME	HUMAN	HARD	INCURSION	0	6	-1	131	154	RECOMMENDATION_AUTO_ACCEPTED	0	1	0	132	1	8	0.169451	FALSE	-0.169451	0.153574	FALSE	-0.153574	0.178823	FALSE	-0.178823	1	0.153574	0.201054
9	FEMALE	20	18	78	41	6	0	0	ANTHRO HIGH	RANK SAME	HUMAN	HARD	COLLISION	1	3	6	133	1	RECOMMENDATION_AUTO_ACCEPTED	0	1	0	139	6	8	0.169451	FALSE	-0.169451	0.153574	FALSE	-0.153574	0.178823	FALSE	-0.178823	1	0.153574	0.201054
9	FEMALE	20	18	78	41	6	0	0	ANTHRO HIGH	RANK SAME	HUMAN	HARD	COLLISION	1	3	6	140	1	RECOMMENDATION_AUTO_ACCEPTED	0	1	0	141	1	8	0.169451	FALSE	-0.169451	0.153574	FALSE	-0.153574	0.178823	FALSE	-0.178823	1	0.153574	0.201054
9	FEMALE	20	18	78	41	6	0	0	ANTHRO HIGH	RANK SAME	HUMAN	HARD	COLLISION	1	3	6	158	1	RECOMMENDATION_AUTO_ACCEPTED	0	1	0	159	1	8	0.169451	FALSE	-0.169451	0.153574	FALSE	-0.153574	0.178823	FALSE	-0.178823	1	0.153574	0.201054
9	FEMALE	20	18	78	41	6	0	0	ANTHRO HIGH	RANK SAME	HUMAN	HARD	COLLISION	1	4	3	160	1	RECOMMENDATION_AUTO_ACCEPTED	0	1	0	161	1	8	0.169451	FALSE	-0.169451	0.153574	FALSE	-0.153574	0.178823	FALSE	-0.178823	1	0.153574	0.201054
9	FEMALE	20	18	78	41	6	0	0	ANTHRO HIGH	RANK SAME	HUMAN	HARD	COLLISION	1	4	3	162	1	RECOMMENDATION_AUTO_ACCEPTED	0	1	0	163	1	8	0.169451	FALSE	-0.169451	0.153574	FALSE	-0.153574	0.178823	FALSE	-0.178823	1	0.153574	0.201054
9	FEMALE	20	18	78	41	6	0	0	ANTHRO HIGH	RANK SAME	HUMAN	HARD	COLLISION	1	5	6	164	1	RECOMMENDATION_AUTO_ACCEPTED	0	1	0	167	3	8	0.169451	FALSE	-0.169451	0.153574	FALSE	-0.153574	0.178823	FALSE	-0.178823	1	0.153574	0.201054
9	FEMALE	20	18	78	41	6	0	0	ANTHRO HIGH	RANK SAME	HUMAN	HARD	COLLISION	1	3	6	167	1	RECOMMENDATION_AUTO_ACCEPTED	0	1	0	168	1	8	0.169451	FALSE	-0.169451	0.153574	FALSE	-0.153574	0.178823	FALSE	-0.178823	1	0.153574	0.201054
9	FEMALE	20	18	78	41	6	0	0	ANTHRO HIGH	RANK SAME	HUMAN	HARD	COLLISION	1	5	6	169	1	RECOMMENDATION_AUTO_ACCEPTED	0	1	0	170	1	8	0.169451	FALSE	-0.169451	0.153574	FALSE	-0.153574	0.178823	FALSE	-0.178823	1	0.153574	0.201054
9	FEMALE	20	18	78	41	6	0	0	ANTHRO HIGH	RANK SAME	HUMAN	HARD	COLLISION	1	3	6	170	1	RECOMMENDATION_AUTO_ACCEPTED	0	1	0	171	1	8	0.169451	FALSE	-0.169451	0.153574	FALSE	-0.153574	0.178823	FALSE	-0.178823	1	0.153574	0.201054
9	FEMALE	20	18	78	41	6	0	0	ANTHRO HIGH	RANK SAME	HUMAN	HARD	COLLISION	1	3	6	171	1	RECOMMENDATION_AUTO_ACCEPTED	0	1	0	172	1	8	0.169451	FALSE	-0.169451	0.153574	FALSE	-0.153574	0.178823	FALSE	-0.178823	1	0.153574	0.201054
9	FEMALE	20	18	78	41	6	0	0	ANTHRO HIGH	RANK SAME	HUMAN	HARD	COLLISION	1	5	6	173	1	RECOMMENDATION_AUTO_ACCEPTED	0	1	0	174	1	8	0.169451	FALSE	-0.169451	0.153574	FALSE	-0.153574	0.178823	FALSE	-0.178823	1	0.153574	0.201054
9	FEMALE	20	18	78	41	6	0	0	ANTHRO HIGH	RANK SAME	HUMAN	HARD	COLLISION	1	4	3	174	1	RECOMMENDATION_AUTO_ACCEPTED	0	1	0	175	1	8	0.169451	FALSE	-0.169451	0.153574	FALSE	-0.153574	0.178823	FALSE	-0.178823	1	0.153574	0.201054
9	FEMALE	20	18	78	41	6	0	0	ANTHRO HIGH	RANK SAME	HUMAN	HARD	COLLISION	1	4	3	175	1	RECOMMENDATION_AUTO_ACCEPTED	0	1	0	176	1	8	0.169451	FALSE	-0.169451	0.153574	FALSE	-0.153574	0.178823	FALSE	-0.178823	1	0.153574	0.201054
9	FEMALE	20	18	78	41	6	0	0	ANTHRO HIGH	RANK SAME	HUMAN	HARD	COLLISION	1	5	3	176	1	RECOMMENDATION_AUTO_ACCEPTED	0	1	0	177	1	8	0.169451	FALSE	-0.169451	0.153574	FALSE	-0.153574	0.178823	FALSE	-0.178823	1	0.153574	0.201054
9	FEMALE	20	18	78	41	6	0	0	ANTHRO HIGH	RANK SAME	HUMAN	HARD	COLLISION	1	5	3	177	1	RECOMMENDATION_AUTO_ACCEPTED	0	1	0	178	1	8	0.169451	FALSE	-0.169451	0.153574	FALSE	-0.153574	0.178823	FALSE	-0.178823	1	0.153574	0.201054
9	FEMALE	20	18	78	41	6	0	0	ANTHRO HIGH	RANK SAME	HUMAN	HARD	COLLISION	1	5	3	178	1	RECOMMENDATION_AUTO_ACCEPTED	0	1	0	179	1	8	0.169451	FALSE	-0.169451	0.153574	FALSE	-0.153574	0.178823	FALSE	-0.178823	1	0.153574	0.201054
9	FEMALE	20	18	78	41	6	0	0	ANTHRO HIGH	RANK SAME	HUMAN	HARD	COLLISION	1	5	3	203	1	RECOMMENDATION_AUTO_ACCEPTED	0	1	0	215	12	8	0.169451	FALSE	-0.169451	0.153574	FALSE	-0.153574	0.178823	FALSE	-0.178823	1	0.153574	0.201054
9	FEMALE	20	18	78	41	6	0	0	ANTHRO HIGH	RANK SAME	HUMAN	HARD	COLLISION	1	5	3	215	1	RECOMMENDATION_AUTO_ACCEPTED	0	1	0	216	1	8	0.169451	FALSE	-0.169451	0.153574	FALSE	-0.153574	0.178823	FALSE	-0.178823	1	0.153574	0.201054
9	FEMALE	20	23	106	31	3	0	1	ANTHRO HIGH	RANK HIGH	MATERIAL	EASY	INCURSION	0	1	-1	57	155	RECOMMENDATION_IGNORED_BY_CLICKING_ON_RED_CROSS	1	0	0	94	37	7	0.309122	FALSE	-0.309122	0.32812	FALSE	-0.32812	0.299087	FALSE	-0.299087	1	0.32812	0.201054
9	FEMALE	20	23	106	31	3	0	1	ANTHRO HIGH	RANK HIGH	MATERIAL	EASY	INCURSION	0	3	-1	95	204	RECOMMENDATION_IGNORED_BY_CLICKING_ON_RED_CROSS	1	0	0	148	53	7	0.309122	FALSE	-0.309122	0.32812	FALSE	-0.32812	0.299087	FALSE	-0.299087	1	0.32812	0.201054
9	FEMALE	20	23	106	31	3	0	1	ANTHRO HIGH	RANK HIGH	MATERIAL	EASY	INCURSION	0	1	-1	207	207	RECOMMENDATION_AUTO_ACCEPTED	0	1	0	208	1	4	0.309122	FALSE	-0.309122	0.32812	FALSE	-0.32812	0.299087	FALSE	-0.299087	1	0.32812	0.201054
9	FEMALE	20	23	106	31	3	0	1	ANTHRO HIGH	RANK HIGH	MATERIAL	EASY	INCURSION	0	1	-1	208	209	RECOMMENDATION_AUTO_ACCEPTED	0	1	0	209	1	4	0.309122	FALSE	-0.309122	0.32812	FALSE	-0.32812	0.299087	FALSE	-0.299087	1	0.32812	0.201054
9	FEMALE	20	23	106	31	3	0	1	ANTHRO HIGH	RANK HIGH	MATERIAL	EASY	INCURSION	0	1	-1	209	210	RECOMMENDATION_AUTO_ACCEPTED	0	1	0	210	1	4	0.309122	FALSE	-0.309122	0.32812	FALSE	-0.32812	0.299087	FALSE	-0.299087	1	0.32812	0.201054
9	FEMALE	20	23	106	31	3	0	1	ANTHRO HIGH	RANK HIGH	MATERIAL	EASY	INCURSION	0	1	-1	210	211	RECOMMENDATION_AUTO_ACCEPTED	0	1	0	211	1	4	0.309122	FALSE	-0.309122	0.32812	FALSE	-0.32812	0.299087	FALSE	-0.299087	1	0.32812	0.201054
9	FEMALE	20	23	106	31	3	0	1	ANTHRO HIGH	RANK HIGH	MATERIAL	EASY	INCURSION	0	1	-1	211	212	RECOMMENDATION_AUTO_ACCEPTED	0	1	0	212	1	4	0.309122	FALSE	-0.309122	0.32812	FALSE	-0.32812	0.299087	FALSE	-0.299087	1	0.32812	0.201054
9	FEMALE	20	23	106	31	3	0	1	ANTHRO HIGH	RANK HIGH	MATERIAL	EASY	INCURSION	0	1	-1	212	213	RECOMMENDATION_AUTO_ACCEPTED	0	1	0	213	1	4	0.309122	FALSE	-0.309122	0.32812	FALSE	-0.32812	0.299087	FALSE	-0.299087	1	0.32812	0.201054
9	FEMALE	20	23	106	31	3	0	1	ANTHRO HIGH	RANK HIGH	MATERIAL	EASY	INCURSION	0	1	-1	213	214	RECOMMENDATION_AUTO_ACCEPTED	0	1	0	214	1	4	0.309122	FALSE	-0.309122	0.32812	FALSE	-0.32812	0.299087	FALSE	-0.299087	1	0.32812	0.201054
9	FEMALE	20	23	106	31	3	0	1	ANTHRO HIGH	RANK HIGH	MATERIAL	EASY	INCURSION	0	1	-1	214	215	RECOMMENDATION_AUTO_ACCEPTED	0	1	0	215	1	4	0.309122	FALSE	-0.309122	0.32812	FALSE	-0.32812	0.299087	FALSE	-0.299087	1	0.32812	0.201054
9	FEMALE	20	23	106	31	3	0	1	ANTHRO HIGH	RANK HIGH	MATERIAL	EASY	INCURSION	0	1	-1	215	216	RECOMMENDATION_AUTO_ACCEPTED	0	1	0	216	1	4	0.309122	FALSE	-0.309122	0.32812	FALSE	-0.32812	0.299087	FALSE	-0.299087	1	0.32812	0.201054
9	FEMALE	20	23	106	31	3	0	1	ANTHRO HIGH	RANK HIGH	MATERIAL	EASY	INCURSION	0	1	-1	216	217	RECOMMENDATION_AUTO_ACCEPTED	0	1	0	217	1	4	0.309122	FALSE	-0.309122	0.32812	FALSE	-0.32812	0.299087	FALSE	-0.299087	1	0.32812	0.201054
9	FEMALE	20	23	106	31	3	0	1	ANTHRO HIGH	RANK HIGH	MATERIAL	EASY	INCURSION	0	1	-1	217	218	RECOMMENDATION_AUTO_ACCEPTED	0	1	0	218	1	4	0.309122	FALSE	-0.309122	0.32812	FALSE	-0.32812	0.299087	FALSE	-0.299087	1	0.32812	0.201054
9	FEMALE	20	23	106	31	3	0	1	ANTHRO HIGH	RANK HIGH	MATERIAL	EASY	INCURSION	0	1	-1	218	219	RECOMMENDATION_AUTO_ACCEPTED	0	1	0	219	1	4	0.309122	FALSE	-0.309122	0.32812	FALSE	-0.32812	0.299087	FALSE	-0.299087	1	0.32812	0.201054
9	FEMALE	20	23	106	31	3	0	1	ANTHRO HIGH	RANK HIGH	MATERIAL	EASY	INCURSION	0	1	-1	219	220	RECOMMENDATION_AUTO_ACCEPTED	0	1	0	220	1	4	0.309122	FALSE	-0.309122	0.32812	FALSE	-0.32812	0.299087	FALSE	-0.299087	1	0.32812	0.201054
9	FEMALE	20	23	106	31	3	0	1	ANTHRO HIGH	RANK HIGH	MATERIAL	EASY	INCURSION	0	1	-1	220	221	RECOMMENDATION_AUTO_ACCEPTED	0	1	0	221	1	4	0.309122	FALSE	-0.309122	0.32812	FALSE	-0.32812	0.299087	FALSE	-0.299087	1	0.32812	0.201054
9	FEMALE	20	23	106	31	3	0	1	ANTHRO HIGH	RANK HIGH	MATERIAL	EASY	INCURSION	0	1	-1	221	222	RECOMMENDATION_AUTO_ACCEPTED	0	1	0	222	1	4	0.309122	FALSE	-0.309122	0.32812	FALSE	-0.32812	0.299087	FALSE	-0.299087	1	0.32812	0.201054
9	FEMALE	20	23	106	31	3	0	1	ANTHRO HIGH	RANK HIGH	MATERIAL	EASY	INCURSION	0	1	-1	222	223	RECOMMENDATION_AUTO_ACCEPTED	0	1	0	223	1	4	0.309122	FALSE	-0.309122	0.32812	FALSE	-0.32812	0.299087	FALSE	-0.299087	1	0.32812	0.201054
9	FEMALE	20	23	106	31	3	0	1	ANTHRO HIGH	RANK HIGH	MATERIAL	EASY	INCURSION	0	1	-1	223	224	RECOMMENDATION_AUTO_ACCEPTED	0	1	0	224	1	4	0.309122	FALSE	-0.309122	0.32812	FALSE	-0.32812	0.299087	FALSE	-0.299087	1	0.32812	0.201054
9	FEMALE	20	23	106	31	3	0	1	ANTHRO HIGH	RANK HIGH	MATERIAL	EASY	INCURSION	0	1	-1	224	225	RECOMMENDATION_AUTO_ACCEPTED	0	1	0	225	1	4	0.309122	FALSE	-0.309122	0.32812	FALSE	-0.32812	0.299087	FALSE	-0.299087	1	0.32812	0.201054
9	FEMALE	20	23	106	31	3	0	1	ANTHRO HIGH	RANK HIGH	MATERIAL	EASY	INCURSION	0	1	-1	225	226	RECOMMENDATION_AUTO_ACCEPTED	0	1	0	226	1	4	0.309122	FALSE	-0.309122	0.32812	FALSE	-0.32812	0.299087	FALSE	-0.299087	1	0.32812	0.201054
9	FEMALE	20	23	106	31	3	0	1	ANTHRO HIGH	RANK HIGH	MATERIAL	EASY	INCURSION	0	1	-1	226	227	RECOMMENDATION_AUTO_ACCEPTED	0	1	0	227	1	4	0.309122	FALSE	-0.309122	0.32812	FALSE	-0.32812	0.299087	FALSE	-0.299087	1	0.32812	0.201054
9	FEMALE	20	23	106	31	3	0	1	ANTHRO HIGH	RANK HIGH	MATERIAL	EASY	INCURSION	0	1	-1	227	228	RECOMMENDATION_AUTO_ACCEPTED	0	1	0	228	1	4	0.309122	FALSE	-0.309122	0.32812	FALSE	-0.32812	0.299087	FALSE	-0.299087	1	0.32812	0.201054
9	FEMALE	20	23	106	31	3	0	1	ANTHRO HIGH	RANK HIGH	MATERIAL	EASY	INCURSION	0	1	-1	228	229	RECOMMENDATION_AUTO_ACCEPTED	0	1	0	229	1	4	0.309122	FALSE	-0.309122	0.32812	FALSE	-0.32812	0.299087	FALSE	-0.299087	1	0.32812	0.201054
9	FEMALE	20	23	106	31	3	0	1	ANTHRO HIGH	RANK HIGH	MATERIAL	EASY	INCURSION	0	1	-1	229	230	RECOMMENDATION_AUTO_ACCEPTED	0	1	0	230	1	4	0.309122	FALSE	-0.309122	0.32812	FALSE	-0.32812	0.299087	FALSE	-0.299087	1	0.32812	0.201054
9	FEMALE	20	23	106	31	3	0	1	ANTHRO HIGH	RANK HIGH	MATERIAL	EASY	INCURSION	0	1	-1	230	231	RECOMMENDATION_AUTO_ACCEPTED	0	1	0	231	1	4	0.309122	FALSE	-0.309122	0.32812	FALSE	-0.32812	0.299087	FALSE	-0.299087	1	0.32812	0.201054
9	FEMALE	20	23	106	31	3	0	1	ANTHRO HIGH	RANK HIGH	MATERIAL	EASY	INCURSION	0	1	-1	231	232	RECOMMENDATION_AUTO_ACCEPTED	0	1	0	232	1	4	0.309122	FALSE	-0.309122	0.32812	FALSE	-0.32812	0.299087	FALSE	-0.299087	1	0.32812	0.201054
9	FEMALE	20	23	106	31	3	0	1	ANTHRO HIGH	RANK HIGH	MATERIAL	EASY	INCURSION	0	1	-1	232	233	RECOMMENDATION_AUTO_ACCEPTED	0	1	0	233	1	4	0.309122	FALSE	-0.309122	0.32812	FALSE	-0.32812	0.299087	FALSE	-0.299087	1	0.32812	0.201054
9	FEMALE	20	23	106	31	3	0	1	ANTHRO HIGH	RANK HIGH	MATERIAL	EASY	INCURSION	0	1	-1	233	234	RECOMMENDATION_AUTO_ACCEPTED	0	1	0	234	1	4	0.309122	FALSE	-0.309122	0.32812	FALSE	-0.32812	0.299087	FALSE	-0.299087	1	0.32812	0.201054
9	FEMALE	20	23	106	31	3	0	1	ANTHRO HIGH	RANK HIGH	MATERIAL	EASY	INCURSION	0	1	-1	234	235	RECOMMENDATION_AUTO_ACCEPTED	0	1	0	235	1	4	0.309122	FALSE	-0.309122	0.32812	FALSE	-0.32812	0.299087	FALSE	-0.299087	1	0.32812	0.201054
9	FEMALE	20	23	106	31	3	0	1	ANTHRO HIGH	RANK HIGH	MATERIAL	EASY	INCURSION	0	1	-1	235	236	RECOMMENDATION_AUTO_ACCEPTED	0	1	0	236	1	4	0.309122	FALSE	-0.309122	0.32812	FALSE	-0.32812	0.299087	FALSE	-0.299087	1	0.32812	0.201054
9	FEMALE	20	23	106	31	3	0	1	ANTHRO HIGH	RANK HIGH	MATERIAL	EASY	INCURSION	0	1	-1	236	237	RECOMMENDATION_AUTO_ACCEPTED	0	1	0	237	1	4	0.309122	FALSE	-0.309122	0.32812	FALSE	-0.32812	0.299087	FALSE	-0.299087	1	0.32812	0.201054
9	FEMALE	20	23	106	31	3	0	1	ANTHRO HIGH	RANK HIGH	MATERIAL	EASY	INCURSION	0	1	-1	237	238	RECOMMENDATION_AUTO_ACCEPTED	0	1	0	238	1	4	0.309122	FALSE	-0.309122	0.32812	FALSE	-0.32812	0.299087	FALSE	-0.299087	1	0.32812	0.201054
9	FEMALE	20	23	106	31	3	0	1	ANTHRO HIGH	RANK HIGH	MATERIAL	EASY	INCURSION	0	1	-1	238	239	RECOMMENDATION_AUTO_ACCEPTED	0	1	0	239	1	4	0.309122	FALSE	-0.309122	0.32812	FALSE	-0.32812	0.299087	FALSE	-0.299087	1	0.32812	0.201054
9	FEMALE	20	23	106	31	3	0	1	ANTHRO HIGH	RANK HIGH	MATERIAL	EASY	INCURSION	0	1	-1	239	240	RECOMMENDATION_AUTO_ACCEPTED	0	1	0	240	1	4	0.309122	FALSE	-0.309122	0.32812	FALSE	-0.32812	0.299087	FALSE	-0.299087	1	0.32812	0.201054
9	FEMALE	20	23	106	31	3	0	1	ANTHRO HIGH	RANK HIGH	MATERIAL	EASY	INCURSION	0	1	-1	240	241	SHOT_DOWN	1	0	0	241	1	4	0.309122	FALSE	-0.309122	0.32812	FALSE	-0.32812	0.299087	FALSE	-0.299087	1	0.32812	0.201054
9	FEMALE	20	24	33	41	1	4	1	ANTHRO HIGH	RANK HIGH	MATERIAL	HARD	INCURSION	0	1	-1	53	151	RECOMMENDATION_IGNORED_BY_CLICKING_ON_RED_CROSS	1	0	0	81	28	4	0.160288	FALSE	-0.160288	0.174401	FALSE	-0.174401	0.159196	FALSE	-0.159196	1	0.174401	0.201054
9	FEMALE	20	24	33	41	1	4	1	ANTHRO HIGH	RANK HIGH	MATERIAL	HARD	INCURSION	0	8	-1	82	162	RECOMMENDATION_IGNORED_BY_CLICKING_ON_RED_CROSS	1	0	0	128	46	4	0.160288	FALSE	-0.160288	0.174401	FALSE	-0.174401	0.159196	FALSE	-0.159196	1	0.174401	0.201054
9	FEMALE	20	24	33	41	1	4	1	ANTHRO HIGH	RANK HIGH	MATERIAL	HARD	INCURSION	0	7	-1	129	164	RECOMMENDATION_AUTO_ACCEPTED	0	1	0	140	11	4	0.160288	FALSE	-0.160288	0.174401	FALSE	-0.174401	0.159196	FALSE	-0.159196	1	0.174401	0.201054
9	FEMALE	20	24	33	41	1	4	1	ANTHRO HIGH	RANK HIGH	MATERIAL	HARD	INCURSION	0	1	-1	140	151	RECOMMENDATION_AUTO_ACCEPTED	0	1	0	141	1	4	0.160288	FALSE	-0.160288	0.174401	FALSE	-0.174401	0.159196	FALSE	-0.159196	1	0.174401	0.201054
9	FEMALE	20	24	33	41	1	4	1	ANTHRO HIGH	RANK HIGH	MATERIAL	HARD	INCURSION	0	1	-1	141	154	RECOMMENDATION_AUTO_ACCEPTED	0	1	0	142	1	4	0.160288	FALSE	-0.160288	0.174401	FALSE	-0.174401	0.159196	FALSE	-0.159196	1	0.174401	0.201054
9	FEMALE	20	24	33	41	1	4	1	ANTHRO HIGH	RANK HIGH	MATERIAL	HARD	INCURSION	0	8	-1	143	162	RECOMMENDATION_AUTO_ACCEPTED	0	1	0	144	1	4	0.160288	FALSE	-0.160288	0.174401	FALSE	-0.174401	0.159196	FALSE	-0.159196	1	0.174401	0.201054
9	FEMALE	20	24	33	41	1	4	1	ANTHRO HIGH	RANK HIGH	MATERIAL	HARD	COLLISION	1	4	8	145	1	RECOMMENDATION_AUTO_ACCEPTED	0	1	0	146	1	4	0.160288	FALSE	-0.160288	0.174401	FALSE	-0.174401	0.159196	FALSE	-0.159196	1	0.174401	0.201054
9	FEMALE	20	24	33	41	1	4	1	ANTHRO HIGH	RANK HIGH	MATERIAL	HARD	COLLISION	1	7	1	148	1	RECOMMENDATION_AUTO_ACCEPTED	0	1	0	149	1	4	0.160288	FALSE	-0.160288	0.174401	FALSE	-0.174401	0.159196	FALSE	-0.159196	1	0.174401	0.201054
9	FEMALE	20	24	33	41	1	4	1	ANTHRO HIGH	RANK HIGH	MATERIAL	HARD	COLLISION	1	7	1	150	1	RECOMMENDATION_AUTO_ACCEPTED	0	1	0	151	1	4	0.160288	FALSE	-0.160288	0.174401	FALSE	-0.174401	0.159196	FALSE	-0.159196	1	0.174401	0.201054
9	FEMALE	20	24	33	41	1	4	1	ANTHRO HIGH	RANK HIGH	MATERIAL	HARD	COLLISION	1	4	8	152	1	RECOMMENDATION_AUTO_ACCEPTED	0	1	0	153	1	4	0.160288	FALSE	-0.160288	0.174401	FALSE	-0.174401	0.159196	FALSE	-0.159196	1	0.174401	0.201054
9	FEMALE	20	24	33	41	1	4	1	ANTHRO HIGH	RANK HIGH	MATERIAL	HARD	COLLISION	1	4	8	155	1	RECOMMENDATION_AUTO_ACCEPTED	0	1	0	156	1	4	0.160288	FALSE	-0.160288	0.174401	FALSE	-0.174401	0.159196	FALSE	-0.159196	1	0.174401	0.201054
9	FEMALE	20	24	33	41	1	4	1	ANTHRO HIGH	RANK HIGH	MATERIAL	HARD	COLLISION	1	7	1	157	1	RECOMMENDATION_AUTO_ACCEPTED	0	1	0	158	1	4	0.160288	FALSE	-0.160288	0.174401	FALSE	-0.174401	0.159196	FALSE	-0.159196	1	0.174401	0.201054
9	FEMALE	20	24	33	41	1	4	1	ANTHRO HIGH	RANK HIGH	MATERIAL	HARD	INCURSION	0	5	-1	159	180	RECOMMENDATION_AUTO_ACCEPTED	0	1	0	160	1	4	0.160288	FALSE	-0.160288	0.174401	FALSE	-0.174401	0.159196	FALSE	-0.159196	1	0.174401	0.201054
9	FEMALE	20	24	33	41	1	4	1	ANTHRO HIGH	RANK HIGH	MATERIAL	HARD	COLLISION	1	7	1	161	1	RECOMMENDATION_AUTO_ACCEPTED	0	1	0	164	3	4	0.160288	FALSE	-0.160288	0.174401	FALSE	-0.174401	0.159196	FALSE	-0.159196	1	0.174401	0.201054
9	FEMALE	20	24	33	41	1	4	1	ANTHRO HIGH	RANK HIGH	MATERIAL	HARD	COLLISION	1	7	1	165	1	RECOMMENDATION_AUTO_ACCEPTED	0	1	0	168	3	4	0.160288	FALSE	-0.160288	0.174401	FALSE	-0.174401	0.159196	FALSE	-0.159196	1	0.174401	0.201054
9	FEMALE	20	24	33	41	1	4	1	ANTHRO HIGH	RANK HIGH	MATERIAL	HARD	COLLISION	1	2	5	169	1	RECOMMENDATION_AUTO_ACCEPTED	0	1	0	180	11	4	0.160288	FALSE	-0.160288	0.174401	FALSE	-0.174401	0.159196	FALSE	-0.159196	1	0.174401	0.201054
9	FEMALE	20	24	33	41	1	4	1	ANTHRO HIGH	RANK HIGH	MATERIAL	HARD	COLLISION	1	2	5	180	1	RECOMMENDATION_AUTO_ACCEPTED	0	1	0	188	8	4	0.160288	FALSE	-0.160288	0.174401	FALSE	-0.174401	0.159196	FALSE	-0.159196	1	0.174401	0.201054
9	FEMALE	20	24	33	41	1	4	1	ANTHRO HIGH	RANK HIGH	MATERIAL	HARD	COLLISION	1	2	5	188	1	RECOMMENDATION_AUTO_ACCEPTED	0	1	0	189	1	4	0.160288	FALSE	-0.160288	0.174401	FALSE	-0.174401	0.159196	FALSE	-0.159196	1	0.174401	0.201054
9	FEMALE	20	24	33	41	1	4	1	ANTHRO HIGH	RANK HIGH	MATERIAL	HARD	INCURSION	0	4	-1	445	534	RECOMMENDATION_AUTO_ACCEPTED	0	1	0	510	65	8	0.160288	FALSE	-0.160288	0.174401	FALSE	-0.174401	0.159196	FALSE	-0.159196	1	0.174401	0.201054
9	FEMALE	20	24	33	41	1	4	1	ANTHRO HIGH	RANK HIGH	MATERIAL	HARD	COLLISION	1	1	5	534	1	RECOMMENDATION_AUTO_ACCEPTED	0	1	0	535	1	4	0.160288	FALSE	-0.160288	0.174401	FALSE	-0.174401	0.159196	FALSE	-0.159196	1	0.174401	0.201054
9	FEMALE	20	24	33	41	1	4	1	ANTHRO HIGH	RANK HIGH	MATERIAL	HARD	COLLISION	1	1	5	535	1	RECOMMENDATION_AUTO_ACCEPTED	0	1	0	536	1	4	0.160288	FALSE	-0.160288	0.174401	FALSE	-0.174401	0.159196	FALSE	-0.159196	1	0.174401	0.201054
9	FEMALE	20	24	33	41	1	4	1	ANTHRO HIGH	RANK HIGH	MATERIAL	HARD	INCURSION	0	7	-1	538	776	SHOT_DOWN	1	0	0	631	93	4	0.160288	FALSE	-0.160288	0.174401	FALSE	-0.174401	0.159196	FALSE	-0.159196	1	0.174401	0.201054
9	FEMALE	20	25	102	38	4	0	0	ANTHRO HIGH	RANK HIGH	HUMAN	EASY	COLLISION	1	4	1	118	1	RECOMMENDATION_AUTO_ACCEPTED	0	1	0	123	5	4	0.309034	FALSE	-0.309034	0.286178	FALSE	-0.286178	0.261432	FALSE	-0.261432	1	0.286178	0.201054
9	FEMALE	20	26	28	27	2	6	0	ANTHRO HIGH	RANK HIGH	HUMAN	HARD	INCURSION	0	1	-1	46	150	RECOMMENDATION_IGNORED_BY_CLICKING_ON_RED_CROSS	1	0	0	99	53	3	0.160233	FALSE	-0.160233	0.147786	FALSE	-0.147786	0.135743	FALSE	-0.135743	1	0.147786	0.201054
9	FEMALE	20	26	28	27	2	6	0	ANTHRO HIGH	RANK HIGH	HUMAN	HARD	INCURSION	0	1	-1	170	170	RECOMMENDATION_AUTO_ACCEPTED	0	1	0	171	1	3	0.160233	FALSE	-0.160233	0.147786	FALSE	-0.147786	0.135743	FALSE	-0.135743	1	0.147786	0.201054
9	FEMALE	20	26	28	27	2	6	0	ANTHRO HIGH	RANK HIGH	HUMAN	HARD	INCURSION	0	1	-1	171	172	RECOMMENDATION_AUTO_ACCEPTED	0	1	0	172	1	3	0.160233	FALSE	-0.160233	0.147786	FALSE	-0.147786	0.135743	FALSE	-0.135743	1	0.147786	0.201054
9	FEMALE	20	26	28	27	2	6	0	ANTHRO HIGH	RANK HIGH	HUMAN	HARD	INCURSION	0	1	-1	172	173	RECOMMENDATION_AUTO_ACCEPTED	0	1	0	173	1	3	0.160233	FALSE	-0.160233	0.147786	FALSE	-0.147786	0.135743	FALSE	-0.135743	1	0.147786	0.201054
9	FEMALE	20	26	28	27	2	6	0	ANTHRO HIGH	RANK HIGH	HUMAN	HARD	INCURSION	0	1	-1	173	174	RECOMMENDATION_AUTO_ACCEPTED	0	1	0	174	1	3	0.160233	FALSE	-0.160233	0.147786	FALSE	-0.147786	0.135743	FALSE	-0.135743	1	0.147786	0.201054
9	FEMALE	20	26	28	27	2	6	0	ANTHRO HIGH	RANK HIGH	HUMAN	HARD	INCURSION	0	1	-1	174	175	RECOMMENDATION_AUTO_ACCEPTED	0	1	0	175	1	3	0.160233	FALSE	-0.160233	0.147786	FALSE	-0.147786	0.135743	FALSE	-0.135743	1	0.147786	0.201054
9	FEMALE	20	26	28	27	2	6	0	ANTHRO HIGH	RANK HIGH	HUMAN	HARD	INCURSION	0	1	-1	175	176	RECOMMENDATION_AUTO_ACCEPTED	0	1	0	176	1	3	0.160233	FALSE	-0.160233	0.147786	FALSE	-0.147786	0.135743	FALSE	-0.135743	1	0.147786	0.201054
9	FEMALE	20	26	28	27	2	6	0	ANTHRO HIGH	RANK HIGH	HUMAN	HARD	INCURSION	0	1	-1	176	177	RECOMMENDATION_AUTO_ACCEPTED	0	1	0	177	1	3	0.160233	FALSE	-0.160233	0.147786	FALSE	-0.147786	0.135743	FALSE	-0.135743	1	0.147786	0.201054
9	FEMALE	20	26	28	27	2	6	0	ANTHRO HIGH	RANK HIGH	HUMAN	HARD	INCURSION	0	1	-1	177	178	RECOMMENDATION_AUTO_ACCEPTED	0	1	0	178	1	3	0.160233	FALSE	-0.160233	0.147786	FALSE	-0.147786	0.135743	FALSE	-0.135743	1	0.147786	0.201054
9	FEMALE	20	26	28	27	2	6	0	ANTHRO HIGH	RANK HIGH	HUMAN	HARD	INCURSION	0	1	-1	178	179	RECOMMENDATION_AUTO_ACCEPTED	0	1	0	179	1	3	0.160233	FALSE	-0.160233	0.147786	FALSE	-0.147786	0.135743	FALSE	-0.135743	1	0.147786	0.201054
9	FEMALE	20	26	28	27	2	6	0	ANTHRO HIGH	RANK HIGH	HUMAN	HARD	INCURSION	0	1	-1	179	180	RECOMMENDATION_AUTO_ACCEPTED	0	1	0	180	1	3	0.160233	FALSE	-0.160233	0.147786	FALSE	-0.147786	0.135743	FALSE	-0.135743	1	0.147786	0.201054
9	FEMALE	20	26	28	27	2	6	0	ANTHRO HIGH	RANK HIGH	HUMAN	HARD	INCURSION	0	1	-1	180	181	RECOMMENDATION_AUTO_ACCEPTED	0	1	0	181	1	3	0.160233	FALSE	-0.160233	0.147786	FALSE	-0.147786	0.135743	FALSE	-0.135743	1	0.147786	0.201054
9	FEMALE	20	26	28	27	2	6	0	ANTHRO HIGH	RANK HIGH	HUMAN	HARD	INCURSION	0	1	-1	181	182	RECOMMENDATION_AUTO_ACCEPTED	0	1	0	182	1	3	0.160233	FALSE	-0.160233	0.147786	FALSE	-0.147786	0.135743	FALSE	-0.135743	1	0.147786	0.201054
9	FEMALE	20	26	28	27	2	6	0	ANTHRO HIGH	RANK HIGH	HUMAN	HARD	INCURSION	0	1	-1	182	183	RECOMMENDATION_AUTO_ACCEPTED	0	1	0	183	1	3	0.160233	FALSE	-0.160233	0.147786	FALSE	-0.147786	0.135743	FALSE	-0.135743	1	0.147786	0.201054
9	FEMALE	20	26	28	27	2	6	0	ANTHRO HIGH	RANK HIGH	HUMAN	HARD	INCURSION	0	1	-1	183	184	RECOMMENDATION_AUTO_ACCEPTED	0	1	0	184	1	3	0.160233	FALSE	-0.160233	0.147786	FALSE	-0.147786	0.135743	FALSE	-0.135743	1	0.147786	0.201054
9	FEMALE	20	26	28	27	2	6	0	ANTHRO HIGH	RANK HIGH	HUMAN	HARD	INCURSION	0	1	-1	184	185	RECOMMENDATION_AUTO_ACCEPTED	0	1	0	185	1	3	0.160233	FALSE	-0.160233	0.147786	FALSE	-0.147786	0.135743	FALSE	-0.135743	1	0.147786	0.201054
9	FEMALE	20	26	28	27	2	6	0	ANTHRO HIGH	RANK HIGH	HUMAN	HARD	INCURSION	0	1	-1	185	186	RECOMMENDATION_AUTO_ACCEPTED	0	1	0	186	1	3	0.160233	FALSE	-0.160233	0.147786	FALSE	-0.147786	0.135743	FALSE	-0.135743	1	0.147786	0.201054
9	FEMALE	20	26	28	27	2	6	0	ANTHRO HIGH	RANK HIGH	HUMAN	HARD	INCURSION	0	1	-1	186	187	RECOMMENDATION_AUTO_ACCEPTED	0	1	0	187	1	3	0.160233	FALSE	-0.160233	0.147786	FALSE	-0.147786	0.135743	FALSE	-0.135743	1	0.147786	0.201054
9	FEMALE	20	26	28	27	2	6	0	ANTHRO HIGH	RANK HIGH	HUMAN	HARD	INCURSION	0	1	-1	187	188	RECOMMENDATION_AUTO_ACCEPTED	0	1	0	188	1	3	0.160233	FALSE	-0.160233	0.147786	FALSE	-0.147786	0.135743	FALSE	-0.135743	1	0.147786	0.201054
9	FEMALE	20	26	28	27	2	6	0	ANTHRO HIGH	RANK HIGH	HUMAN	HARD	INCURSION	0	1	-1	188	189	RECOMMENDATION_AUTO_ACCEPTED	0	1	0	189	1	3	0.160233	FALSE	-0.160233	0.147786	FALSE	-0.147786	0.135743	FALSE	-0.135743	1	0.147786	0.201054
9	FEMALE	20	26	28	27	2	6	0	ANTHRO HIGH	RANK HIGH	HUMAN	HARD	INCURSION	0	1	-1	189	190	RECOMMENDATION_AUTO_ACCEPTED	0	1	0	190	1	3	0.160233	FALSE	-0.160233	0.147786	FALSE	-0.147786	0.135743	FALSE	-0.135743	1	0.147786	0.201054
9	FEMALE	20	26	28	27	2	6	0	ANTHRO HIGH	RANK HIGH	HUMAN	HARD	INCURSION	0	1	-1	190	191	RECOMMENDATION_AUTO_ACCEPTED	0	1	0	191	1	3	0.160233	FALSE	-0.160233	0.147786	FALSE	-0.147786	0.135743	FALSE	-0.135743	1	0.147786	0.201054
9	FEMALE	20	26	28	27	2	6	0	ANTHRO HIGH	RANK HIGH	HUMAN	HARD	INCURSION	0	1	-1	191	192	RECOMMENDATION_AUTO_ACCEPTED	0	1	0	192	1	3	0.160233	FALSE	-0.160233	0.147786	FALSE	-0.147786	0.135743	FALSE	-0.135743	1	0.147786	0.201054
9	FEMALE	20	26	28	27	2	6	0	ANTHRO HIGH	RANK HIGH	HUMAN	HARD	INCURSION	0	1	-1	193	193	RECOMMENDATION_AUTO_ACCEPTED	0	1	0	194	1	3	0.160233	FALSE	-0.160233	0.147786	FALSE	-0.147786	0.135743	FALSE	-0.135743	1	0.147786	0.201054
9	FEMALE	20	26	28	27	2	6	0	ANTHRO HIGH	RANK HIGH	HUMAN	HARD	COLLISION	1	3	5	194	1	TIME_PASSED	1	0	0	195	1	3	0.160233	FALSE	-0.160233	0.147786	FALSE	-0.147786	0.135743	FALSE	-0.135743	1	0.147786	0.201054
10	FEMALE	39	7	102	38	4	0	0	ANTHRO HIGH	RANK LOW	MATERIAL	EASY	INCURSION	0	3	-1	158	188	RECOMMENDATION_AUTO_ACCEPTED	0	1	0	164	6	3	0.410573	FALSE	-0.410573	0.42468	FALSE	-0.42468	0.403783	FALSE	-0.403783	1	0.42468	0.201054
10	FEMALE	39	7	102	38	4	0	0	ANTHRO HIGH	RANK LOW	MATERIAL	EASY	INCURSION	0	4	-1	406	440	RECOMMENDATION_AUTO_ACCEPTED	0	1	0	416	10	3	0.410573	FALSE	-0.410573	0.42468	FALSE	-0.42468	0.403783	FALSE	-0.403783	1	0.42468	0.201054
10	FEMALE	39	8	4	41	2	2	0	ANTHRO HIGH	RANK LOW	MATERIAL	HARD	COLLISION	1	1	5	112	1	RECOMMENDATION_AUTO_ACCEPTED	0	1	0	133	21	3	0.22909	FALSE	-0.22909	0.242019	FALSE	-0.242019	0.231067	FALSE	-0.231067	1	0.242019	0.201054
10	FEMALE	39	8	4	41	2	2	0	ANTHRO HIGH	RANK LOW	MATERIAL	HARD	COLLISION	1	1	5	133	1	RECOMMENDATION_AUTO_ACCEPTED	0	1	0	140	7	3	0.22909	FALSE	-0.22909	0.242019	FALSE	-0.242019	0.231067	FALSE	-0.231067	1	0.242019	0.201054
10	FEMALE	39	8	4	41	2	2	0	ANTHRO HIGH	RANK LOW	MATERIAL	HARD	INCURSION	0	6	-1	140	165	RECOMMENDATION_AUTO_ACCEPTED	0	1	0	141	1	3	0.22909	FALSE	-0.22909	0.242019	FALSE	-0.242019	0.231067	FALSE	-0.231067	1	0.242019	0.201054
10	FEMALE	39	8	4	41	2	2	0	ANTHRO HIGH	RANK LOW	MATERIAL	HARD	INCURSION	0	2	-1	141	178	RECOMMENDATION_AUTO_ACCEPTED	0	1	0	154	13	3	0.22909	FALSE	-0.22909	0.242019	FALSE	-0.242019	0.231067	FALSE	-0.231067	1	0.242019	0.201054
10	FEMALE	39	8	4	41	2	2	0	ANTHRO HIGH	RANK LOW	MATERIAL	HARD	COLLISION	1	4	8	482	1	RECOMMENDATION_AUTO_ACCEPTED	0	1	0	504	22	3	0.22909	FALSE	-0.22909	0.242019	FALSE	-0.242019	0.231067	FALSE	-0.231067	1	0.242019	0.201054
10	FEMALE	39	8	4	41	2	2	0	ANTHRO HIGH	RANK LOW	MATERIAL	HARD	COLLISION	1	7	6	504	1	RECOMMENDATION_AUTO_ACCEPTED	0	1	0	505	1	3	0.22909	FALSE	-0.22909	0.242019	FALSE	-0.242019	0.231067	FALSE	-0.231067	1	0.242019	0.201054
10	FEMALE	39	8	4	41	2	2	0	ANTHRO HIGH	RANK LOW	MATERIAL	HARD	COLLISION	1	8	2	556	1	RECOMMENDATION_AUTO_ACCEPTED	0	1	0	565	9	3	0.22909	FALSE	-0.22909	0.242019	FALSE	-0.242019	0.231067	FALSE	-0.231067	1	0.242019	0.201054
10	FEMALE	39	8	4	41	2	2	0	ANTHRO HIGH	RANK LOW	MATERIAL	HARD	COLLISION	1	8	2	565	1	RECOMMENDATION_AUTO_ACCEPTED	0	1	0	566	1	3	0.22909	FALSE	-0.22909	0.242019	FALSE	-0.242019	0.231067	FALSE	-0.231067	1	0.242019	0.201054
10	FEMALE	39	8	4	41	2	2	0	ANTHRO HIGH	RANK LOW	MATERIAL	HARD	COLLISION	1	1	2	590	1	RECOMMENDATION_AUTO_ACCEPTED	0	1	0	591	1	1	0.22909	FALSE	-0.22909	0.242019	FALSE	-0.242019	0.231067	FALSE	-0.231067	1	0.242019	0.201054
10	FEMALE	39	8	4	41	2	2	0	ANTHRO HIGH	RANK LOW	MATERIAL	HARD	INCURSION	0	1	-1	591	606	RECOMMENDATION_AUTO_ACCEPTED	0	1	0	592	1	1	0.22909	FALSE	-0.22909	0.242019	FALSE	-0.242019	0.231067	FALSE	-0.231067	1	0.242019	0.201054
10	FEMALE	39	8	4	41	2	2	0	ANTHRO HIGH	RANK LOW	MATERIAL	HARD	COLLISION	1	1	2	592	1	RECOMMENDATION_AUTO_ACCEPTED	0	1	0	593	1	1	0.22909	FALSE	-0.22909	0.242019	FALSE	-0.242019	0.231067	FALSE	-0.231067	1	0.242019	0.201054
10	FEMALE	39	8	4	41	2	2	0	ANTHRO HIGH	RANK LOW	MATERIAL	HARD	INCURSION	0	1	-1	593	610	RECOMMENDATION_AUTO_ACCEPTED	0	1	0	594	1	1	0.22909	FALSE	-0.22909	0.242019	FALSE	-0.242019	0.231067	FALSE	-0.231067	1	0.242019	0.201054
10	FEMALE	39	8	4	41	2	2	0	ANTHRO HIGH	RANK LOW	MATERIAL	HARD	COLLISION	1	1	2	594	1	RECOMMENDATION_AUTO_ACCEPTED	0	1	0	595	1	1	0.22909	FALSE	-0.22909	0.242019	FALSE	-0.242019	0.231067	FALSE	-0.231067	1	0.242019	0.201054
10	FEMALE	39	8	4	41	2	2	0	ANTHRO HIGH	RANK LOW	MATERIAL	HARD	INCURSION	0	2	-1	597	627	RECOMMENDATION_AUTO_ACCEPTED	0	1	0	603	6	1	0.22909	FALSE	-0.22909	0.242019	FALSE	-0.242019	0.231067	FALSE	-0.231067	1	0.242019	0.201054
10	FEMALE	39	8	4	41	2	2	0	ANTHRO HIGH	RANK LOW	MATERIAL	HARD	INCURSION	0	2	-1	605	630	RECOMMENDATION_AUTO_ACCEPTED	0	1	0	606	1	1	0.22909	FALSE	-0.22909	0.242019	FALSE	-0.242019	0.231067	FALSE	-0.231067	1	0.242019	0.201054
10	FEMALE	39	8	4	41	2	2	0	ANTHRO HIGH	RANK LOW	MATERIAL	HARD	COLLISION	1	4	8	606	1	RECOMMENDATION_AUTO_ACCEPTED	0	1	0	613	7	1	0.22909	FALSE	-0.22909	0.242019	FALSE	-0.242019	0.231067	FALSE	-0.231067	1	0.242019	0.201054
10	FEMALE	39	10	34	41	4	0	1	ANTHRO HIGH	RANK LOW	HUMAN	HARD	COLLISION	1	8	6	95	1	RECOMMENDATION_AUTO_ACCEPTED	0	1	0	109	14	7	0.229018	FALSE	-0.229018	0.207681	FALSE	-0.207681	0.199538	FALSE	-0.199538	1	0.207681	0.201054
10	FEMALE	39	10	34	41	4	0	1	ANTHRO HIGH	RANK LOW	HUMAN	HARD	COLLISION	1	8	6	109	1	RECOMMENDATION_AUTO_ACCEPTED	0	1	0	110	1	7	0.229018	FALSE	-0.229018	0.207681	FALSE	-0.207681	0.199538	FALSE	-0.199538	1	0.207681	0.201054
10	FEMALE	39	10	34	41	4	0	1	ANTHRO HIGH	RANK LOW	HUMAN	HARD	INCURSION	0	5	-1	111	142	RECOMMENDATION_AUTO_ACCEPTED	0	1	0	118	7	7	0.229018	FALSE	-0.229018	0.207681	FALSE	-0.207681	0.199538	FALSE	-0.199538	1	0.207681	0.201054
10	FEMALE	39	10	34	41	4	0	1	ANTHRO HIGH	RANK LOW	HUMAN	HARD	COLLISION	1	8	6	118	1	RECOMMENDATION_AUTO_ACCEPTED	0	1	0	119	1	7	0.229018	FALSE	-0.229018	0.207681	FALSE	-0.207681	0.199538	FALSE	-0.199538	1	0.207681	0.201054
10	FEMALE	39	10	34	41	4	0	1	ANTHRO HIGH	RANK LOW	HUMAN	HARD	COLLISION	1	8	6	119	1	RECOMMENDATION_AUTO_ACCEPTED	0	1	0	120	1	7	0.229018	FALSE	-0.229018	0.207681	FALSE	-0.207681	0.199538	FALSE	-0.199538	1	0.207681	0.201054
10	FEMALE	39	10	34	41	4	0	1	ANTHRO HIGH	RANK LOW	HUMAN	HARD	INCURSION	0	3	-1	120	152	RECOMMENDATION_AUTO_ACCEPTED	0	1	0	128	8	7	0.229018	FALSE	-0.229018	0.207681	FALSE	-0.207681	0.199538	FALSE	-0.199538	1	0.207681	0.201054
10	FEMALE	39	10	34	41	4	0	1	ANTHRO HIGH	RANK LOW	HUMAN	HARD	COLLISION	1	4	5	128	1	RECOMMENDATION_AUTO_ACCEPTED	0	1	0	131	3	7	0.229018	FALSE	-0.229018	0.207681	FALSE	-0.207681	0.199538	FALSE	-0.199538	1	0.207681	0.201054
10	FEMALE	39	10	34	41	4	0	1	ANTHRO HIGH	RANK LOW	HUMAN	HARD	COLLISION	1	6	4	701	1	RECOMMENDATION_AUTO_ACCEPTED	0	1	0	702	1	4	0.229018	FALSE	-0.229018	0.207681	FALSE	-0.207681	0.199538	FALSE	-0.199538	1	0.207681	0.201054
10	FEMALE	39	10	34	41	4	0	1	ANTHRO HIGH	RANK LOW	HUMAN	HARD	COLLISION	1	6	4	702	1	RECOMMENDATION_AUTO_ACCEPTED	0	1	0	703	1	4	0.229018	FALSE	-0.229018	0.207681	FALSE	-0.207681	0.199538	FALSE	-0.199538	1	0.207681	0.201054
10	FEMALE	39	10	34	41	4	0	1	ANTHRO HIGH	RANK LOW	HUMAN	HARD	COLLISION	1	6	4	703	1	RECOMMENDATION_AUTO_ACCEPTED	0	1	0	704	1	4	0.229018	FALSE	-0.229018	0.207681	FALSE	-0.207681	0.199538	FALSE	-0.199538	1	0.207681	0.201054
10	FEMALE	39	10	34	41	4	0	1	ANTHRO HIGH	RANK LOW	HUMAN	HARD	COLLISION	1	6	4	704	1	RECOMMENDATION_AUTO_ACCEPTED	0	1	0	705	1	4	0.229018	FALSE	-0.229018	0.207681	FALSE	-0.207681	0.199538	FALSE	-0.199538	1	0.207681	0.201054
10	FEMALE	39	10	34	41	4	0	1	ANTHRO HIGH	RANK LOW	HUMAN	HARD	COLLISION	1	6	4	705	1	RECOMMENDATION_AUTO_ACCEPTED	0	1	0	706	1	4	0.229018	FALSE	-0.229018	0.207681	FALSE	-0.207681	0.199538	FALSE	-0.199538	1	0.207681	0.201054
10	FEMALE	39	15	102	38	4	0	0	ANTHRO HIGH	RANK SAME	MATERIAL	EASY	INCURSION	0	2	-1	195	219	RECOMMENDATION_AUTO_ACCEPTED	0	1	0	196	1	4	0.323604	FALSE	-0.323604	0.338168	FALSE	-0.338168	0.371711	FALSE	-0.371711	1	0.338168	0.201054
10	FEMALE	39	15	102	38	4	0	0	ANTHRO HIGH	RANK SAME	MATERIAL	EASY	INCURSION	0	3	-1	310	370	RECOMMENDATION_AUTO_ACCEPTED	0	1	0	346	36	4	0.323604	FALSE	-0.323604	0.338168	FALSE	-0.338168	0.371711	FALSE	-0.371711	1	0.338168	0.201054
10	FEMALE	39	16	45	41	3	0	0	ANTHRO HIGH	RANK SAME	MATERIAL	HARD	COLLISION	1	1	7	104	1	RECOMMENDATION_AUTO_ACCEPTED	0	1	0	108	4	3	0.169508	FALSE	-0.169508	0.18101	FALSE	-0.18101	0.207929	FALSE	-0.207929	1	0.18101	0.201054
10	FEMALE	39	16	45	41	3	0	0	ANTHRO HIGH	RANK SAME	MATERIAL	HARD	COLLISION	1	2	6	108	1	RECOMMENDATION_AUTO_ACCEPTED	0	1	0	109	1	3	0.169508	FALSE	-0.169508	0.18101	FALSE	-0.18101	0.207929	FALSE	-0.207929	1	0.18101	0.201054
10	FEMALE	39	16	45	41	3	0	0	ANTHRO HIGH	RANK SAME	MATERIAL	HARD	INCURSION	0	3	-1	109	152	RECOMMENDATION_AUTO_ACCEPTED	0	1	0	128	19	3	0.169508	FALSE	-0.169508	0.18101	FALSE	-0.18101	0.207929	FALSE	-0.207929	1	0.18101	0.201054
10	FEMALE	39	16	45	41	3	0	0	ANTHRO HIGH	RANK SAME	MATERIAL	HARD	INCURSION	0	4	-1	128	173	RECOMMENDATION_AUTO_ACCEPTED	0	1	0	149	21	3	0.169508	FALSE	-0.169508	0.18101	FALSE	-0.18101	0.207929	FALSE	-0.207929	1	0.18101	0.201054
10	FEMALE	39	16	45	41	3	0	0	ANTHRO HIGH	RANK SAME	MATERIAL	HARD	INCURSION	0	5	-1	149	175	RECOMMENDATION_AUTO_ACCEPTED	0	1	0	150	1	3	0.169508	FALSE	-0.169508	0.18101	FALSE	-0.18101	0.207929	FALSE	-0.207929	1	0.18101	0.201054
10	FEMALE	39	16	45	41	3	0	0	ANTHRO HIGH	RANK SAME	MATERIAL	HARD	INCURSION	0	8	-1	150	179	RECOMMENDATION_AUTO_ACCEPTED	0	1	0	155	5	3	0.169508	FALSE	-0.169508	0.18101	FALSE	-0.18101	0.207929	FALSE	-0.207929	1	0.18101	0.201054
10	FEMALE	39	17	102	38	4	0	0	ANTHRO HIGH	RANK SAME	HUMAN	EASY	INCURSION	0	2	-1	137	172	RECOMMENDATION_AUTO_ACCEPTED	0	1	0	148	11	2	0.323514	FALSE	-0.323514	0.295507	FALSE	-0.295507	0.329208	FALSE	-0.329208	1	0.295507	0.201054
10	FEMALE	39	18	40	41	3	0	0	ANTHRO HIGH	RANK SAME	HUMAN	HARD	COLLISION	1	1	6	90	1	RECOMMENDATION_AUTO_ACCEPTED	0	1	0	105	15	6	0.169451	FALSE	-0.169451	0.153574	FALSE	-0.153574	0.178823	FALSE	-0.178823	1	0.153574	0.201054
10	FEMALE	39	18	40	41	3	0	0	ANTHRO HIGH	RANK SAME	HUMAN	HARD	INCURSION	0	7	-1	105	132	RECOMMENDATION_AUTO_ACCEPTED	0	1	0	108	3	1	0.169451	FALSE	-0.169451	0.153574	FALSE	-0.153574	0.178823	FALSE	-0.178823	1	0.153574	0.201054
10	FEMALE	39	18	40	41	3	0	0	ANTHRO HIGH	RANK SAME	HUMAN	HARD	INCURSION	0	1	-1	109	152	RECOMMENDATION_AUTO_ACCEPTED	0	1	0	128	19	1	0.169451	FALSE	-0.169451	0.153574	FALSE	-0.153574	0.178823	FALSE	-0.178823	1	0.153574	0.201054
10	FEMALE	39	18	40	41	3	0	0	ANTHRO HIGH	RANK SAME	HUMAN	HARD	COLLISION	1	1	6	128	1	RECOMMENDATION_AUTO_ACCEPTED	0	1	0	129	1	1	0.169451	FALSE	-0.169451	0.153574	FALSE	-0.153574	0.178823	FALSE	-0.178823	1	0.153574	0.201054
10	FEMALE	39	18	40	41	3	0	0	ANTHRO HIGH	RANK SAME	HUMAN	HARD	COLLISION	1	1	6	129	1	RECOMMENDATION_AUTO_ACCEPTED	0	1	0	130	1	1	0.169451	FALSE	-0.169451	0.153574	FALSE	-0.153574	0.178823	FALSE	-0.178823	1	0.153574	0.201054
10	FEMALE	39	18	40	41	3	0	0	ANTHRO HIGH	RANK SAME	HUMAN	HARD	COLLISION	1	1	6	130	1	RECOMMENDATION_AUTO_ACCEPTED	0	1	0	131	1	1	0.169451	FALSE	-0.169451	0.153574	FALSE	-0.153574	0.178823	FALSE	-0.178823	1	0.153574	0.201054
10	FEMALE	39	18	40	41	3	0	0	ANTHRO HIGH	RANK SAME	HUMAN	HARD	COLLISION	1	1	6	131	1	RECOMMENDATION_AUTO_ACCEPTED	0	1	0	132	1	1	0.169451	FALSE	-0.169451	0.153574	FALSE	-0.153574	0.178823	FALSE	-0.178823	1	0.153574	0.201054
10	FEMALE	39	18	40	41	3	0	0	ANTHRO HIGH	RANK SAME	HUMAN	HARD	INCURSION	0	1	-1	133	158	RECOMMENDATION_AUTO_ACCEPTED	0	1	0	134	1	1	0.169451	FALSE	-0.169451	0.153574	FALSE	-0.153574	0.178823	FALSE	-0.178823	1	0.153574	0.201054
10	FEMALE	39	18	40	41	3	0	0	ANTHRO HIGH	RANK SAME	HUMAN	HARD	COLLISION	1	1	6	134	1	RECOMMENDATION_AUTO_ACCEPTED	0	1	0	135	1	1	0.169451	FALSE	-0.169451	0.153574	FALSE	-0.153574	0.178823	FALSE	-0.178823	1	0.153574	0.201054
10	FEMALE	39	18	40	41	3	0	0	ANTHRO HIGH	RANK SAME	HUMAN	HARD	COLLISION	1	1	6	135	1	RECOMMENDATION_AUTO_ACCEPTED	0	1	0	136	1	1	0.169451	FALSE	-0.169451	0.153574	FALSE	-0.153574	0.178823	FALSE	-0.178823	1	0.153574	0.201054
10	FEMALE	39	18	40	41	3	0	0	ANTHRO HIGH	RANK SAME	HUMAN	HARD	COLLISION	1	1	6	136	1	TIME_PASSED	1	0	0	137	1	1	0.169451	FALSE	-0.169451	0.153574	FALSE	-0.153574	0.178823	FALSE	-0.178823	1	0.153574	0.201054
10	FEMALE	39	18	40	41	3	0	0	ANTHRO HIGH	RANK SAME	HUMAN	HARD	INCURSION	0	8	-1	187	212	RECOMMENDATION_AUTO_ACCEPTED	0	1	0	188	1	2	0.169451	FALSE	-0.169451	0.153574	FALSE	-0.153574	0.178823	FALSE	-0.178823	1	0.153574	0.201054
10	FEMALE	39	18	40	41	3	0	0	ANTHRO HIGH	RANK SAME	HUMAN	HARD	INCURSION	0	6	-1	188	246	RECOMMENDATION_AUTO_ACCEPTED	0	1	0	222	34	2	0.169451	FALSE	-0.169451	0.153574	FALSE	-0.153574	0.178823	FALSE	-0.178823	1	0.153574	0.201054
10	FEMALE	39	18	40	41	3	0	0	ANTHRO HIGH	RANK SAME	HUMAN	HARD	INCURSION	0	5	-1	273	300	RECOMMENDATION_AUTO_ACCEPTED	0	1	0	276	3	5	0.169451	FALSE	-0.169451	0.153574	FALSE	-0.153574	0.178823	FALSE	-0.178823	1	0.153574	0.201054
10	FEMALE	39	18	40	41	3	0	0	ANTHRO HIGH	RANK SAME	HUMAN	HARD	INCURSION	0	1	-1	431	448	RECOMMENDATION_AUTO_ACCEPTED	0	1	0	432	1	7	0.169451	FALSE	-0.169451	0.153574	FALSE	-0.153574	0.178823	FALSE	-0.178823	1	0.153574	0.201054
10	FEMALE	39	18	40	41	3	0	0	ANTHRO HIGH	RANK SAME	HUMAN	HARD	INCURSION	0	1	-1	432	449	RECOMMENDATION_AUTO_ACCEPTED	0	1	0	433	1	7	0.169451	FALSE	-0.169451	0.153574	FALSE	-0.153574	0.178823	FALSE	-0.178823	1	0.153574	0.201054
10	FEMALE	39	18	40	41	3	0	0	ANTHRO HIGH	RANK SAME	HUMAN	HARD	INCURSION	0	1	-1	433	448	RECOMMENDATION_AUTO_ACCEPTED	0	1	0	434	1	7	0.169451	FALSE	-0.169451	0.153574	FALSE	-0.153574	0.178823	FALSE	-0.178823	1	0.153574	0.201054
10	FEMALE	39	18	40	41	3	0	0	ANTHRO HIGH	RANK SAME	HUMAN	HARD	INCURSION	0	1	-1	434	450	RECOMMENDATION_AUTO_ACCEPTED	0	1	0	435	1	7	0.169451	FALSE	-0.169451	0.153574	FALSE	-0.153574	0.178823	FALSE	-0.178823	1	0.153574	0.201054
10	FEMALE	39	18	40	41	3	0	0	ANTHRO HIGH	RANK SAME	HUMAN	HARD	COLLISION	1	8	2	435	1	RECOMMENDATION_AUTO_ACCEPTED	0	1	0	436	1	7	0.169451	FALSE	-0.169451	0.153574	FALSE	-0.153574	0.178823	FALSE	-0.178823	1	0.153574	0.201054
10	FEMALE	39	18	40	41	3	0	0	ANTHRO HIGH	RANK SAME	HUMAN	HARD	COLLISION	1	7	2	463	1	RECOMMENDATION_AUTO_ACCEPTED	0	1	0	473	10	8	0.169451	FALSE	-0.169451	0.153574	FALSE	-0.153574	0.178823	FALSE	-0.178823	1	0.153574	0.201054
10	FEMALE	39	18	40	41	3	0	0	ANTHRO HIGH	RANK SAME	HUMAN	HARD	COLLISION	1	5	7	493	1	RECOMMENDATION_AUTO_ACCEPTED	0	1	0	497	4	7	0.169451	FALSE	-0.169451	0.153574	FALSE	-0.153574	0.178823	FALSE	-0.178823	1	0.153574	0.201054
10	FEMALE	39	18	40	41	3	0	0	ANTHRO HIGH	RANK SAME	HUMAN	HARD	COLLISION	1	5	7	497	1	RECOMMENDATION_AUTO_ACCEPTED	0	1	0	498	1	7	0.169451	FALSE	-0.169451	0.153574	FALSE	-0.153574	0.178823	FALSE	-0.178823	1	0.153574	0.201054
10	FEMALE	39	18	40	41	3	0	0	ANTHRO HIGH	RANK SAME	HUMAN	HARD	INCURSION	0	8	-1	530	565	RECOMMENDATION_AUTO_ACCEPTED	0	1	0	541	11	2	0.169451	FALSE	-0.169451	0.153574	FALSE	-0.153574	0.178823	FALSE	-0.178823	1	0.153574	0.201054
10	FEMALE	39	18	40	41	3	0	0	ANTHRO HIGH	RANK SAME	HUMAN	HARD	COLLISION	1	8	5	542	1	RECOMMENDATION_AUTO_ACCEPTED	0	1	0	586	44	2	0.169451	FALSE	-0.169451	0.153574	FALSE	-0.153574	0.178823	FALSE	-0.178823	1	0.153574	0.201054
10	FEMALE	39	18	40	41	3	0	0	ANTHRO HIGH	RANK SAME	HUMAN	HARD	INCURSION	0	5	-1	617	642	RECOMMENDATION_AUTO_ACCEPTED	0	1	0	618	1	6	0.169451	FALSE	-0.169451	0.153574	FALSE	-0.153574	0.178823	FALSE	-0.178823	1	0.153574	0.201054
10	FEMALE	39	18	40	41	3	0	0	ANTHRO HIGH	RANK SAME	HUMAN	HARD	INCURSION	0	5	-1	619	636	RECOMMENDATION_AUTO_ACCEPTED	0	1	0	620	1	6	0.169451	FALSE	-0.169451	0.153574	FALSE	-0.153574	0.178823	FALSE	-0.178823	1	0.153574	0.201054
10	FEMALE	39	18	40	41	3	0	0	ANTHRO HIGH	RANK SAME	HUMAN	HARD	INCURSION	0	5	-1	621	637	RECOMMENDATION_AUTO_ACCEPTED	0	1	0	622	1	6	0.169451	FALSE	-0.169451	0.153574	FALSE	-0.153574	0.178823	FALSE	-0.178823	1	0.153574	0.201054
10	FEMALE	39	18	40	41	3	0	0	ANTHRO HIGH	RANK SAME	HUMAN	HARD	INCURSION	0	8	-1	624	729	RECOMMENDATION_AUTO_ACCEPTED	0	1	0	705	81	6	0.169451	FALSE	-0.169451	0.153574	FALSE	-0.153574	0.178823	FALSE	-0.178823	1	0.153574	0.201054
10	FEMALE	39	18	40	41	3	0	0	ANTHRO HIGH	RANK SAME	HUMAN	HARD	INCURSION	0	8	-1	705	728	RECOMMENDATION_AUTO_ACCEPTED	0	1	0	706	1	6	0.169451	FALSE	-0.169451	0.153574	FALSE	-0.153574	0.178823	FALSE	-0.178823	1	0.153574	0.201054
10	FEMALE	39	18	40	41	3	0	0	ANTHRO HIGH	RANK SAME	HUMAN	HARD	INCURSION	0	8	-1	706	724	RECOMMENDATION_AUTO_ACCEPTED	0	1	0	707	1	6	0.169451	FALSE	-0.169451	0.153574	FALSE	-0.153574	0.178823	FALSE	-0.178823	1	0.153574	0.201054
10	FEMALE	39	18	40	41	3	0	0	ANTHRO HIGH	RANK SAME	HUMAN	HARD	INCURSION	0	8	-1	707	723	RECOMMENDATION_AUTO_ACCEPTED	0	1	0	708	1	6	0.169451	FALSE	-0.169451	0.153574	FALSE	-0.153574	0.178823	FALSE	-0.178823	1	0.153574	0.201054
10	FEMALE	39	18	40	41	3	0	0	ANTHRO HIGH	RANK SAME	HUMAN	HARD	INCURSION	0	8	-1	708	725	RECOMMENDATION_AUTO_ACCEPTED	0	1	0	709	1	6	0.169451	FALSE	-0.169451	0.153574	FALSE	-0.153574	0.178823	FALSE	-0.178823	1	0.153574	0.201054
10	FEMALE	39	23	103	37	4	0	0	ANTHRO HIGH	RANK HIGH	MATERIAL	EASY	INCURSION	0	1	-1	390	417	RECOMMENDATION_AUTO_ACCEPTED	0	1	0	393	3	4	0.309122	FALSE	-0.309122	0.32812	FALSE	-0.32812	0.299087	FALSE	-0.299087	1	0.32812	0.201054
10	FEMALE	39	23	103	37	4	0	0	ANTHRO HIGH	RANK HIGH	MATERIAL	EASY	COLLISION	1	3	1	422	1	RECOMMENDATION_AUTO_ACCEPTED	0	1	0	423	1	4	0.309122	FALSE	-0.309122	0.32812	FALSE	-0.32812	0.299087	FALSE	-0.299087	1	0.32812	0.201054
10	FEMALE	39	24	33	41	1	0	0	ANTHRO HIGH	RANK HIGH	MATERIAL	HARD	COLLISION	1	7	1	106	1	RECOMMENDATION_AUTO_ACCEPTED	0	1	0	107	1	4	0.160288	FALSE	-0.160288	0.174401	FALSE	-0.174401	0.159196	FALSE	-0.159196	1	0.174401	0.201054
10	FEMALE	39	24	33	41	1	0	0	ANTHRO HIGH	RANK HIGH	MATERIAL	HARD	COLLISION	1	7	1	107	1	RECOMMENDATION_AUTO_ACCEPTED	0	1	0	108	1	4	0.160288	FALSE	-0.160288	0.174401	FALSE	-0.174401	0.159196	FALSE	-0.159196	1	0.174401	0.201054
10	FEMALE	39	24	33	41	1	0	0	ANTHRO HIGH	RANK HIGH	MATERIAL	HARD	COLLISION	1	7	1	139	1	RECOMMENDATION_AUTO_ACCEPTED	0	1	0	140	1	6	0.160288	FALSE	-0.160288	0.174401	FALSE	-0.174401	0.159196	FALSE	-0.159196	1	0.174401	0.201054
10	FEMALE	39	24	33	41	1	0	0	ANTHRO HIGH	RANK HIGH	MATERIAL	HARD	COLLISION	1	7	1	140	1	RECOMMENDATION_AUTO_ACCEPTED	0	1	0	141	1	6	0.160288	FALSE	-0.160288	0.174401	FALSE	-0.174401	0.159196	FALSE	-0.159196	1	0.174401	0.201054
10	FEMALE	39	24	33	41	1	0	0	ANTHRO HIGH	RANK HIGH	MATERIAL	HARD	INCURSION	0	8	-1	141	162	RECOMMENDATION_AUTO_ACCEPTED	0	1	0	142	1	6	0.160288	FALSE	-0.160288	0.174401	FALSE	-0.174401	0.159196	FALSE	-0.159196	1	0.174401	0.201054
10	FEMALE	39	24	33	41	1	0	0	ANTHRO HIGH	RANK HIGH	MATERIAL	HARD	COLLISION	1	4	8	142	1	RECOMMENDATION_AUTO_ACCEPTED	0	1	0	143	1	6	0.160288	FALSE	-0.160288	0.174401	FALSE	-0.174401	0.159196	FALSE	-0.159196	1	0.174401	0.201054
10	FEMALE	39	24	33	41	1	0	0	ANTHRO HIGH	RANK HIGH	MATERIAL	HARD	COLLISION	1	4	8	143	1	RECOMMENDATION_AUTO_ACCEPTED	0	1	0	146	3	6	0.160288	FALSE	-0.160288	0.174401	FALSE	-0.174401	0.159196	FALSE	-0.159196	1	0.174401	0.201054
10	FEMALE	39	24	33	41	1	0	0	ANTHRO HIGH	RANK HIGH	MATERIAL	HARD	INCURSION	0	5	-1	146	180	RECOMMENDATION_AUTO_ACCEPTED	0	1	0	156	10	6	0.160288	FALSE	-0.160288	0.174401	FALSE	-0.174401	0.159196	FALSE	-0.159196	1	0.174401	0.201054
10	FEMALE	39	24	33	41	1	0	0	ANTHRO HIGH	RANK HIGH	MATERIAL	HARD	COLLISION	1	3	6	156	1	RECOMMENDATION_AUTO_ACCEPTED	0	1	0	157	1	6	0.160288	FALSE	-0.160288	0.174401	FALSE	-0.174401	0.159196	FALSE	-0.159196	1	0.174401	0.201054
10	FEMALE	39	24	33	41	1	0	0	ANTHRO HIGH	RANK HIGH	MATERIAL	HARD	COLLISION	1	3	6	157	1	RECOMMENDATION_AUTO_ACCEPTED	0	1	0	164	7	6	0.160288	FALSE	-0.160288	0.174401	FALSE	-0.174401	0.159196	FALSE	-0.159196	1	0.174401	0.201054
10	FEMALE	39	24	33	41	1	0	0	ANTHRO HIGH	RANK HIGH	MATERIAL	HARD	COLLISION	1	3	6	164	1	RECOMMENDATION_AUTO_ACCEPTED	0	1	0	168	4	6	0.160288	FALSE	-0.160288	0.174401	FALSE	-0.174401	0.159196	FALSE	-0.159196	1	0.174401	0.201054
10	FEMALE	39	24	33	41	1	0	0	ANTHRO HIGH	RANK HIGH	MATERIAL	HARD	COLLISION	1	2	5	187	1	RECOMMENDATION_AUTO_ACCEPTED	0	1	0	188	1	8	0.160288	FALSE	-0.160288	0.174401	FALSE	-0.174401	0.159196	FALSE	-0.159196	1	0.174401	0.201054
10	FEMALE	39	24	33	41	1	0	0	ANTHRO HIGH	RANK HIGH	MATERIAL	HARD	COLLISION	1	2	5	188	1	RECOMMENDATION_AUTO_ACCEPTED	0	1	0	189	1	8	0.160288	FALSE	-0.160288	0.174401	FALSE	-0.174401	0.159196	FALSE	-0.159196	1	0.174401	0.201054
10	FEMALE	39	24	33	41	1	0	0	ANTHRO HIGH	RANK HIGH	MATERIAL	HARD	COLLISION	1	2	5	189	1	RECOMMENDATION_AUTO_ACCEPTED	0	1	0	190	1	8	0.160288	FALSE	-0.160288	0.174401	FALSE	-0.174401	0.159196	FALSE	-0.159196	1	0.174401	0.201054
10	FEMALE	39	24	33	41	1	0	0	ANTHRO HIGH	RANK HIGH	MATERIAL	HARD	COLLISION	1	2	5	190	1	RECOMMENDATION_AUTO_ACCEPTED	0	1	0	191	1	8	0.160288	FALSE	-0.160288	0.174401	FALSE	-0.174401	0.159196	FALSE	-0.159196	1	0.174401	0.201054
10	FEMALE	39	24	33	41	1	0	0	ANTHRO HIGH	RANK HIGH	MATERIAL	HARD	INCURSION	0	8	-1	237	321	RECOMMENDATION_AUTO_ACCEPTED	0	1	0	297	60	8	0.160288	FALSE	-0.160288	0.174401	FALSE	-0.174401	0.159196	FALSE	-0.159196	1	0.174401	0.201054
10	FEMALE	39	24	33	41	1	0	0	ANTHRO HIGH	RANK HIGH	MATERIAL	HARD	INCURSION	0	8	-1	297	321	RECOMMENDATION_AUTO_ACCEPTED	0	1	0	298	1	8	0.160288	FALSE	-0.160288	0.174401	FALSE	-0.174401	0.159196	FALSE	-0.159196	1	0.174401	0.201054
10	FEMALE	39	24	33	41	1	0	0	ANTHRO HIGH	RANK HIGH	MATERIAL	HARD	INCURSION	0	8	-1	298	316	RECOMMENDATION_AUTO_ACCEPTED	0	1	0	299	1	8	0.160288	FALSE	-0.160288	0.174401	FALSE	-0.174401	0.159196	FALSE	-0.159196	1	0.174401	0.201054
10	FEMALE	39	24	33	41	1	0	0	ANTHRO HIGH	RANK HIGH	MATERIAL	HARD	INCURSION	0	8	-1	299	321	RECOMMENDATION_AUTO_ACCEPTED	0	1	0	300	1	8	0.160288	FALSE	-0.160288	0.174401	FALSE	-0.174401	0.159196	FALSE	-0.159196	1	0.174401	0.201054
10	FEMALE	39	24	33	41	1	0	0	ANTHRO HIGH	RANK HIGH	MATERIAL	HARD	COLLISION	1	6	8	376	1	RECOMMENDATION_AUTO_ACCEPTED	0	1	0	377	1	1	0.160288	FALSE	-0.160288	0.174401	FALSE	-0.174401	0.159196	FALSE	-0.159196	1	0.174401	0.201054
10	FEMALE	39	24	33	41	1	0	0	ANTHRO HIGH	RANK HIGH	MATERIAL	HARD	INCURSION	0	1	-1	377	403	RECOMMENDATION_AUTO_ACCEPTED	0	1	0	378	1	1	0.160288	FALSE	-0.160288	0.174401	FALSE	-0.174401	0.159196	FALSE	-0.159196	1	0.174401	0.201054
10	FEMALE	39	24	33	41	1	0	0	ANTHRO HIGH	RANK HIGH	MATERIAL	HARD	INCURSION	0	7	-1	455	518	RECOMMENDATION_AUTO_ACCEPTED	0	1	0	494	39	5	0.160288	FALSE	-0.160288	0.174401	FALSE	-0.174401	0.159196	FALSE	-0.159196	1	0.174401	0.201054
10	FEMALE	39	24	33	41	1	0	0	ANTHRO HIGH	RANK HIGH	MATERIAL	HARD	INCURSION	0	4	-1	494	525	RECOMMENDATION_AUTO_ACCEPTED	0	1	0	501	7	5	0.160288	FALSE	-0.160288	0.174401	FALSE	-0.174401	0.159196	FALSE	-0.159196	1	0.174401	0.201054
10	FEMALE	39	25	62	24	2	2	0	ANTHRO HIGH	RANK HIGH	HUMAN	EASY	INCURSION	0	3	-1	59	163	RECOMMENDATION_AUTO_ACCEPTED	0	1	0	139	80	2	0.309034	FALSE	-0.309034	0.286178	FALSE	-0.286178	0.261432	FALSE	-0.261432	1	0.286178	0.201054
10	FEMALE	39	25	62	24	2	2	0	ANTHRO HIGH	RANK HIGH	HUMAN	EASY	INCURSION	0	1	-1	162	220	RECOMMENDATION_AUTO_ACCEPTED	0	1	0	196	34	4	0.309034	FALSE	-0.309034	0.286178	FALSE	-0.286178	0.261432	FALSE	-0.261432	1	0.286178	0.201054
10	FEMALE	39	25	62	24	2	2	0	ANTHRO HIGH	RANK HIGH	HUMAN	EASY	COLLISION	1	3	1	290	1	ASSET_DESTROYED	1	0	0	326	36	1	0.309034	FALSE	-0.309034	0.286178	FALSE	-0.286178	0.261432	FALSE	-0.261432	1	0.286178	0.201054
10	FEMALE	39	26	43	39	4	4	0	ANTHRO HIGH	RANK HIGH	HUMAN	HARD	COLLISION	1	4	8	150	1	RECOMMENDATION_AUTO_ACCEPTED	0	1	0	151	1	1	0.160233	FALSE	-0.160233	0.147786	FALSE	-0.147786	0.135743	FALSE	-0.135743	1	0.147786	0.201054
10	FEMALE	39	26	43	39	4	4	0	ANTHRO HIGH	RANK HIGH	HUMAN	HARD	COLLISION	1	4	8	151	1	RECOMMENDATION_AUTO_ACCEPTED	0	1	0	152	1	1	0.160233	FALSE	-0.160233	0.147786	FALSE	-0.147786	0.135743	FALSE	-0.135743	1	0.147786	0.201054
10	FEMALE	39	26	43	39	4	4	0	ANTHRO HIGH	RANK HIGH	HUMAN	HARD	COLLISION	1	4	2	152	1	RECOMMENDATION_AUTO_ACCEPTED	0	1	0	155	3	1	0.160233	FALSE	-0.160233	0.147786	FALSE	-0.147786	0.135743	FALSE	-0.135743	1	0.147786	0.201054
10	FEMALE	39	26	43	39	4	4	0	ANTHRO HIGH	RANK HIGH	HUMAN	HARD	COLLISION	1	4	8	155	1	RECOMMENDATION_AUTO_ACCEPTED	0	1	0	156	1	1	0.160233	FALSE	-0.160233	0.147786	FALSE	-0.147786	0.135743	FALSE	-0.135743	1	0.147786	0.201054
10	FEMALE	39	26	43	39	4	4	0	ANTHRO HIGH	RANK HIGH	HUMAN	HARD	COLLISION	1	4	8	156	1	RECOMMENDATION_AUTO_ACCEPTED	0	1	0	157	1	1	0.160233	FALSE	-0.160233	0.147786	FALSE	-0.147786	0.135743	FALSE	-0.135743	1	0.147786	0.201054
10	FEMALE	39	26	43	39	4	4	0	ANTHRO HIGH	RANK HIGH	HUMAN	HARD	COLLISION	1	4	2	157	1	RECOMMENDATION_AUTO_ACCEPTED	0	1	0	158	1	1	0.160233	FALSE	-0.160233	0.147786	FALSE	-0.147786	0.135743	FALSE	-0.135743	1	0.147786	0.201054
10	FEMALE	39	26	43	39	4	4	0	ANTHRO HIGH	RANK HIGH	HUMAN	HARD	COLLISION	1	4	2	159	1	RECOMMENDATION_AUTO_ACCEPTED	0	1	0	160	1	1	0.160233	FALSE	-0.160233	0.147786	FALSE	-0.147786	0.135743	FALSE	-0.135743	1	0.147786	0.201054
10	FEMALE	39	26	43	39	4	4	0	ANTHRO HIGH	RANK HIGH	HUMAN	HARD	COLLISION	1	4	8	160	1	RECOMMENDATION_AUTO_ACCEPTED	0	1	0	161	1	1	0.160233	FALSE	-0.160233	0.147786	FALSE	-0.147786	0.135743	FALSE	-0.135743	1	0.147786	0.201054
10	FEMALE	39	26	43	39	4	4	0	ANTHRO HIGH	RANK HIGH	HUMAN	HARD	COLLISION	1	4	8	161	1	RECOMMENDATION_AUTO_ACCEPTED	0	1	0	162	1	1	0.160233	FALSE	-0.160233	0.147786	FALSE	-0.147786	0.135743	FALSE	-0.135743	1	0.147786	0.201054
10	FEMALE	39	26	43	39	4	4	0	ANTHRO HIGH	RANK HIGH	HUMAN	HARD	COLLISION	1	4	2	162	1	RECOMMENDATION_AUTO_ACCEPTED	0	1	0	163	1	1	0.160233	FALSE	-0.160233	0.147786	FALSE	-0.147786	0.135743	FALSE	-0.135743	1	0.147786	0.201054
10	FEMALE	39	26	43	39	4	4	0	ANTHRO HIGH	RANK HIGH	HUMAN	HARD	COLLISION	1	4	8	163	1	RECOMMENDATION_AUTO_ACCEPTED	0	1	0	164	1	1	0.160233	FALSE	-0.160233	0.147786	FALSE	-0.147786	0.135743	FALSE	-0.135743	1	0.147786	0.201054
10	FEMALE	39	26	43	39	4	4	0	ANTHRO HIGH	RANK HIGH	HUMAN	HARD	COLLISION	1	4	2	164	1	RECOMMENDATION_AUTO_ACCEPTED	0	1	0	165	1	1	0.160233	FALSE	-0.160233	0.147786	FALSE	-0.147786	0.135743	FALSE	-0.135743	1	0.147786	0.201054
10	FEMALE	39	26	43	39	4	4	0	ANTHRO HIGH	RANK HIGH	HUMAN	HARD	COLLISION	1	4	8	165	1	RECOMMENDATION_AUTO_ACCEPTED	0	1	0	166	1	1	0.160233	FALSE	-0.160233	0.147786	FALSE	-0.147786	0.135743	FALSE	-0.135743	1	0.147786	0.201054
10	FEMALE	39	26	43	39	4	4	0	ANTHRO HIGH	RANK HIGH	HUMAN	HARD	COLLISION	1	4	8	167	1	RECOMMENDATION_AUTO_ACCEPTED	0	1	0	168	1	1	0.160233	FALSE	-0.160233	0.147786	FALSE	-0.147786	0.135743	FALSE	-0.135743	1	0.147786	0.201054
10	FEMALE	39	26	43	39	4	4	0	ANTHRO HIGH	RANK HIGH	HUMAN	HARD	COLLISION	1	4	2	168	1	RECOMMENDATION_AUTO_ACCEPTED	0	1	0	169	1	1	0.160233	FALSE	-0.160233	0.147786	FALSE	-0.147786	0.135743	FALSE	-0.135743	1	0.147786	0.201054
10	FEMALE	39	26	43	39	4	4	0	ANTHRO HIGH	RANK HIGH	HUMAN	HARD	INCURSION	0	7	-1	216	238	RECOMMENDATION_AUTO_ACCEPTED	0	1	0	217	1	7	0.160233	FALSE	-0.160233	0.147786	FALSE	-0.147786	0.135743	FALSE	-0.135743	1	0.147786	0.201054
10	FEMALE	39	26	43	39	4	4	0	ANTHRO HIGH	RANK HIGH	HUMAN	HARD	COLLISION	1	7	6	217	1	RECOMMENDATION_AUTO_ACCEPTED	0	1	0	222	5	7	0.160233	FALSE	-0.160233	0.147786	FALSE	-0.147786	0.135743	FALSE	-0.135743	1	0.147786	0.201054
10	FEMALE	39	26	43	39	4	4	0	ANTHRO HIGH	RANK HIGH	HUMAN	HARD	INCURSION	0	7	-1	222	247	RECOMMENDATION_AUTO_ACCEPTED	0	1	0	223	1	7	0.160233	FALSE	-0.160233	0.147786	FALSE	-0.147786	0.135743	FALSE	-0.135743	1	0.147786	0.201054
10	FEMALE	39	26	43	39	4	4	0	ANTHRO HIGH	RANK HIGH	HUMAN	HARD	COLLISION	1	2	7	224	1	RECOMMENDATION_AUTO_ACCEPTED	0	1	0	227	3	7	0.160233	FALSE	-0.160233	0.147786	FALSE	-0.147786	0.135743	FALSE	-0.135743	1	0.147786	0.201054
10	FEMALE	39	26	43	39	4	4	0	ANTHRO HIGH	RANK HIGH	HUMAN	HARD	COLLISION	1	7	6	227	1	RECOMMENDATION_AUTO_ACCEPTED	0	1	0	228	1	7	0.160233	FALSE	-0.160233	0.147786	FALSE	-0.147786	0.135743	FALSE	-0.135743	1	0.147786	0.201054
10	FEMALE	39	26	43	39	4	4	0	ANTHRO HIGH	RANK HIGH	HUMAN	HARD	INCURSION	0	7	-1	228	256	RECOMMENDATION_AUTO_ACCEPTED	0	1	0	232	4	7	0.160233	FALSE	-0.160233	0.147786	FALSE	-0.147786	0.135743	FALSE	-0.135743	1	0.147786	0.201054
10	FEMALE	39	26	43	39	4	4	0	ANTHRO HIGH	RANK HIGH	HUMAN	HARD	COLLISION	1	7	6	232	1	RECOMMENDATION_AUTO_ACCEPTED	0	1	0	233	1	7	0.160233	FALSE	-0.160233	0.147786	FALSE	-0.147786	0.135743	FALSE	-0.135743	1	0.147786	0.201054
10	FEMALE	39	26	43	39	4	4	0	ANTHRO HIGH	RANK HIGH	HUMAN	HARD	INCURSION	0	7	-1	393	413	RECOMMENDATION_AUTO_ACCEPTED	0	1	0	394	1	8	0.160233	FALSE	-0.160233	0.147786	FALSE	-0.147786	0.135743	FALSE	-0.135743	1	0.147786	0.201054
10	FEMALE	39	26	43	39	4	4	0	ANTHRO HIGH	RANK HIGH	HUMAN	HARD	INCURSION	0	7	-1	394	406	RECOMMENDATION_AUTO_ACCEPTED	0	1	0	395	1	8	0.160233	FALSE	-0.160233	0.147786	FALSE	-0.147786	0.135743	FALSE	-0.135743	1	0.147786	0.201054
10	FEMALE	39	26	43	39	4	4	0	ANTHRO HIGH	RANK HIGH	HUMAN	HARD	INCURSION	0	7	-1	395	403	RECOMMENDATION_AUTO_ACCEPTED	0	1	0	396	1	8	0.160233	FALSE	-0.160233	0.147786	FALSE	-0.147786	0.135743	FALSE	-0.135743	1	0.147786	0.201054
10	FEMALE	39	26	43	39	4	4	0	ANTHRO HIGH	RANK HIGH	HUMAN	HARD	INCURSION	0	7	-1	396	403	RECOMMENDATION_AUTO_ACCEPTED	0	1	0	397	1	8	0.160233	FALSE	-0.160233	0.147786	FALSE	-0.147786	0.135743	FALSE	-0.135743	1	0.147786	0.201054
10	FEMALE	39	26	43	39	4	4	0	ANTHRO HIGH	RANK HIGH	HUMAN	HARD	INCURSION	0	7	-1	397	403	RECOMMENDATION_AUTO_ACCEPTED	0	1	0	398	1	8	0.160233	FALSE	-0.160233	0.147786	FALSE	-0.147786	0.135743	FALSE	-0.135743	1	0.147786	0.201054
10	FEMALE	39	26	43	39	4	4	0	ANTHRO HIGH	RANK HIGH	HUMAN	HARD	INCURSION	0	7	-1	398	403	RECOMMENDATION_AUTO_ACCEPTED	0	1	0	399	1	8	0.160233	FALSE	-0.160233	0.147786	FALSE	-0.147786	0.135743	FALSE	-0.135743	1	0.147786	0.201054
10	FEMALE	39	26	43	39	4	4	0	ANTHRO HIGH	RANK HIGH	HUMAN	HARD	INCURSION	0	7	-1	399	405	RECOMMENDATION_AUTO_ACCEPTED	0	1	0	400	1	8	0.160233	FALSE	-0.160233	0.147786	FALSE	-0.147786	0.135743	FALSE	-0.135743	1	0.147786	0.201054
10	FEMALE	39	26	43	39	4	4	0	ANTHRO HIGH	RANK HIGH	HUMAN	HARD	INCURSION	0	4	-1	514	548	RECOMMENDATION_AUTO_ACCEPTED	0	1	0	524	10	8	0.160233	FALSE	-0.160233	0.147786	FALSE	-0.147786	0.135743	FALSE	-0.135743	1	0.147786	0.201054
10	FEMALE	39	26	43	39	4	4	0	ANTHRO HIGH	RANK HIGH	HUMAN	HARD	COLLISION	1	4	2	524	1	RECOMMENDATION_AUTO_ACCEPTED	0	1	0	525	1	8	0.160233	FALSE	-0.160233	0.147786	FALSE	-0.147786	0.135743	FALSE	-0.135743	1	0.147786	0.201054
10	FEMALE	39	26	43	39	4	4	0	ANTHRO HIGH	RANK HIGH	HUMAN	HARD	INCURSION	0	4	-1	525	558	RECOMMENDATION_AUTO_ACCEPTED	0	1	0	534	9	8	0.160233	FALSE	-0.160233	0.147786	FALSE	-0.147786	0.135743	FALSE	-0.135743	1	0.147786	0.201054
10	FEMALE	39	26	43	39	4	4	0	ANTHRO HIGH	RANK HIGH	HUMAN	HARD	COLLISION	1	4	2	534	1	RECOMMENDATION_AUTO_ACCEPTED	0	1	0	535	1	8	0.160233	FALSE	-0.160233	0.147786	FALSE	-0.147786	0.135743	FALSE	-0.135743	1	0.147786	0.201054
10	FEMALE	39	26	43	39	4	4	0	ANTHRO HIGH	RANK HIGH	HUMAN	HARD	INCURSION	0	4	-1	535	568	RECOMMENDATION_AUTO_ACCEPTED	0	1	0	544	9	8	0.160233	FALSE	-0.160233	0.147786	FALSE	-0.147786	0.135743	FALSE	-0.135743	1	0.147786	0.201054
11	FEMALE	46	7	85	41	2	0	0	ANTHRO HIGH	RANK SAME	MATERIAL	EASY	INCURSION	0	4	-1	106	152	RECOMMENDATION_AUTO_ACCEPTED	0	1	0	128	22	8	0.323604	FALSE	-0.323604	0.338168	FALSE	-0.338168	0.371711	FALSE	-0.371711	1	0.338168	0.201054
11	FEMALE	46	7	85	41	2	0	0	ANTHRO HIGH	RANK SAME	MATERIAL	EASY	INCURSION	0	2	-1	186	219	RECOMMENDATION_AUTO_ACCEPTED	0	1	0	195	9	3	0.323604	FALSE	-0.323604	0.338168	FALSE	-0.338168	0.371711	FALSE	-0.371711	1	0.338168	0.201054
11	FEMALE	46	7	85	41	2	0	0	ANTHRO HIGH	RANK SAME	MATERIAL	EASY	INCURSION	0	3	-1	597	617	RECOMMENDATION_AUTO_ACCEPTED	0	1	0	598	1	3	0.323604	FALSE	-0.323604	0.338168	FALSE	-0.338168	0.371711	FALSE	-0.371711	1	0.338168	0.201054
11	FEMALE	46	8	51	41	4	0	0	ANTHRO HIGH	RANK SAME	MATERIAL	HARD	COLLISION	1	2	6	103	1	RECOMMENDATION_AUTO_ACCEPTED	0	1	0	104	1	3	0.169508	FALSE	-0.169508	0.18101	FALSE	-0.18101	0.207929	FALSE	-0.207929	1	0.18101	0.201054
11	FEMALE	46	8	51	41	4	0	0	ANTHRO HIGH	RANK SAME	MATERIAL	HARD	COLLISION	1	1	7	104	1	RECOMMENDATION_AUTO_ACCEPTED	0	1	0	108	4	3	0.169508	FALSE	-0.169508	0.18101	FALSE	-0.18101	0.207929	FALSE	-0.207929	1	0.18101	0.201054
11	FEMALE	46	8	51	41	4	0	0	ANTHRO HIGH	RANK SAME	MATERIAL	HARD	INCURSION	0	3	-1	108	152	RECOMMENDATION_AUTO_ACCEPTED	0	1	0	128	20	3	0.169508	FALSE	-0.169508	0.18101	FALSE	-0.18101	0.207929	FALSE	-0.207929	1	0.18101	0.201054
11	FEMALE	46	8	51	41	4	0	0	ANTHRO HIGH	RANK SAME	MATERIAL	HARD	INCURSION	0	4	-1	128	173	RECOMMENDATION_AUTO_ACCEPTED	0	1	0	149	21	3	0.169508	FALSE	-0.169508	0.18101	FALSE	-0.18101	0.207929	FALSE	-0.207929	1	0.18101	0.201054
11	FEMALE	46	8	51	41	4	0	0	ANTHRO HIGH	RANK SAME	MATERIAL	HARD	INCURSION	0	5	-1	149	175	RECOMMENDATION_AUTO_ACCEPTED	0	1	0	150	1	3	0.169508	FALSE	-0.169508	0.18101	FALSE	-0.18101	0.207929	FALSE	-0.207929	1	0.18101	0.201054
11	FEMALE	46	8	51	41	4	0	0	ANTHRO HIGH	RANK SAME	MATERIAL	HARD	INCURSION	0	8	-1	150	179	RECOMMENDATION_AUTO_ACCEPTED	0	1	0	155	5	3	0.169508	FALSE	-0.169508	0.18101	FALSE	-0.18101	0.207929	FALSE	-0.207929	1	0.18101	0.201054
11	FEMALE	46	8	51	41	4	0	0	ANTHRO HIGH	RANK SAME	MATERIAL	HARD	COLLISION	1	4	8	347	1	RECOMMENDATION_AUTO_ACCEPTED	0	1	0	512	165	3	0.169508	FALSE	-0.169508	0.18101	FALSE	-0.18101	0.207929	FALSE	-0.207929	1	0.18101	0.201054
11	FEMALE	46	8	51	41	4	0	0	ANTHRO HIGH	RANK SAME	MATERIAL	HARD	COLLISION	1	4	8	512	1	RECOMMENDATION_AUTO_ACCEPTED	0	1	0	513	1	3	0.169508	FALSE	-0.169508	0.18101	FALSE	-0.18101	0.207929	FALSE	-0.207929	1	0.18101	0.201054
11	FEMALE	46	10	39	26	2	6	0	ANTHRO HIGH	RANK SAME	HUMAN	HARD	COLLISION	1	3	6	110	1	RECOMMENDATION_AUTO_ACCEPTED	0	1	0	118	8	3	0.169451	FALSE	-0.169451	0.153574	FALSE	-0.153574	0.178823	FALSE	-0.178823	1	0.153574	0.201054
11	FEMALE	46	10	39	26	2	6	0	ANTHRO HIGH	RANK SAME	HUMAN	HARD	COLLISION	1	3	6	143	1	TIME_PASSED	1	0	0	144	1	3	0.169451	FALSE	-0.169451	0.153574	FALSE	-0.153574	0.178823	FALSE	-0.178823	1	0.153574	0.201054
11	FEMALE	46	10	39	26	2	6	0	ANTHRO HIGH	RANK SAME	HUMAN	HARD	COLLISION	1	3	6	144	1	TIME_PASSED	1	0	0	145	1	3	0.169451	FALSE	-0.169451	0.153574	FALSE	-0.153574	0.178823	FALSE	-0.178823	1	0.153574	0.201054
11	FEMALE	46	16	34	41	2	0	1	ANTHRO HIGH	RANK HIGH	MATERIAL	HARD	INCURSION	0	1	-1	53	151	RECOMMENDATION_AUTO_ACCEPTED	0	1	0	127	74	7	0.160288	FALSE	-0.160288	0.174401	FALSE	-0.174401	0.159196	FALSE	-0.159196	1	0.174401	0.201054
11	FEMALE	46	16	34	41	2	0	1	ANTHRO HIGH	RANK HIGH	MATERIAL	HARD	INCURSION	0	8	-1	128	162	RECOMMENDATION_AUTO_ACCEPTED	0	1	0	138	10	7	0.160288	FALSE	-0.160288	0.174401	FALSE	-0.174401	0.159196	FALSE	-0.159196	1	0.174401	0.201054
11	FEMALE	46	16	34	41	2	0	1	ANTHRO HIGH	RANK HIGH	MATERIAL	HARD	COLLISION	1	7	1	138	1	RECOMMENDATION_AUTO_ACCEPTED	0	1	0	139	1	7	0.160288	FALSE	-0.160288	0.174401	FALSE	-0.174401	0.159196	FALSE	-0.159196	1	0.174401	0.201054
11	FEMALE	46	16	34	41	2	0	1	ANTHRO HIGH	RANK HIGH	MATERIAL	HARD	COLLISION	1	7	1	139	1	RECOMMENDATION_AUTO_ACCEPTED	0	1	0	140	1	7	0.160288	FALSE	-0.160288	0.174401	FALSE	-0.174401	0.159196	FALSE	-0.159196	1	0.174401	0.201054
11	FEMALE	46	16	34	41	2	0	1	ANTHRO HIGH	RANK HIGH	MATERIAL	HARD	COLLISION	1	7	1	140	1	RECOMMENDATION_AUTO_ACCEPTED	0	1	0	141	1	7	0.160288	FALSE	-0.160288	0.174401	FALSE	-0.174401	0.159196	FALSE	-0.159196	1	0.174401	0.201054
11	FEMALE	46	16	34	41	2	0	1	ANTHRO HIGH	RANK HIGH	MATERIAL	HARD	COLLISION	1	7	1	141	1	RECOMMENDATION_AUTO_ACCEPTED	0	1	0	142	1	7	0.160288	FALSE	-0.160288	0.174401	FALSE	-0.174401	0.159196	FALSE	-0.159196	1	0.174401	0.201054
11	FEMALE	46	16	34	41	2	0	1	ANTHRO HIGH	RANK HIGH	MATERIAL	HARD	COLLISION	1	4	8	142	1	RECOMMENDATION_AUTO_ACCEPTED	0	1	0	143	1	7	0.160288	FALSE	-0.160288	0.174401	FALSE	-0.174401	0.159196	FALSE	-0.159196	1	0.174401	0.201054
11	FEMALE	46	16	34	41	2	0	1	ANTHRO HIGH	RANK HIGH	MATERIAL	HARD	COLLISION	1	4	8	143	1	RECOMMENDATION_AUTO_ACCEPTED	0	1	0	144	1	7	0.160288	FALSE	-0.160288	0.174401	FALSE	-0.174401	0.159196	FALSE	-0.159196	1	0.174401	0.201054
11	FEMALE	46	16	34	41	2	0	1	ANTHRO HIGH	RANK HIGH	MATERIAL	HARD	COLLISION	1	4	8	144	1	RECOMMENDATION_AUTO_ACCEPTED	0	1	0	145	1	7	0.160288	FALSE	-0.160288	0.174401	FALSE	-0.174401	0.159196	FALSE	-0.159196	1	0.174401	0.201054
11	FEMALE	46	16	34	41	2	0	1	ANTHRO HIGH	RANK HIGH	MATERIAL	HARD	COLLISION	1	7	1	145	1	RECOMMENDATION_AUTO_ACCEPTED	0	1	0	151	6	7	0.160288	FALSE	-0.160288	0.174401	FALSE	-0.174401	0.159196	FALSE	-0.159196	1	0.174401	0.201054
11	FEMALE	46	16	34	41	2	0	1	ANTHRO HIGH	RANK HIGH	MATERIAL	HARD	INCURSION	0	5	-1	152	180	RECOMMENDATION_AUTO_ACCEPTED	0	1	0	156	4	7	0.160288	FALSE	-0.160288	0.174401	FALSE	-0.174401	0.159196	FALSE	-0.159196	1	0.174401	0.201054
11	FEMALE	46	16	34	41	2	0	1	ANTHRO HIGH	RANK HIGH	MATERIAL	HARD	COLLISION	1	7	1	156	1	RECOMMENDATION_AUTO_ACCEPTED	0	1	0	157	1	7	0.160288	FALSE	-0.160288	0.174401	FALSE	-0.174401	0.159196	FALSE	-0.159196	1	0.174401	0.201054
11	FEMALE	46	16	34	41	2	0	1	ANTHRO HIGH	RANK HIGH	MATERIAL	HARD	COLLISION	1	3	6	183	1	MANUAL_CONTROL	1	0	0	183	0	1	0.160288	FALSE	-0.160288	0.174401	FALSE	-0.174401	0.159196	FALSE	-0.159196	1	0.174401	0.201054
11	FEMALE	46	16	34	41	2	0	1	ANTHRO HIGH	RANK HIGH	MATERIAL	HARD	COLLISION	1	2	5	184	1	RECOMMENDATION_AUTO_ACCEPTED	0	1	0	185	1	1	0.160288	FALSE	-0.160288	0.174401	FALSE	-0.174401	0.159196	FALSE	-0.159196	1	0.174401	0.201054
11	FEMALE	46	16	34	41	2	0	1	ANTHRO HIGH	RANK HIGH	MATERIAL	HARD	COLLISION	1	2	5	185	1	RECOMMENDATION_AUTO_ACCEPTED	0	1	0	186	1	1	0.160288	FALSE	-0.160288	0.174401	FALSE	-0.174401	0.159196	FALSE	-0.159196	1	0.174401	0.201054
11	FEMALE	46	16	34	41	2	0	1	ANTHRO HIGH	RANK HIGH	MATERIAL	HARD	COLLISION	1	2	5	186	1	RECOMMENDATION_AUTO_ACCEPTED	0	1	0	187	1	1	0.160288	FALSE	-0.160288	0.174401	FALSE	-0.174401	0.159196	FALSE	-0.159196	1	0.174401	0.201054
11	FEMALE	46	16	34	41	2	0	1	ANTHRO HIGH	RANK HIGH	MATERIAL	HARD	COLLISION	1	2	5	187	1	RECOMMENDATION_AUTO_ACCEPTED	0	1	0	188	1	1	0.160288	FALSE	-0.160288	0.174401	FALSE	-0.174401	0.159196	FALSE	-0.159196	1	0.174401	0.201054
11	FEMALE	46	16	34	41	2	0	1	ANTHRO HIGH	RANK HIGH	MATERIAL	HARD	COLLISION	1	1	5	230	1	RECOMMENDATION_AUTO_ACCEPTED	0	1	0	231	1	7	0.160288	FALSE	-0.160288	0.174401	FALSE	-0.174401	0.159196	FALSE	-0.159196	1	0.174401	0.201054
11	FEMALE	46	16	34	41	2	0	1	ANTHRO HIGH	RANK HIGH	MATERIAL	HARD	COLLISION	1	5	1	250	1	RECOMMENDATION_AUTO_ACCEPTED	0	1	0	251	1	7	0.160288	FALSE	-0.160288	0.174401	FALSE	-0.174401	0.159196	FALSE	-0.159196	1	0.174401	0.201054
11	FEMALE	46	16	34	41	2	0	1	ANTHRO HIGH	RANK HIGH	MATERIAL	HARD	COLLISION	1	3	6	251	1	RECOMMENDATION_AUTO_ACCEPTED	0	1	0	352	101	7	0.160288	FALSE	-0.160288	0.174401	FALSE	-0.174401	0.159196	FALSE	-0.159196	1	0.174401	0.201054
11	FEMALE	46	16	34	41	2	0	1	ANTHRO HIGH	RANK HIGH	MATERIAL	HARD	COLLISION	1	3	6	352	1	RECOMMENDATION_AUTO_ACCEPTED	0	1	0	353	1	7	0.160288	FALSE	-0.160288	0.174401	FALSE	-0.174401	0.159196	FALSE	-0.159196	1	0.174401	0.201054
11	FEMALE	46	16	34	41	2	0	1	ANTHRO HIGH	RANK HIGH	MATERIAL	HARD	INCURSION	0	7	-1	370	515	RECOMMENDATION_AUTO_ACCEPTED	0	1	0	491	121	7	0.160288	FALSE	-0.160288	0.174401	FALSE	-0.174401	0.159196	FALSE	-0.159196	1	0.174401	0.201054
11	FEMALE	46	16	34	41	2	0	1	ANTHRO HIGH	RANK HIGH	MATERIAL	HARD	INCURSION	0	4	-1	492	524	RECOMMENDATION_AUTO_ACCEPTED	0	1	0	500	8	7	0.160288	FALSE	-0.160288	0.174401	FALSE	-0.174401	0.159196	FALSE	-0.159196	1	0.174401	0.201054
11	FEMALE	46	16	34	41	2	0	1	ANTHRO HIGH	RANK HIGH	MATERIAL	HARD	COLLISION	1	1	3	527	1	SHOT_DOWN	1	0	0	631	104	7	0.160288	FALSE	-0.160288	0.174401	FALSE	-0.174401	0.159196	FALSE	-0.159196	1	0.174401	0.201054
11	FEMALE	46	16	34	41	2	0	1	ANTHRO HIGH	RANK HIGH	MATERIAL	HARD	COLLISION	1	3	1	631	1	RECOMMENDATION_AUTO_ACCEPTED	0	1	0	655	24	7	0.160288	FALSE	-0.160288	0.174401	FALSE	-0.174401	0.159196	FALSE	-0.159196	1	0.174401	0.201054
11	FEMALE	46	17	57	26	2	2	0	ANTHRO HIGH	RANK HIGH	HUMAN	EASY	INCURSION	0	3	-1	59	163	RECOMMENDATION_AUTO_ACCEPTED	0	1	0	139	80	7	0.309034	FALSE	-0.309034	0.286178	FALSE	-0.286178	0.261432	FALSE	-0.261432	1	0.286178	0.201054
11	FEMALE	46	17	57	26	2	2	0	ANTHRO HIGH	RANK HIGH	HUMAN	EASY	INCURSION	0	1	-1	140	220	RECOMMENDATION_AUTO_ACCEPTED	0	1	0	196	56	7	0.309034	FALSE	-0.309034	0.286178	FALSE	-0.286178	0.261432	FALSE	-0.261432	1	0.286178	0.201054
11	FEMALE	46	17	57	26	2	2	0	ANTHRO HIGH	RANK HIGH	HUMAN	EASY	COLLISION	1	4	1	196	1	RECOMMENDATION_AUTO_ACCEPTED	0	1	0	197	1	7	0.309034	FALSE	-0.309034	0.286178	FALSE	-0.286178	0.261432	FALSE	-0.261432	1	0.286178	0.201054
11	FEMALE	46	17	57	26	2	2	0	ANTHRO HIGH	RANK HIGH	HUMAN	EASY	COLLISION	1	4	1	197	1	RECOMMENDATION_AUTO_ACCEPTED	0	1	0	206	9	7	0.309034	FALSE	-0.309034	0.286178	FALSE	-0.286178	0.261432	FALSE	-0.261432	1	0.286178	0.201054
11	FEMALE	46	17	57	26	2	2	0	ANTHRO HIGH	RANK HIGH	HUMAN	EASY	COLLISION	1	3	1	290	1	RECOMMENDATION_AUTO_ACCEPTED	0	1	0	515	225	1	0.309034	FALSE	-0.309034	0.286178	FALSE	-0.286178	0.261432	FALSE	-0.261432	1	0.286178	0.201054
11	FEMALE	46	18	46	26	2	6	0	ANTHRO HIGH	RANK HIGH	HUMAN	HARD	INCURSION	0	5	-1	83	204	RECOMMENDATION_AUTO_ACCEPTED	0	1	0	180	97	1	0.160233	FALSE	-0.160233	0.147786	FALSE	-0.147786	0.135743	FALSE	-0.135743	1	0.147786	0.201054
11	FEMALE	46	18	46	26	2	6	0	ANTHRO HIGH	RANK HIGH	HUMAN	HARD	INCURSION	0	8	-1	181	207	RECOMMENDATION_AUTO_ACCEPTED	0	1	0	182	1	1	0.160233	FALSE	-0.160233	0.147786	FALSE	-0.147786	0.135743	FALSE	-0.135743	1	0.147786	0.201054
11	FEMALE	46	18	46	26	2	6	0	ANTHRO HIGH	RANK HIGH	HUMAN	HARD	COLLISION	1	4	8	182	1	RECOMMENDATION_AUTO_ACCEPTED	0	1	0	183	1	1	0.160233	FALSE	-0.160233	0.147786	FALSE	-0.147786	0.135743	FALSE	-0.135743	1	0.147786	0.201054
11	FEMALE	46	18	46	26	2	6	0	ANTHRO HIGH	RANK HIGH	HUMAN	HARD	COLLISION	1	3	5	184	1	RECOMMENDATION_AUTO_ACCEPTED	0	1	0	185	1	1	0.160233	FALSE	-0.160233	0.147786	FALSE	-0.147786	0.135743	FALSE	-0.135743	1	0.147786	0.201054
11	FEMALE	46	18	46	26	2	6	0	ANTHRO HIGH	RANK HIGH	HUMAN	HARD	COLLISION	1	4	8	185	1	RECOMMENDATION_AUTO_ACCEPTED	0	1	0	186	1	1	0.160233	FALSE	-0.160233	0.147786	FALSE	-0.147786	0.135743	FALSE	-0.135743	1	0.147786	0.201054
11	FEMALE	46	18	46	26	2	6	0	ANTHRO HIGH	RANK HIGH	HUMAN	HARD	COLLISION	1	4	8	186	1	RECOMMENDATION_AUTO_ACCEPTED	0	1	0	187	1	1	0.160233	FALSE	-0.160233	0.147786	FALSE	-0.147786	0.135743	FALSE	-0.135743	1	0.147786	0.201054
11	FEMALE	46	18	46	26	2	6	0	ANTHRO HIGH	RANK HIGH	HUMAN	HARD	COLLISION	1	4	2	187	1	RECOMMENDATION_AUTO_ACCEPTED	0	1	0	188	1	1	0.160233	FALSE	-0.160233	0.147786	FALSE	-0.147786	0.135743	FALSE	-0.135743	1	0.147786	0.201054
11	FEMALE	46	18	46	26	2	6	0	ANTHRO HIGH	RANK HIGH	HUMAN	HARD	COLLISION	1	4	8	188	1	RECOMMENDATION_AUTO_ACCEPTED	0	1	0	189	1	1	0.160233	FALSE	-0.160233	0.147786	FALSE	-0.147786	0.135743	FALSE	-0.135743	1	0.147786	0.201054
11	FEMALE	46	18	46	26	2	6	0	ANTHRO HIGH	RANK HIGH	HUMAN	HARD	COLLISION	1	4	2	189	1	RECOMMENDATION_AUTO_ACCEPTED	0	1	0	190	1	1	0.160233	FALSE	-0.160233	0.147786	FALSE	-0.147786	0.135743	FALSE	-0.135743	1	0.147786	0.201054
11	FEMALE	46	18	46	26	2	6	0	ANTHRO HIGH	RANK HIGH	HUMAN	HARD	COLLISION	1	4	2	190	1	RECOMMENDATION_AUTO_ACCEPTED	0	1	0	191	1	1	0.160233	FALSE	-0.160233	0.147786	FALSE	-0.147786	0.135743	FALSE	-0.135743	1	0.147786	0.201054
11	FEMALE	46	18	46	26	2	6	0	ANTHRO HIGH	RANK HIGH	HUMAN	HARD	COLLISION	1	3	5	192	1	RECOMMENDATION_AUTO_ACCEPTED	0	1	0	193	1	1	0.160233	FALSE	-0.160233	0.147786	FALSE	-0.147786	0.135743	FALSE	-0.135743	1	0.147786	0.201054
11	FEMALE	46	18	46	26	2	6	0	ANTHRO HIGH	RANK HIGH	HUMAN	HARD	COLLISION	1	4	8	193	1	RECOMMENDATION_AUTO_ACCEPTED	0	1	0	194	1	1	0.160233	FALSE	-0.160233	0.147786	FALSE	-0.147786	0.135743	FALSE	-0.135743	1	0.147786	0.201054
11	FEMALE	46	18	46	26	2	6	0	ANTHRO HIGH	RANK HIGH	HUMAN	HARD	COLLISION	1	4	8	194	1	RECOMMENDATION_AUTO_ACCEPTED	0	1	0	195	1	1	0.160233	FALSE	-0.160233	0.147786	FALSE	-0.147786	0.135743	FALSE	-0.135743	1	0.147786	0.201054
11	FEMALE	46	18	46	26	2	6	0	ANTHRO HIGH	RANK HIGH	HUMAN	HARD	COLLISION	1	3	5	197	1	RECOMMENDATION_AUTO_ACCEPTED	0	1	0	198	1	1	0.160233	FALSE	-0.160233	0.147786	FALSE	-0.147786	0.135743	FALSE	-0.135743	1	0.147786	0.201054
11	FEMALE	46	18	46	26	2	6	0	ANTHRO HIGH	RANK HIGH	HUMAN	HARD	COLLISION	1	4	2	198	1	RECOMMENDATION_AUTO_ACCEPTED	0	1	0	199	1	1	0.160233	FALSE	-0.160233	0.147786	FALSE	-0.147786	0.135743	FALSE	-0.135743	1	0.147786	0.201054
11	FEMALE	46	18	46	26	2	6	0	ANTHRO HIGH	RANK HIGH	HUMAN	HARD	COLLISION	1	4	2	199	1	RECOMMENDATION_AUTO_ACCEPTED	0	1	0	200	1	1	0.160233	FALSE	-0.160233	0.147786	FALSE	-0.147786	0.135743	FALSE	-0.135743	1	0.147786	0.201054
11	FEMALE	46	18	46	26	2	6	0	ANTHRO HIGH	RANK HIGH	HUMAN	HARD	COLLISION	1	4	8	200	1	RECOMMENDATION_AUTO_ACCEPTED	0	1	0	201	1	1	0.160233	FALSE	-0.160233	0.147786	FALSE	-0.147786	0.135743	FALSE	-0.135743	1	0.147786	0.201054
11	FEMALE	46	18	46	26	2	6	0	ANTHRO HIGH	RANK HIGH	HUMAN	HARD	COLLISION	1	4	8	202	1	RECOMMENDATION_AUTO_ACCEPTED	0	1	0	203	1	1	0.160233	FALSE	-0.160233	0.147786	FALSE	-0.147786	0.135743	FALSE	-0.135743	1	0.147786	0.201054
11	FEMALE	46	18	46	26	2	6	0	ANTHRO HIGH	RANK HIGH	HUMAN	HARD	COLLISION	1	4	2	203	1	RECOMMENDATION_AUTO_ACCEPTED	0	1	0	204	1	1	0.160233	FALSE	-0.160233	0.147786	FALSE	-0.147786	0.135743	FALSE	-0.135743	1	0.147786	0.201054
11	FEMALE	46	18	46	26	2	6	0	ANTHRO HIGH	RANK HIGH	HUMAN	HARD	COLLISION	1	4	2	204	1	RECOMMENDATION_AUTO_ACCEPTED	0	1	0	205	1	1	0.160233	FALSE	-0.160233	0.147786	FALSE	-0.147786	0.135743	FALSE	-0.135743	1	0.147786	0.201054
11	FEMALE	46	18	46	26	2	6	0	ANTHRO HIGH	RANK HIGH	HUMAN	HARD	COLLISION	1	4	8	205	1	RECOMMENDATION_AUTO_ACCEPTED	0	1	0	206	1	1	0.160233	FALSE	-0.160233	0.147786	FALSE	-0.147786	0.135743	FALSE	-0.135743	1	0.147786	0.201054
11	FEMALE	46	18	46	26	2	6	0	ANTHRO HIGH	RANK HIGH	HUMAN	HARD	COLLISION	1	4	8	206	1	TIME_PASSED	1	0	0	207	1	1	0.160233	FALSE	-0.160233	0.147786	FALSE	-0.147786	0.135743	FALSE	-0.135743	1	0.147786	0.201054
11	FEMALE	46	23	79	31	2	2	0	ANTHRO HIGH	RANK LOW	MATERIAL	EASY	INCURSION	0	3	-1	118	188	RECOMMENDATION_AUTO_ACCEPTED	0	1	0	164	46	5	0.410573	FALSE	-0.410573	0.42468	FALSE	-0.42468	0.403783	FALSE	-0.403783	1	0.42468	0.201054
11	FEMALE	46	24	21	41	4	0	0	ANTHRO HIGH	RANK LOW	MATERIAL	HARD	COLLISION	1	1	5	114	1	RECOMMENDATION_AUTO_ACCEPTED	0	1	0	135	21	1	0.22909	FALSE	-0.22909	0.242019	FALSE	-0.242019	0.231067	FALSE	-0.231067	1	0.242019	0.201054
11	FEMALE	46	24	21	41	4	0	0	ANTHRO HIGH	RANK LOW	MATERIAL	HARD	INCURSION	0	6	-1	139	165	RECOMMENDATION_AUTO_ACCEPTED	0	1	0	140	1	1	0.22909	FALSE	-0.22909	0.242019	FALSE	-0.242019	0.231067	FALSE	-0.231067	1	0.242019	0.201054
11	FEMALE	46	24	21	41	4	0	0	ANTHRO HIGH	RANK LOW	MATERIAL	HARD	INCURSION	0	2	-1	140	178	RECOMMENDATION_AUTO_ACCEPTED	0	1	0	154	14	1	0.22909	FALSE	-0.22909	0.242019	FALSE	-0.242019	0.231067	FALSE	-0.231067	1	0.242019	0.201054
11	FEMALE	46	24	21	41	4	0	0	ANTHRO HIGH	RANK LOW	MATERIAL	HARD	INCURSION	0	7	-1	154	236	RECOMMENDATION_AUTO_ACCEPTED	0	1	0	212	58	1	0.22909	FALSE	-0.22909	0.242019	FALSE	-0.242019	0.231067	FALSE	-0.231067	1	0.242019	0.201054
11	FEMALE	46	24	21	41	4	0	0	ANTHRO HIGH	RANK LOW	MATERIAL	HARD	COLLISION	1	5	6	213	1	RECOMMENDATION_AUTO_ACCEPTED	0	1	0	262	49	1	0.22909	FALSE	-0.22909	0.242019	FALSE	-0.242019	0.231067	FALSE	-0.231067	1	0.242019	0.201054
11	FEMALE	46	24	21	41	4	0	0	ANTHRO HIGH	RANK LOW	MATERIAL	HARD	COLLISION	1	4	3	345	1	RECOMMENDATION_AUTO_ACCEPTED	0	1	0	346	1	6	0.22909	FALSE	-0.22909	0.242019	FALSE	-0.242019	0.231067	FALSE	-0.231067	1	0.242019	0.201054
11	FEMALE	46	24	21	41	4	0	0	ANTHRO HIGH	RANK LOW	MATERIAL	HARD	COLLISION	1	4	3	346	1	RECOMMENDATION_AUTO_ACCEPTED	0	1	0	347	1	6	0.22909	FALSE	-0.22909	0.242019	FALSE	-0.242019	0.231067	FALSE	-0.231067	1	0.242019	0.201054
11	FEMALE	46	24	21	41	4	0	0	ANTHRO HIGH	RANK LOW	MATERIAL	HARD	COLLISION	1	8	4	347	1	RECOMMENDATION_AUTO_ACCEPTED	0	1	0	470	123	6	0.22909	FALSE	-0.22909	0.242019	FALSE	-0.242019	0.231067	FALSE	-0.231067	1	0.242019	0.201054
11	FEMALE	46	24	21	41	4	0	0	ANTHRO HIGH	RANK LOW	MATERIAL	HARD	COLLISION	1	2	7	502	1	RECOMMENDATION_AUTO_ACCEPTED	0	1	0	508	6	6	0.22909	FALSE	-0.22909	0.242019	FALSE	-0.242019	0.231067	FALSE	-0.231067	1	0.242019	0.201054
11	FEMALE	46	24	21	41	4	0	0	ANTHRO HIGH	RANK LOW	MATERIAL	HARD	COLLISION	1	5	6	567	1	RECOMMENDATION_AUTO_ACCEPTED	0	1	0	792	225	6	0.22909	FALSE	-0.22909	0.242019	FALSE	-0.242019	0.231067	FALSE	-0.231067	1	0.242019	0.201054
11	FEMALE	46	24	21	41	4	0	0	ANTHRO HIGH	RANK LOW	MATERIAL	HARD	COLLISION	1	2	6	818	1	RECOMMENDATION_AUTO_ACCEPTED	0	1	0	819	1	6	0.22909	FALSE	-0.22909	0.242019	FALSE	-0.242019	0.231067	FALSE	-0.231067	1	0.242019	0.201054
11	FEMALE	46	24	21	41	4	0	0	ANTHRO HIGH	RANK LOW	MATERIAL	HARD	COLLISION	1	6	8	819	1	RECOMMENDATION_AUTO_ACCEPTED	0	1	0	823	4	6	0.22909	FALSE	-0.22909	0.242019	FALSE	-0.242019	0.231067	FALSE	-0.231067	1	0.242019	0.201054
11	FEMALE	46	24	21	41	4	0	0	ANTHRO HIGH	RANK LOW	MATERIAL	HARD	COLLISION	1	2	6	823	1	RECOMMENDATION_AUTO_ACCEPTED	0	1	0	831	8	6	0.22909	FALSE	-0.22909	0.242019	FALSE	-0.242019	0.231067	FALSE	-0.231067	1	0.242019	0.201054
11	FEMALE	46	26	54	41	6	0	0	ANTHRO HIGH	RANK LOW	HUMAN	HARD	COLLISION	1	8	6	67	1	RECOMMENDATION_AUTO_ACCEPTED	0	1	0	81	14	6	0.229018	FALSE	-0.229018	0.207681	FALSE	-0.207681	0.199538	FALSE	-0.199538	1	0.207681	0.201054
11	FEMALE	46	26	54	41	6	0	0	ANTHRO HIGH	RANK LOW	HUMAN	HARD	COLLISION	1	8	6	81	1	RECOMMENDATION_AUTO_ACCEPTED	0	1	0	82	1	6	0.229018	FALSE	-0.229018	0.207681	FALSE	-0.207681	0.199538	FALSE	-0.199538	1	0.207681	0.201054
11	FEMALE	46	26	54	41	6	0	0	ANTHRO HIGH	RANK LOW	HUMAN	HARD	COLLISION	1	8	6	82	1	RECOMMENDATION_AUTO_ACCEPTED	0	1	0	87	5	6	0.229018	FALSE	-0.229018	0.207681	FALSE	-0.207681	0.199538	FALSE	-0.199538	1	0.207681	0.201054
11	FEMALE	46	26	54	41	6	0	0	ANTHRO HIGH	RANK LOW	HUMAN	HARD	INCURSION	0	5	-1	87	142	RECOMMENDATION_AUTO_ACCEPTED	0	1	0	118	31	6	0.229018	FALSE	-0.229018	0.207681	FALSE	-0.207681	0.199538	FALSE	-0.199538	1	0.207681	0.201054
11	FEMALE	46	26	54	41	6	0	0	ANTHRO HIGH	RANK LOW	HUMAN	HARD	INCURSION	0	3	-1	118	152	RECOMMENDATION_AUTO_ACCEPTED	0	1	0	128	10	6	0.229018	FALSE	-0.229018	0.207681	FALSE	-0.207681	0.199538	FALSE	-0.199538	1	0.207681	0.201054
11	FEMALE	46	26	54	41	6	0	0	ANTHRO HIGH	RANK LOW	HUMAN	HARD	COLLISION	1	4	5	128	1	RECOMMENDATION_AUTO_ACCEPTED	0	1	0	131	3	6	0.229018	FALSE	-0.229018	0.207681	FALSE	-0.207681	0.199538	FALSE	-0.199538	1	0.207681	0.201054
11	FEMALE	46	26	54	41	6	0	0	ANTHRO HIGH	RANK LOW	HUMAN	HARD	COLLISION	1	3	5	331	1	RECOMMENDATION_AUTO_ACCEPTED	0	1	0	440	109	6	0.229018	FALSE	-0.229018	0.207681	FALSE	-0.207681	0.199538	FALSE	-0.199538	1	0.207681	0.201054
11	FEMALE	46	26	54	41	6	0	0	ANTHRO HIGH	RANK LOW	HUMAN	HARD	INCURSION	0	8	-1	440	531	RECOMMENDATION_AUTO_ACCEPTED	0	1	0	507	67	6	0.229018	FALSE	-0.229018	0.207681	FALSE	-0.207681	0.199538	FALSE	-0.199538	1	0.207681	0.201054
11	FEMALE	46	26	54	41	6	0	0	ANTHRO HIGH	RANK LOW	HUMAN	HARD	INCURSION	0	3	-1	508	617	RECOMMENDATION_AUTO_ACCEPTED	0	1	0	593	85	6	0.229018	FALSE	-0.229018	0.207681	FALSE	-0.207681	0.199538	FALSE	-0.199538	1	0.207681	0.201054
11	FEMALE	46	26	54	41	6	0	0	ANTHRO HIGH	RANK LOW	HUMAN	HARD	INCURSION	0	3	-1	594	610	RECOMMENDATION_AUTO_ACCEPTED	0	1	0	595	1	3	0.229018	FALSE	-0.229018	0.207681	FALSE	-0.207681	0.199538	FALSE	-0.199538	1	0.207681	0.201054
11	FEMALE	46	26	54	41	6	0	0	ANTHRO HIGH	RANK LOW	HUMAN	HARD	INCURSION	0	3	-1	595	608	RECOMMENDATION_AUTO_ACCEPTED	0	1	0	596	1	3	0.229018	FALSE	-0.229018	0.207681	FALSE	-0.207681	0.199538	FALSE	-0.199538	1	0.207681	0.201054
12	MALE	42	7	104	36	4	0	0	ANTHRO HIGH	RANK SAME	MATERIAL	EASY	COLLISION	1	3	2	240	1	RECOMMENDATION_IGNORED_BY_CLICKING_ON_RED_CROSS	1	0	0	369	129	6	0.323604	FALSE	-0.323604	0.338168	FALSE	-0.338168	0.371711	FALSE	-0.371711	1	0.338168	0.201054
12	MALE	42	8	15	41	2	2	0	ANTHRO HIGH	RANK SAME	MATERIAL	HARD	COLLISION	1	2	6	103	1	RECOMMENDATION_AUTO_ACCEPTED	0	1	0	104	1	2	0.169508	FALSE	-0.169508	0.18101	FALSE	-0.18101	0.207929	FALSE	-0.207929	1	0.18101	0.201054
12	MALE	42	8	15	41	2	2	0	ANTHRO HIGH	RANK SAME	MATERIAL	HARD	COLLISION	1	1	7	104	1	RECOMMENDATION_AUTO_ACCEPTED	0	1	0	108	4	2	0.169508	FALSE	-0.169508	0.18101	FALSE	-0.18101	0.207929	FALSE	-0.207929	1	0.18101	0.201054
12	MALE	42	8	15	41	2	2	0	ANTHRO HIGH	RANK SAME	MATERIAL	HARD	INCURSION	0	3	-1	108	152	RECOMMENDATION_AUTO_ACCEPTED	0	1	0	128	20	2	0.169508	FALSE	-0.169508	0.18101	FALSE	-0.18101	0.207929	FALSE	-0.207929	1	0.18101	0.201054
12	MALE	42	8	15	41	2	2	0	ANTHRO HIGH	RANK SAME	MATERIAL	HARD	INCURSION	0	4	-1	128	173	RECOMMENDATION_AUTO_ACCEPTED	0	1	0	149	21	2	0.169508	FALSE	-0.169508	0.18101	FALSE	-0.18101	0.207929	FALSE	-0.207929	1	0.18101	0.201054
12	MALE	42	8	15	41	2	2	0	ANTHRO HIGH	RANK SAME	MATERIAL	HARD	INCURSION	0	5	-1	149	175	RECOMMENDATION_AUTO_ACCEPTED	0	1	0	150	1	2	0.169508	FALSE	-0.169508	0.18101	FALSE	-0.18101	0.207929	FALSE	-0.207929	1	0.18101	0.201054
12	MALE	42	8	15	41	2	2	0	ANTHRO HIGH	RANK SAME	MATERIAL	HARD	INCURSION	0	8	-1	150	179	RECOMMENDATION_AUTO_ACCEPTED	0	1	0	155	5	2	0.169508	FALSE	-0.169508	0.18101	FALSE	-0.18101	0.207929	FALSE	-0.207929	1	0.18101	0.201054
12	MALE	42	8	15	41	2	2	0	ANTHRO HIGH	RANK SAME	MATERIAL	HARD	COLLISION	1	5	3	280	1	RECOMMENDATION_IGNORED_BY_CLICKING_ON_RED_CROSS	1	0	0	373	93	2	0.169508	FALSE	-0.169508	0.18101	FALSE	-0.18101	0.207929	FALSE	-0.207929	1	0.18101	0.201054
12	MALE	42	8	15	41	2	2	0	ANTHRO HIGH	RANK SAME	MATERIAL	HARD	COLLISION	1	3	8	400	1	RECOMMENDATION_AUTO_ACCEPTED	0	1	0	465	65	2	0.169508	FALSE	-0.169508	0.18101	FALSE	-0.18101	0.207929	FALSE	-0.207929	1	0.18101	0.201054
12	MALE	42	8	15	41	2	2	0	ANTHRO HIGH	RANK SAME	MATERIAL	HARD	COLLISION	1	4	8	499	1	RECOMMENDATION_AUTO_ACCEPTED	0	1	0	512	13	3	0.169508	FALSE	-0.169508	0.18101	FALSE	-0.18101	0.207929	FALSE	-0.207929	1	0.18101	0.201054
12	MALE	42	10	63	30	4	4	0	ANTHRO HIGH	RANK SAME	HUMAN	HARD	INCURSION	0	6	-1	101	154	RECOMMENDATION_AUTO_ACCEPTED	0	1	0	130	29	2	0.169451	FALSE	-0.169451	0.153574	FALSE	-0.153574	0.178823	FALSE	-0.178823	1	0.153574	0.201054
12	MALE	42	10	63	30	4	4	0	ANTHRO HIGH	RANK SAME	HUMAN	HARD	COLLISION	1	3	6	159	1	RECOMMENDATION_AUTO_ACCEPTED	0	1	0	160	1	1	0.169451	FALSE	-0.169451	0.153574	FALSE	-0.153574	0.178823	FALSE	-0.178823	1	0.153574	0.201054
12	MALE	42	10	63	30	4	4	0	ANTHRO HIGH	RANK SAME	HUMAN	HARD	COLLISION	1	4	6	161	1	ASSET_DESTROYED	1	0	0	162	1	1	0.169451	FALSE	-0.169451	0.153574	FALSE	-0.153574	0.178823	FALSE	-0.178823	1	0.153574	0.201054
12	MALE	42	10	63	30	4	4	0	ANTHRO HIGH	RANK SAME	HUMAN	HARD	INCURSION	0	8	-1	162	212	RECOMMENDATION_AUTO_ACCEPTED	0	1	0	188	26	1	0.169451	FALSE	-0.169451	0.153574	FALSE	-0.153574	0.178823	FALSE	-0.178823	1	0.153574	0.201054
12	MALE	42	10	63	30	4	4	0	ANTHRO HIGH	RANK SAME	HUMAN	HARD	COLLISION	1	5	4	189	1	RECOMMENDATION_IGNORED_BY_CLICKING_ON_RED_CROSS	1	0	0	225	36	1	0.169451	FALSE	-0.169451	0.153574	FALSE	-0.153574	0.178823	FALSE	-0.178823	1	0.153574	0.201054
12	MALE	42	10	63	30	4	4	0	ANTHRO HIGH	RANK SAME	HUMAN	HARD	INCURSION	0	5	-1	252	280	RECOMMENDATION_AUTO_ACCEPTED	0	1	0	256	4	5	0.169451	FALSE	-0.169451	0.153574	FALSE	-0.153574	0.178823	FALSE	-0.178823	1	0.153574	0.201054
12	MALE	42	10	63	30	4	4	0	ANTHRO HIGH	RANK SAME	HUMAN	HARD	COLLISION	1	1	5	504	1	RECOMMENDATION_AUTO_ACCEPTED	0	1	0	505	1	7	0.169451	FALSE	-0.169451	0.153574	FALSE	-0.153574	0.178823	FALSE	-0.178823	1	0.153574	0.201054
12	MALE	42	10	63	30	4	4	0	ANTHRO HIGH	RANK SAME	HUMAN	HARD	COLLISION	1	1	8	505	1	RECOMMENDATION_AUTO_ACCEPTED	0	1	0	506	1	7	0.169451	FALSE	-0.169451	0.153574	FALSE	-0.153574	0.178823	FALSE	-0.178823	1	0.153574	0.201054
12	MALE	42	10	63	30	4	4	0	ANTHRO HIGH	RANK SAME	HUMAN	HARD	COLLISION	1	1	5	506	1	RECOMMENDATION_AUTO_ACCEPTED	0	1	0	507	1	7	0.169451	FALSE	-0.169451	0.153574	FALSE	-0.153574	0.178823	FALSE	-0.178823	1	0.153574	0.201054
12	MALE	42	10	63	30	4	4	0	ANTHRO HIGH	RANK SAME	HUMAN	HARD	COLLISION	1	1	5	507	1	RECOMMENDATION_AUTO_ACCEPTED	0	1	0	508	1	7	0.169451	FALSE	-0.169451	0.153574	FALSE	-0.153574	0.178823	FALSE	-0.178823	1	0.153574	0.201054
12	MALE	42	10	63	30	4	4	0	ANTHRO HIGH	RANK SAME	HUMAN	HARD	COLLISION	1	1	8	508	1	RECOMMENDATION_AUTO_ACCEPTED	0	1	0	509	1	7	0.169451	FALSE	-0.169451	0.153574	FALSE	-0.153574	0.178823	FALSE	-0.178823	1	0.153574	0.201054
12	MALE	42	15	30	41	2	0	0	ANTHRO HIGH	RANK HIGH	MATERIAL	EASY	COLLISION	1	3	2	635	1	RECOMMENDATION_IGNORED_BY_CLICKING_ON_RED_CROSS	1	0	0	715	80	2	0.309122	FALSE	-0.309122	0.32812	FALSE	-0.32812	0.299087	FALSE	-0.299087	1	0.32812	0.201054
12	MALE	42	16	1	41	2	0	0	ANTHRO HIGH	RANK HIGH	MATERIAL	HARD	COLLISION	1	7	1	98	1	RECOMMENDATION_AUTO_ACCEPTED	0	1	0	99	1	3	0.160288	FALSE	-0.160288	0.174401	FALSE	-0.174401	0.159196	FALSE	-0.159196	1	0.174401	0.201054
12	MALE	42	16	1	41	2	0	0	ANTHRO HIGH	RANK HIGH	MATERIAL	HARD	COLLISION	1	7	1	99	1	RECOMMENDATION_AUTO_ACCEPTED	0	1	0	100	1	3	0.160288	FALSE	-0.160288	0.174401	FALSE	-0.174401	0.159196	FALSE	-0.159196	1	0.174401	0.201054
12	MALE	42	16	1	41	2	0	0	ANTHRO HIGH	RANK HIGH	MATERIAL	HARD	COLLISION	1	7	1	100	1	RECOMMENDATION_AUTO_ACCEPTED	0	1	0	127	27	3	0.160288	FALSE	-0.160288	0.174401	FALSE	-0.174401	0.159196	FALSE	-0.159196	1	0.174401	0.201054
12	MALE	42	16	1	41	2	0	0	ANTHRO HIGH	RANK HIGH	MATERIAL	HARD	INCURSION	0	8	-1	127	162	RECOMMENDATION_AUTO_ACCEPTED	0	1	0	138	11	3	0.160288	FALSE	-0.160288	0.174401	FALSE	-0.174401	0.159196	FALSE	-0.159196	1	0.174401	0.201054
12	MALE	42	16	1	41	2	0	0	ANTHRO HIGH	RANK HIGH	MATERIAL	HARD	COLLISION	1	4	8	138	1	RECOMMENDATION_AUTO_ACCEPTED	0	1	0	139	1	3	0.160288	FALSE	-0.160288	0.174401	FALSE	-0.174401	0.159196	FALSE	-0.159196	1	0.174401	0.201054
12	MALE	42	16	1	41	2	0	0	ANTHRO HIGH	RANK HIGH	MATERIAL	HARD	COLLISION	1	4	8	139	1	RECOMMENDATION_AUTO_ACCEPTED	0	1	0	142	3	3	0.160288	FALSE	-0.160288	0.174401	FALSE	-0.174401	0.159196	FALSE	-0.159196	1	0.174401	0.201054
12	MALE	42	16	1	41	2	0	0	ANTHRO HIGH	RANK HIGH	MATERIAL	HARD	INCURSION	0	5	-1	142	180	RECOMMENDATION_AUTO_ACCEPTED	0	1	0	156	14	3	0.160288	FALSE	-0.160288	0.174401	FALSE	-0.174401	0.159196	FALSE	-0.159196	1	0.174401	0.201054
12	MALE	42	16	1	41	2	0	0	ANTHRO HIGH	RANK HIGH	MATERIAL	HARD	COLLISION	1	2	5	156	1	RECOMMENDATION_AUTO_ACCEPTED	0	1	0	176	20	3	0.160288	FALSE	-0.160288	0.174401	FALSE	-0.174401	0.159196	FALSE	-0.159196	1	0.174401	0.201054
12	MALE	42	16	1	41	2	0	0	ANTHRO HIGH	RANK HIGH	MATERIAL	HARD	COLLISION	1	2	5	176	1	RECOMMENDATION_AUTO_ACCEPTED	0	1	0	184	8	3	0.160288	FALSE	-0.160288	0.174401	FALSE	-0.174401	0.159196	FALSE	-0.159196	1	0.174401	0.201054
12	MALE	42	16	1	41	2	0	0	ANTHRO HIGH	RANK HIGH	MATERIAL	HARD	COLLISION	1	2	5	184	1	RECOMMENDATION_AUTO_ACCEPTED	0	1	0	185	1	3	0.160288	FALSE	-0.160288	0.174401	FALSE	-0.174401	0.159196	FALSE	-0.159196	1	0.174401	0.201054
12	MALE	42	16	1	41	2	0	0	ANTHRO HIGH	RANK HIGH	MATERIAL	HARD	COLLISION	1	1	5	238	1	RECOMMENDATION_IGNORED_BY_CLICKING_ON_RED_CROSS	1	0	0	364	126	3	0.160288	FALSE	-0.160288	0.174401	FALSE	-0.174401	0.159196	FALSE	-0.159196	1	0.174401	0.201054
12	MALE	42	16	1	41	2	0	0	ANTHRO HIGH	RANK HIGH	MATERIAL	HARD	COLLISION	1	8	1	462	1	RECOMMENDATION_AUTO_ACCEPTED	0	1	0	491	29	5	0.160288	FALSE	-0.160288	0.174401	FALSE	-0.174401	0.159196	FALSE	-0.159196	1	0.174401	0.201054
12	MALE	42	16	1	41	2	0	0	ANTHRO HIGH	RANK HIGH	MATERIAL	HARD	INCURSION	0	4	-1	491	526	RECOMMENDATION_AUTO_ACCEPTED	0	1	0	502	11	5	0.160288	FALSE	-0.160288	0.174401	FALSE	-0.174401	0.159196	FALSE	-0.159196	1	0.174401	0.201054
12	MALE	42	16	1	41	2	0	0	ANTHRO HIGH	RANK HIGH	MATERIAL	HARD	COLLISION	1	5	8	695	1	RECOMMENDATION_IGNORED_BY_CLICKING_ON_RED_CROSS	1	0	0	750	55	2	0.160288	FALSE	-0.160288	0.174401	FALSE	-0.174401	0.159196	FALSE	-0.159196	1	0.174401	0.201054
12	MALE	42	17	110	30	4	0	0	ANTHRO HIGH	RANK HIGH	HUMAN	EASY	COLLISION	1	4	1	177	1	RECOMMENDATION_AUTO_ACCEPTED	0	1	0	178	1	7	0.309034	FALSE	-0.309034	0.286178	FALSE	-0.286178	0.261432	FALSE	-0.261432	1	0.286178	0.201054
12	MALE	42	18	81	38	6	2	0	ANTHRO HIGH	RANK HIGH	HUMAN	HARD	COLLISION	1	3	5	126	1	RECOMMENDATION_AUTO_ACCEPTED	0	1	0	130	4	3	0.160233	FALSE	-0.160233	0.147786	FALSE	-0.147786	0.135743	FALSE	-0.135743	1	0.147786	0.201054
12	MALE	42	18	81	38	6	2	0	ANTHRO HIGH	RANK HIGH	HUMAN	HARD	INCURSION	0	8	-1	130	207	RECOMMENDATION_AUTO_ACCEPTED	0	1	0	183	53	3	0.160233	FALSE	-0.160233	0.147786	FALSE	-0.147786	0.135743	FALSE	-0.135743	1	0.147786	0.201054
12	MALE	42	18	81	38	6	2	0	ANTHRO HIGH	RANK HIGH	HUMAN	HARD	COLLISION	1	4	8	183	1	RECOMMENDATION_AUTO_ACCEPTED	0	1	0	184	1	3	0.160233	FALSE	-0.160233	0.147786	FALSE	-0.147786	0.135743	FALSE	-0.135743	1	0.147786	0.201054
12	MALE	42	18	81	38	6	2	0	ANTHRO HIGH	RANK HIGH	HUMAN	HARD	COLLISION	1	4	8	184	1	RECOMMENDATION_AUTO_ACCEPTED	0	1	0	185	1	3	0.160233	FALSE	-0.160233	0.147786	FALSE	-0.147786	0.135743	FALSE	-0.135743	1	0.147786	0.201054
12	MALE	42	18	81	38	6	2	0	ANTHRO HIGH	RANK HIGH	HUMAN	HARD	COLLISION	1	4	2	185	1	RECOMMENDATION_AUTO_ACCEPTED	0	1	0	186	1	3	0.160233	FALSE	-0.160233	0.147786	FALSE	-0.147786	0.135743	FALSE	-0.135743	1	0.147786	0.201054
12	MALE	42	18	81	38	6	2	0	ANTHRO HIGH	RANK HIGH	HUMAN	HARD	COLLISION	1	4	8	186	1	RECOMMENDATION_AUTO_ACCEPTED	0	1	0	187	1	3	0.160233	FALSE	-0.160233	0.147786	FALSE	-0.147786	0.135743	FALSE	-0.135743	1	0.147786	0.201054
12	MALE	42	18	81	38	6	2	0	ANTHRO HIGH	RANK HIGH	HUMAN	HARD	COLLISION	1	4	8	187	1	RECOMMENDATION_AUTO_ACCEPTED	0	1	0	188	1	3	0.160233	FALSE	-0.160233	0.147786	FALSE	-0.147786	0.135743	FALSE	-0.135743	1	0.147786	0.201054
12	MALE	42	18	81	38	6	2	0	ANTHRO HIGH	RANK HIGH	HUMAN	HARD	COLLISION	1	4	2	188	1	RECOMMENDATION_AUTO_ACCEPTED	0	1	0	189	1	3	0.160233	FALSE	-0.160233	0.147786	FALSE	-0.147786	0.135743	FALSE	-0.135743	1	0.147786	0.201054
12	MALE	42	18	81	38	6	2	0	ANTHRO HIGH	RANK HIGH	HUMAN	HARD	COLLISION	1	4	2	189	1	RECOMMENDATION_AUTO_ACCEPTED	0	1	0	190	1	3	0.160233	FALSE	-0.160233	0.147786	FALSE	-0.147786	0.135743	FALSE	-0.135743	1	0.147786	0.201054
12	MALE	42	18	81	38	6	2	0	ANTHRO HIGH	RANK HIGH	HUMAN	HARD	INCURSION	0	4	-1	191	252	RECOMMENDATION_AUTO_ACCEPTED	0	1	0	228	37	3	0.160233	FALSE	-0.160233	0.147786	FALSE	-0.147786	0.135743	FALSE	-0.135743	1	0.147786	0.201054
12	MALE	42	18	81	38	6	2	0	ANTHRO HIGH	RANK HIGH	HUMAN	HARD	COLLISION	1	7	6	228	1	RECOMMENDATION_AUTO_ACCEPTED	0	1	0	262	34	3	0.160233	FALSE	-0.160233	0.147786	FALSE	-0.147786	0.135743	FALSE	-0.135743	1	0.147786	0.201054
12	MALE	42	18	81	38	6	2	0	ANTHRO HIGH	RANK HIGH	HUMAN	HARD	INCURSION	0	7	-1	377	413	RECOMMENDATION_AUTO_ACCEPTED	0	1	0	389	12	7	0.160233	FALSE	-0.160233	0.147786	FALSE	-0.147786	0.135743	FALSE	-0.135743	1	0.147786	0.201054
12	MALE	42	18	81	38	6	2	0	ANTHRO HIGH	RANK HIGH	HUMAN	HARD	INCURSION	0	7	-1	389	415	RECOMMENDATION_AUTO_ACCEPTED	0	1	0	390	1	7	0.160233	FALSE	-0.160233	0.147786	FALSE	-0.147786	0.135743	FALSE	-0.135743	1	0.147786	0.201054
12	MALE	42	18	81	38	6	2	0	ANTHRO HIGH	RANK HIGH	HUMAN	HARD	INCURSION	0	7	-1	390	406	RECOMMENDATION_AUTO_ACCEPTED	0	1	0	391	1	7	0.160233	FALSE	-0.160233	0.147786	FALSE	-0.147786	0.135743	FALSE	-0.135743	1	0.147786	0.201054
12	MALE	42	18	81	38	6	2	0	ANTHRO HIGH	RANK HIGH	HUMAN	HARD	INCURSION	0	7	-1	391	402	RECOMMENDATION_AUTO_ACCEPTED	0	1	0	392	1	7	0.160233	FALSE	-0.160233	0.147786	FALSE	-0.147786	0.135743	FALSE	-0.135743	1	0.147786	0.201054
12	MALE	42	18	81	38	6	2	0	ANTHRO HIGH	RANK HIGH	HUMAN	HARD	INCURSION	0	7	-1	392	401	RECOMMENDATION_AUTO_ACCEPTED	0	1	0	393	1	7	0.160233	FALSE	-0.160233	0.147786	FALSE	-0.147786	0.135743	FALSE	-0.135743	1	0.147786	0.201054
12	MALE	42	24	22	41	3	2	1	ANTHRO HIGH	RANK LOW	MATERIAL	HARD	COLLISION	1	1	5	103	1	RECOMMENDATION_AUTO_ACCEPTED	0	1	0	104	1	3	0.22909	FALSE	-0.22909	0.242019	FALSE	-0.242019	0.231067	FALSE	-0.231067	1	0.242019	0.201054
12	MALE	42	24	22	41	3	2	1	ANTHRO HIGH	RANK LOW	MATERIAL	HARD	COLLISION	1	4	3	309	1	RECOMMENDATION_AUTO_ACCEPTED	0	1	0	329	20	4	0.22909	FALSE	-0.22909	0.242019	FALSE	-0.242019	0.231067	FALSE	-0.231067	1	0.242019	0.201054
12	MALE	42	24	22	41	3	2	1	ANTHRO HIGH	RANK LOW	MATERIAL	HARD	COLLISION	1	6	5	461	1	RECOMMENDATION_AUTO_ACCEPTED	0	1	0	491	30	4	0.22909	FALSE	-0.22909	0.242019	FALSE	-0.242019	0.231067	FALSE	-0.231067	1	0.242019	0.201054
12	MALE	42	24	22	41	3	2	1	ANTHRO HIGH	RANK LOW	MATERIAL	HARD	COLLISION	1	6	5	491	1	RECOMMENDATION_AUTO_ACCEPTED	0	1	0	492	1	4	0.22909	FALSE	-0.22909	0.242019	FALSE	-0.242019	0.231067	FALSE	-0.231067	1	0.242019	0.201054
12	MALE	42	24	22	41	3	2	1	ANTHRO HIGH	RANK LOW	MATERIAL	HARD	COLLISION	1	7	5	518	1	RECOMMENDATION_AUTO_ACCEPTED	0	1	0	519	1	2	0.22909	FALSE	-0.22909	0.242019	FALSE	-0.242019	0.231067	FALSE	-0.231067	1	0.242019	0.201054
12	MALE	42	24	22	41	3	2	1	ANTHRO HIGH	RANK LOW	MATERIAL	HARD	COLLISION	1	7	5	519	1	RECOMMENDATION_AUTO_ACCEPTED	0	1	0	520	1	2	0.22909	FALSE	-0.22909	0.242019	FALSE	-0.242019	0.231067	FALSE	-0.231067	1	0.242019	0.201054
12	MALE	42	24	22	41	3	2	1	ANTHRO HIGH	RANK LOW	MATERIAL	HARD	INCURSION	0	2	-1	612	636	RECOMMENDATION_AUTO_ACCEPTED	0	1	0	613	1	2	0.22909	FALSE	-0.22909	0.242019	FALSE	-0.242019	0.231067	FALSE	-0.231067	1	0.242019	0.201054
12	MALE	42	24	22	41	3	2	1	ANTHRO HIGH	RANK LOW	MATERIAL	HARD	INCURSION	0	2	-1	613	635	RECOMMENDATION_AUTO_ACCEPTED	0	1	0	614	1	2	0.22909	FALSE	-0.22909	0.242019	FALSE	-0.242019	0.231067	FALSE	-0.231067	1	0.242019	0.201054
12	MALE	42	24	22	41	3	2	1	ANTHRO HIGH	RANK LOW	MATERIAL	HARD	COLLISION	1	1	8	615	1	SHOT_DOWN	1	0	0	638	23	2	0.22909	FALSE	-0.22909	0.242019	FALSE	-0.242019	0.231067	FALSE	-0.231067	1	0.242019	0.201054
12	MALE	42	26	52	41	5	2	0	ANTHRO HIGH	RANK LOW	HUMAN	HARD	COLLISION	1	8	6	82	1	RECOMMENDATION_AUTO_ACCEPTED	0	1	0	96	14	4	0.229018	FALSE	-0.229018	0.207681	FALSE	-0.207681	0.199538	FALSE	-0.199538	1	0.207681	0.201054
12	MALE	42	26	52	41	5	2	0	ANTHRO HIGH	RANK LOW	HUMAN	HARD	COLLISION	1	8	6	96	1	RECOMMENDATION_AUTO_ACCEPTED	0	1	0	97	1	4	0.229018	FALSE	-0.229018	0.207681	FALSE	-0.207681	0.199538	FALSE	-0.199538	1	0.207681	0.201054
12	MALE	42	26	52	41	5	2	0	ANTHRO HIGH	RANK LOW	HUMAN	HARD	COLLISION	1	8	6	97	1	RECOMMENDATION_AUTO_ACCEPTED	0	1	0	101	4	4	0.229018	FALSE	-0.229018	0.207681	FALSE	-0.207681	0.199538	FALSE	-0.199538	1	0.207681	0.201054
12	MALE	42	26	52	41	5	2	0	ANTHRO HIGH	RANK LOW	HUMAN	HARD	INCURSION	0	5	-1	101	142	RECOMMENDATION_AUTO_ACCEPTED	0	1	0	118	17	4	0.229018	FALSE	-0.229018	0.207681	FALSE	-0.207681	0.199538	FALSE	-0.199538	1	0.207681	0.201054
12	MALE	42	26	52	41	5	2	0	ANTHRO HIGH	RANK LOW	HUMAN	HARD	INCURSION	0	3	-1	149	152	RECOMMENDATION_AUTO_ACCEPTED	0	1	0	150	1	8	0.229018	FALSE	-0.229018	0.207681	FALSE	-0.207681	0.199538	FALSE	-0.199538	1	0.207681	0.201054
12	MALE	42	26	52	41	5	2	0	ANTHRO HIGH	RANK LOW	HUMAN	HARD	INCURSION	0	3	-1	150	152	RECOMMENDATION_AUTO_ACCEPTED	0	1	0	151	1	8	0.229018	FALSE	-0.229018	0.207681	FALSE	-0.207681	0.199538	FALSE	-0.199538	1	0.207681	0.201054
12	MALE	42	26	52	41	5	2	0	ANTHRO HIGH	RANK LOW	HUMAN	HARD	INCURSION	0	3	-1	151	152	RECOMMENDATION_AUTO_ACCEPTED	0	1	0	152	1	8	0.229018	FALSE	-0.229018	0.207681	FALSE	-0.207681	0.199538	FALSE	-0.199538	1	0.207681	0.201054
12	MALE	42	26	52	41	5	2	0	ANTHRO HIGH	RANK LOW	HUMAN	HARD	INCURSION	0	3	-1	152	153	RECOMMENDATION_AUTO_ACCEPTED	0	1	0	153	1	8	0.229018	FALSE	-0.229018	0.207681	FALSE	-0.207681	0.199538	FALSE	-0.199538	1	0.207681	0.201054
13	FEMALE	22	7	102	24	2	2	0	ANTHRO HIGH	RANK SAME	MATERIAL	EASY	COLLISION	1	2	3	493	1	RECOMMENDATION_AUTO_ACCEPTED	0	1	0	494	1	2	0.323604	FALSE	-0.323604	0.338168	FALSE	-0.338168	0.371711	FALSE	-0.371711	1	0.338168	0.201054
13	FEMALE	22	8	26	41	3	2	0	ANTHRO HIGH	RANK SAME	MATERIAL	HARD	COLLISION	1	3	8	100	1	RECOMMENDATION_AUTO_ACCEPTED	0	1	0	101	1	3	0.169508	FALSE	-0.169508	0.18101	FALSE	-0.18101	0.207929	FALSE	-0.207929	1	0.18101	0.201054
13	FEMALE	22	8	26	41	3	2	0	ANTHRO HIGH	RANK SAME	MATERIAL	HARD	COLLISION	1	2	6	103	1	RECOMMENDATION_AUTO_ACCEPTED	0	1	0	104	1	3	0.169508	FALSE	-0.169508	0.18101	FALSE	-0.18101	0.207929	FALSE	-0.207929	1	0.18101	0.201054
13	FEMALE	22	8	26	41	3	2	0	ANTHRO HIGH	RANK SAME	MATERIAL	HARD	COLLISION	1	1	7	104	1	RECOMMENDATION_AUTO_ACCEPTED	0	1	0	108	4	3	0.169508	FALSE	-0.169508	0.18101	FALSE	-0.18101	0.207929	FALSE	-0.207929	1	0.18101	0.201054
13	FEMALE	22	8	26	41	3	2	0	ANTHRO HIGH	RANK SAME	MATERIAL	HARD	COLLISION	1	5	3	133	1	RECOMMENDATION_AUTO_ACCEPTED	0	1	0	145	12	3	0.169508	FALSE	-0.169508	0.18101	FALSE	-0.18101	0.207929	FALSE	-0.207929	1	0.18101	0.201054
13	FEMALE	22	8	26	41	3	2	0	ANTHRO HIGH	RANK SAME	MATERIAL	HARD	INCURSION	0	8	-1	168	179	RECOMMENDATION_AUTO_ACCEPTED	0	1	0	169	1	1	0.169508	FALSE	-0.169508	0.18101	FALSE	-0.18101	0.207929	FALSE	-0.207929	1	0.18101	0.201054
13	FEMALE	22	8	26	41	3	2	0	ANTHRO HIGH	RANK SAME	MATERIAL	HARD	INCURSION	0	5	-1	169	188	RECOMMENDATION_AUTO_ACCEPTED	0	1	0	170	1	1	0.169508	FALSE	-0.169508	0.18101	FALSE	-0.18101	0.207929	FALSE	-0.207929	1	0.18101	0.201054
13	FEMALE	22	8	26	41	3	2	0	ANTHRO HIGH	RANK SAME	MATERIAL	HARD	COLLISION	1	5	3	170	1	RECOMMENDATION_AUTO_ACCEPTED	0	1	0	171	1	1	0.169508	FALSE	-0.169508	0.18101	FALSE	-0.18101	0.207929	FALSE	-0.207929	1	0.18101	0.201054
13	FEMALE	22	8	26	41	3	2	0	ANTHRO HIGH	RANK SAME	MATERIAL	HARD	INCURSION	0	5	-1	171	187	RECOMMENDATION_AUTO_ACCEPTED	0	1	0	172	1	1	0.169508	FALSE	-0.169508	0.18101	FALSE	-0.18101	0.207929	FALSE	-0.207929	1	0.18101	0.201054
13	FEMALE	22	8	26	41	3	2	0	ANTHRO HIGH	RANK SAME	MATERIAL	HARD	COLLISION	1	5	3	172	1	RECOMMENDATION_AUTO_ACCEPTED	0	1	0	173	1	1	0.169508	FALSE	-0.169508	0.18101	FALSE	-0.18101	0.207929	FALSE	-0.207929	1	0.18101	0.201054
13	FEMALE	22	8	26	41	3	2	0	ANTHRO HIGH	RANK SAME	MATERIAL	HARD	COLLISION	1	5	3	173	1	RECOMMENDATION_AUTO_ACCEPTED	0	1	0	174	1	1	0.169508	FALSE	-0.169508	0.18101	FALSE	-0.18101	0.207929	FALSE	-0.207929	1	0.18101	0.201054
13	FEMALE	22	8	26	41	3	2	0	ANTHRO HIGH	RANK SAME	MATERIAL	HARD	COLLISION	1	5	3	174	1	RECOMMENDATION_AUTO_ACCEPTED	0	1	0	175	1	1	0.169508	FALSE	-0.169508	0.18101	FALSE	-0.18101	0.207929	FALSE	-0.207929	1	0.18101	0.201054
13	FEMALE	22	8	26	41	3	2	0	ANTHRO HIGH	RANK SAME	MATERIAL	HARD	INCURSION	0	5	-1	176	194	RECOMMENDATION_AUTO_ACCEPTED	0	1	0	177	1	1	0.169508	FALSE	-0.169508	0.18101	FALSE	-0.18101	0.207929	FALSE	-0.207929	1	0.18101	0.201054
13	FEMALE	22	8	26	41	3	2	0	ANTHRO HIGH	RANK SAME	MATERIAL	HARD	COLLISION	1	5	3	177	1	RECOMMENDATION_AUTO_ACCEPTED	0	1	0	178	1	1	0.169508	FALSE	-0.169508	0.18101	FALSE	-0.18101	0.207929	FALSE	-0.207929	1	0.18101	0.201054
13	FEMALE	22	8	26	41	3	2	0	ANTHRO HIGH	RANK SAME	MATERIAL	HARD	COLLISION	1	5	3	178	1	RECOMMENDATION_AUTO_ACCEPTED	0	1	0	179	1	1	0.169508	FALSE	-0.169508	0.18101	FALSE	-0.18101	0.207929	FALSE	-0.207929	1	0.18101	0.201054
13	FEMALE	22	8	26	41	3	2	0	ANTHRO HIGH	RANK SAME	MATERIAL	HARD	COLLISION	1	5	3	179	1	RECOMMENDATION_AUTO_ACCEPTED	0	1	0	180	1	1	0.169508	FALSE	-0.169508	0.18101	FALSE	-0.18101	0.207929	FALSE	-0.207929	1	0.18101	0.201054
13	FEMALE	22	8	26	41	3	2	0	ANTHRO HIGH	RANK SAME	MATERIAL	HARD	COLLISION	1	1	5	181	1	RECOMMENDATION_AUTO_ACCEPTED	0	1	0	182	1	1	0.169508	FALSE	-0.169508	0.18101	FALSE	-0.18101	0.207929	FALSE	-0.207929	1	0.18101	0.201054
13	FEMALE	22	8	26	41	3	2	0	ANTHRO HIGH	RANK SAME	MATERIAL	HARD	COLLISION	1	5	3	182	1	RECOMMENDATION_AUTO_ACCEPTED	0	1	0	183	1	1	0.169508	FALSE	-0.169508	0.18101	FALSE	-0.18101	0.207929	FALSE	-0.207929	1	0.18101	0.201054
13	FEMALE	22	8	26	41	3	2	0	ANTHRO HIGH	RANK SAME	MATERIAL	HARD	COLLISION	1	5	3	183	1	RECOMMENDATION_AUTO_ACCEPTED	0	1	0	184	1	1	0.169508	FALSE	-0.169508	0.18101	FALSE	-0.18101	0.207929	FALSE	-0.207929	1	0.18101	0.201054
13	FEMALE	22	8	26	41	3	2	0	ANTHRO HIGH	RANK SAME	MATERIAL	HARD	COLLISION	1	5	3	184	1	RECOMMENDATION_AUTO_ACCEPTED	0	1	0	185	1	1	0.169508	FALSE	-0.169508	0.18101	FALSE	-0.18101	0.207929	FALSE	-0.207929	1	0.18101	0.201054
13	FEMALE	22	8	26	41	3	2	0	ANTHRO HIGH	RANK SAME	MATERIAL	HARD	COLLISION	1	5	3	185	1	RECOMMENDATION_AUTO_ACCEPTED	0	1	0	186	1	1	0.169508	FALSE	-0.169508	0.18101	FALSE	-0.18101	0.207929	FALSE	-0.207929	1	0.18101	0.201054
13	FEMALE	22	8	26	41	3	2	0	ANTHRO HIGH	RANK SAME	MATERIAL	HARD	COLLISION	1	5	3	186	1	TIME_PASSED	1	0	0	187	1	1	0.169508	FALSE	-0.169508	0.18101	FALSE	-0.18101	0.207929	FALSE	-0.207929	1	0.18101	0.201054
13	FEMALE	22	8	26	41	3	2	0	ANTHRO HIGH	RANK SAME	MATERIAL	HARD	INCURSION	0	4	-1	371	431	RECOMMENDATION_AUTO_ACCEPTED	0	1	0	407	36	7	0.169508	FALSE	-0.169508	0.18101	FALSE	-0.18101	0.207929	FALSE	-0.207929	1	0.18101	0.201054
13	FEMALE	22	10	57	41	4	2	0	ANTHRO HIGH	RANK SAME	HUMAN	HARD	INCURSION	0	5	-1	253	267	RECOMMENDATION_AUTO_ACCEPTED	0	1	0	254	1	2	0.169451	FALSE	-0.169451	0.153574	FALSE	-0.153574	0.178823	FALSE	-0.178823	1	0.153574	0.201054
13	FEMALE	22	15	55	32	2	2	0	ANTHRO HIGH	RANK HIGH	MATERIAL	EASY	INCURSION	0	1	-1	311	355	RECOMMENDATION_AUTO_ACCEPTED	0	1	0	331	20	1	0.309122	FALSE	-0.309122	0.32812	FALSE	-0.32812	0.299087	FALSE	-0.299087	1	0.32812	0.201054
13	FEMALE	22	16	4	41	1	4	1	ANTHRO HIGH	RANK HIGH	MATERIAL	HARD	COLLISION	1	7	1	84	1	RECOMMENDATION_AUTO_ACCEPTED	0	1	0	85	1	1	0.160288	FALSE	-0.160288	0.174401	FALSE	-0.174401	0.159196	FALSE	-0.159196	1	0.174401	0.201054
13	FEMALE	22	16	4	41	1	4	1	ANTHRO HIGH	RANK HIGH	MATERIAL	HARD	COLLISION	1	7	1	85	1	RECOMMENDATION_AUTO_ACCEPTED	0	1	0	86	1	1	0.160288	FALSE	-0.160288	0.174401	FALSE	-0.174401	0.159196	FALSE	-0.159196	1	0.174401	0.201054
13	FEMALE	22	16	4	41	1	4	1	ANTHRO HIGH	RANK HIGH	MATERIAL	HARD	COLLISION	1	4	8	109	1	RECOMMENDATION_AUTO_ACCEPTED	0	1	0	110	1	1	0.160288	FALSE	-0.160288	0.174401	FALSE	-0.174401	0.159196	FALSE	-0.159196	1	0.174401	0.201054
13	FEMALE	22	16	4	41	1	4	1	ANTHRO HIGH	RANK HIGH	MATERIAL	HARD	COLLISION	1	4	8	110	1	RECOMMENDATION_AUTO_ACCEPTED	0	1	0	114	4	1	0.160288	FALSE	-0.160288	0.174401	FALSE	-0.174401	0.159196	FALSE	-0.159196	1	0.174401	0.201054
13	FEMALE	22	16	4	41	1	4	1	ANTHRO HIGH	RANK HIGH	MATERIAL	HARD	COLLISION	1	2	5	136	1	RECOMMENDATION_AUTO_ACCEPTED	0	1	0	157	21	1	0.160288	FALSE	-0.160288	0.174401	FALSE	-0.174401	0.159196	FALSE	-0.159196	1	0.174401	0.201054
13	FEMALE	22	16	4	41	1	4	1	ANTHRO HIGH	RANK HIGH	MATERIAL	HARD	COLLISION	1	7	2	157	1	RECOMMENDATION_AUTO_ACCEPTED	0	1	0	158	1	1	0.160288	FALSE	-0.160288	0.174401	FALSE	-0.174401	0.159196	FALSE	-0.159196	1	0.174401	0.201054
13	FEMALE	22	16	4	41	1	4	1	ANTHRO HIGH	RANK HIGH	MATERIAL	HARD	COLLISION	1	7	2	158	1	TIME_PASSED	1	0	0	159	1	1	0.160288	FALSE	-0.160288	0.174401	FALSE	-0.174401	0.159196	FALSE	-0.159196	1	0.174401	0.201054
13	FEMALE	22	17	56	27	2	2	0	ANTHRO HIGH	RANK HIGH	HUMAN	EASY	COLLISION	1	4	1	102	1	RECOMMENDATION_AUTO_ACCEPTED	0	1	0	109	7	1	0.309034	FALSE	-0.309034	0.286178	FALSE	-0.286178	0.261432	FALSE	-0.261432	1	0.286178	0.201054
13	FEMALE	22	17	56	27	2	2	0	ANTHRO HIGH	RANK HIGH	HUMAN	EASY	COLLISION	1	3	1	529	1	RECOMMENDATION_AUTO_ACCEPTED	0	1	0	530	1	1	0.309034	FALSE	-0.309034	0.286178	FALSE	-0.286178	0.261432	FALSE	-0.261432	1	0.286178	0.201054
13	FEMALE	22	18	38	37	3	4	1	ANTHRO HIGH	RANK HIGH	HUMAN	HARD	COLLISION	1	7	6	192	1	RECOMMENDATION_AUTO_ACCEPTED	0	1	0	193	1	7	0.160233	FALSE	-0.160233	0.147786	FALSE	-0.147786	0.135743	FALSE	-0.135743	1	0.147786	0.201054
13	FEMALE	22	18	38	37	3	4	1	ANTHRO HIGH	RANK HIGH	HUMAN	HARD	COLLISION	1	7	6	214	1	RECOMMENDATION_AUTO_ACCEPTED	0	1	0	215	1	7	0.160233	FALSE	-0.160233	0.147786	FALSE	-0.147786	0.135743	FALSE	-0.135743	1	0.147786	0.201054
13	FEMALE	22	18	38	37	3	4	1	ANTHRO HIGH	RANK HIGH	HUMAN	HARD	COLLISION	1	7	6	215	1	RECOMMENDATION_AUTO_ACCEPTED	0	1	0	216	1	7	0.160233	FALSE	-0.160233	0.147786	FALSE	-0.147786	0.135743	FALSE	-0.135743	1	0.147786	0.201054
13	FEMALE	22	18	38	37	3	4	1	ANTHRO HIGH	RANK HIGH	HUMAN	HARD	COLLISION	1	7	6	232	1	RECOMMENDATION_AUTO_ACCEPTED	0	1	0	233	1	7	0.160233	FALSE	-0.160233	0.147786	FALSE	-0.147786	0.135743	FALSE	-0.135743	1	0.147786	0.201054
13	FEMALE	22	18	38	37	3	4	1	ANTHRO HIGH	RANK HIGH	HUMAN	HARD	COLLISION	1	7	6	233	1	RECOMMENDATION_AUTO_ACCEPTED	0	1	0	234	1	7	0.160233	FALSE	-0.160233	0.147786	FALSE	-0.147786	0.135743	FALSE	-0.135743	1	0.147786	0.201054
13	FEMALE	22	18	38	37	3	4	1	ANTHRO HIGH	RANK HIGH	HUMAN	HARD	COLLISION	1	2	7	252	1	RECOMMENDATION_AUTO_ACCEPTED	0	1	0	253	1	7	0.160233	FALSE	-0.160233	0.147786	FALSE	-0.147786	0.135743	FALSE	-0.135743	1	0.147786	0.201054
13	FEMALE	22	18	38	37	3	4	1	ANTHRO HIGH	RANK HIGH	HUMAN	HARD	COLLISION	1	7	6	253	1	RECOMMENDATION_AUTO_ACCEPTED	0	1	0	254	1	7	0.160233	FALSE	-0.160233	0.147786	FALSE	-0.147786	0.135743	FALSE	-0.135743	1	0.147786	0.201054
13	FEMALE	22	18	38	37	3	4	1	ANTHRO HIGH	RANK HIGH	HUMAN	HARD	COLLISION	1	7	6	254	1	RECOMMENDATION_AUTO_ACCEPTED	0	1	0	255	1	7	0.160233	FALSE	-0.160233	0.147786	FALSE	-0.147786	0.135743	FALSE	-0.135743	1	0.147786	0.201054
13	FEMALE	22	18	38	37	3	4	1	ANTHRO HIGH	RANK HIGH	HUMAN	HARD	INCURSION	0	7	-1	256	423	SHOT_DOWN	1	0	0	270	14	7	0.160233	FALSE	-0.160233	0.147786	FALSE	-0.147786	0.135743	FALSE	-0.135743	1	0.147786	0.201054
13	FEMALE	22	24	7	41	2	4	0	ANTHRO HIGH	RANK LOW	MATERIAL	HARD	COLLISION	1	1	5	100	1	RECOMMENDATION_AUTO_ACCEPTED	0	1	0	106	6	4	0.22909	FALSE	-0.22909	0.242019	FALSE	-0.242019	0.231067	FALSE	-0.231067	1	0.242019	0.201054
13	FEMALE	22	24	7	41	2	4	0	ANTHRO HIGH	RANK LOW	MATERIAL	HARD	INCURSION	0	2	-1	406	441	RECOMMENDATION_AUTO_ACCEPTED	0	1	0	417	11	3	0.22909	FALSE	-0.22909	0.242019	FALSE	-0.242019	0.231067	FALSE	-0.231067	1	0.242019	0.201054
13	FEMALE	22	26	102	38	8	0	0	ANTHRO HIGH	RANK LOW	HUMAN	HARD	INCURSION	0	6	-1	93	125	RECOMMENDATION_AUTO_ACCEPTED	0	1	0	101	8	8	0.229018	FALSE	-0.229018	0.207681	FALSE	-0.207681	0.199538	FALSE	-0.199538	1	0.207681	0.201054
13	FEMALE	22	26	102	38	8	0	0	ANTHRO HIGH	RANK LOW	HUMAN	HARD	INCURSION	0	5	-1	131	142	RECOMMENDATION_AUTO_ACCEPTED	0	1	0	132	1	3	0.229018	FALSE	-0.229018	0.207681	FALSE	-0.207681	0.199538	FALSE	-0.199538	1	0.207681	0.201054
13	FEMALE	22	26	102	38	8	0	0	ANTHRO HIGH	RANK LOW	HUMAN	HARD	INCURSION	0	3	-1	132	152	RECOMMENDATION_AUTO_ACCEPTED	0	1	0	133	1	3	0.229018	FALSE	-0.229018	0.207681	FALSE	-0.207681	0.199538	FALSE	-0.199538	1	0.207681	0.201054
13	FEMALE	22	26	102	38	8	0	0	ANTHRO HIGH	RANK LOW	HUMAN	HARD	INCURSION	0	3	-1	133	153	RECOMMENDATION_AUTO_ACCEPTED	0	1	0	134	1	5	0.229018	FALSE	-0.229018	0.207681	FALSE	-0.207681	0.199538	FALSE	-0.199538	1	0.207681	0.201054
13	FEMALE	22	26	102	38	8	0	0	ANTHRO HIGH	RANK LOW	HUMAN	HARD	COLLISION	1	4	5	134	1	RECOMMENDATION_AUTO_ACCEPTED	0	1	0	144	10	5	0.229018	FALSE	-0.229018	0.207681	FALSE	-0.207681	0.199538	FALSE	-0.199538	1	0.207681	0.201054
14	MALE	40	7	104	36	4	0	0	ANTHRO HIGH	RANK SAME	MATERIAL	EASY	INCURSION	0	4	-1	113	152	RECOMMENDATION_AUTO_ACCEPTED	0	1	0	128	15	5	0.323604	FALSE	-0.323604	0.338168	FALSE	-0.338168	0.371711	FALSE	-0.371711	1	0.338168	0.201054
14	MALE	40	7	104	36	4	0	0	ANTHRO HIGH	RANK SAME	MATERIAL	EASY	INCURSION	0	2	-1	128	219	RECOMMENDATION_AUTO_ACCEPTED	0	1	0	195	67	5	0.323604	FALSE	-0.323604	0.338168	FALSE	-0.338168	0.371711	FALSE	-0.371711	1	0.338168	0.201054
14	MALE	40	7	104	36	4	0	0	ANTHRO HIGH	RANK SAME	MATERIAL	EASY	INCURSION	0	3	-1	317	378	RECOMMENDATION_AUTO_ACCEPTED	0	1	0	354	37	5	0.323604	FALSE	-0.323604	0.338168	FALSE	-0.338168	0.371711	FALSE	-0.371711	1	0.338168	0.201054
14	MALE	40	8	9	41	1	2	0	ANTHRO HIGH	RANK SAME	MATERIAL	HARD	COLLISION	1	2	6	103	1	RECOMMENDATION_AUTO_ACCEPTED	0	1	0	104	1	5	0.169508	FALSE	-0.169508	0.18101	FALSE	-0.18101	0.207929	FALSE	-0.207929	1	0.18101	0.201054
14	MALE	40	8	9	41	1	2	0	ANTHRO HIGH	RANK SAME	MATERIAL	HARD	INCURSION	0	3	-1	105	152	RECOMMENDATION_AUTO_ACCEPTED	0	1	0	128	23	5	0.169508	FALSE	-0.169508	0.18101	FALSE	-0.18101	0.207929	FALSE	-0.207929	1	0.18101	0.201054
14	MALE	40	8	9	41	1	2	0	ANTHRO HIGH	RANK SAME	MATERIAL	HARD	COLLISION	1	1	7	128	1	RECOMMENDATION_AUTO_ACCEPTED	0	1	0	129	1	5	0.169508	FALSE	-0.169508	0.18101	FALSE	-0.18101	0.207929	FALSE	-0.207929	1	0.18101	0.201054
14	MALE	40	8	9	41	1	2	0	ANTHRO HIGH	RANK SAME	MATERIAL	HARD	INCURSION	0	4	-1	129	173	RECOMMENDATION_AUTO_ACCEPTED	0	1	0	149	20	5	0.169508	FALSE	-0.169508	0.18101	FALSE	-0.18101	0.207929	FALSE	-0.207929	1	0.18101	0.201054
14	MALE	40	8	9	41	1	2	0	ANTHRO HIGH	RANK SAME	MATERIAL	HARD	INCURSION	0	5	-1	149	175	RECOMMENDATION_AUTO_ACCEPTED	0	1	0	150	1	5	0.169508	FALSE	-0.169508	0.18101	FALSE	-0.18101	0.207929	FALSE	-0.207929	1	0.18101	0.201054
14	MALE	40	8	9	41	1	2	0	ANTHRO HIGH	RANK SAME	MATERIAL	HARD	INCURSION	0	8	-1	150	179	RECOMMENDATION_AUTO_ACCEPTED	0	1	0	155	5	5	0.169508	FALSE	-0.169508	0.18101	FALSE	-0.18101	0.207929	FALSE	-0.207929	1	0.18101	0.201054
14	MALE	40	8	9	41	1	2	0	ANTHRO HIGH	RANK SAME	MATERIAL	HARD	INCURSION	0	3	-1	311	377	RECOMMENDATION_AUTO_ACCEPTED	0	1	0	353	42	5	0.169508	FALSE	-0.169508	0.18101	FALSE	-0.18101	0.207929	FALSE	-0.207929	1	0.18101	0.201054
14	MALE	40	8	9	41	1	2	0	ANTHRO HIGH	RANK SAME	MATERIAL	HARD	INCURSION	0	3	-1	353	378	RECOMMENDATION_AUTO_ACCEPTED	0	1	0	354	1	5	0.169508	FALSE	-0.169508	0.18101	FALSE	-0.18101	0.207929	FALSE	-0.207929	1	0.18101	0.201054
14	MALE	40	8	9	41	1	2	0	ANTHRO HIGH	RANK SAME	MATERIAL	HARD	COLLISION	1	5	3	354	1	RECOMMENDATION_AUTO_ACCEPTED	0	1	0	381	27	5	0.169508	FALSE	-0.169508	0.18101	FALSE	-0.18101	0.207929	FALSE	-0.207929	1	0.18101	0.201054
14	MALE	40	8	9	41	1	2	0	ANTHRO HIGH	RANK SAME	MATERIAL	HARD	COLLISION	1	4	7	426	1	RECOMMENDATION_AUTO_ACCEPTED	0	1	0	483	57	5	0.169508	FALSE	-0.169508	0.18101	FALSE	-0.18101	0.207929	FALSE	-0.207929	1	0.18101	0.201054
14	MALE	40	8	9	41	1	2	0	ANTHRO HIGH	RANK SAME	MATERIAL	HARD	COLLISION	1	4	7	483	1	RECOMMENDATION_AUTO_ACCEPTED	0	1	0	484	1	5	0.169508	FALSE	-0.169508	0.18101	FALSE	-0.18101	0.207929	FALSE	-0.207929	1	0.18101	0.201054
14	MALE	40	9	109	31	4	0	0	ANTHRO HIGH	RANK SAME	HUMAN	EASY	INCURSION	0	1	-1	60	165	RECOMMENDATION_AUTO_ACCEPTED	0	1	0	141	81	5	0.323514	FALSE	-0.323514	0.295507	FALSE	-0.295507	0.329208	FALSE	-0.329208	1	0.295507	0.201054
14	MALE	40	9	109	31	4	0	0	ANTHRO HIGH	RANK SAME	HUMAN	EASY	INCURSION	0	2	-1	141	172	RECOMMENDATION_AUTO_ACCEPTED	0	1	0	148	7	5	0.323514	FALSE	-0.323514	0.295507	FALSE	-0.295507	0.329208	FALSE	-0.329208	1	0.295507	0.201054
14	MALE	40	10	38	38	4	4	0	ANTHRO HIGH	RANK SAME	HUMAN	HARD	INCURSION	0	7	-1	28	132	RECOMMENDATION_AUTO_ACCEPTED	0	1	0	108	80	5	0.169451	FALSE	-0.169451	0.153574	FALSE	-0.153574	0.178823	FALSE	-0.178823	1	0.153574	0.201054
14	MALE	40	10	38	38	4	4	0	ANTHRO HIGH	RANK SAME	HUMAN	HARD	INCURSION	0	1	-1	109	146	RECOMMENDATION_AUTO_ACCEPTED	0	1	0	122	13	5	0.169451	FALSE	-0.169451	0.153574	FALSE	-0.153574	0.178823	FALSE	-0.178823	1	0.153574	0.201054
14	MALE	40	10	38	38	4	4	0	ANTHRO HIGH	RANK SAME	HUMAN	HARD	INCURSION	0	6	-1	124	154	RECOMMENDATION_AUTO_ACCEPTED	0	1	0	130	6	5	0.169451	FALSE	-0.169451	0.153574	FALSE	-0.153574	0.178823	FALSE	-0.178823	1	0.153574	0.201054
14	MALE	40	10	38	38	4	4	0	ANTHRO HIGH	RANK SAME	HUMAN	HARD	COLLISION	1	4	6	133	1	RECOMMENDATION_AUTO_ACCEPTED	0	1	0	161	28	5	0.169451	FALSE	-0.169451	0.153574	FALSE	-0.153574	0.178823	FALSE	-0.178823	1	0.153574	0.201054
14	MALE	40	10	38	38	4	4	0	ANTHRO HIGH	RANK SAME	HUMAN	HARD	COLLISION	1	3	6	161	1	TIME_PASSED	1	0	0	162	1	5	0.169451	FALSE	-0.169451	0.153574	FALSE	-0.153574	0.178823	FALSE	-0.178823	1	0.153574	0.201054
14	MALE	40	15	102	38	4	0	0	ANTHRO HIGH	RANK HIGH	MATERIAL	EASY	INCURSION	0	1	-1	57	155	RECOMMENDATION_AUTO_ACCEPTED	0	1	0	131	74	7	0.309122	FALSE	-0.309122	0.32812	FALSE	-0.32812	0.299087	FALSE	-0.299087	1	0.32812	0.201054
14	MALE	40	16	29	40	4	4	0	ANTHRO HIGH	RANK HIGH	MATERIAL	HARD	INCURSION	0	1	-1	53	151	RECOMMENDATION_IGNORED_BY_CLICKING_ON_RED_CROSS	1	0	0	112	59	3	0.160288	FALSE	-0.160288	0.174401	FALSE	-0.174401	0.159196	FALSE	-0.159196	1	0.174401	0.201054
14	MALE	40	16	29	40	4	4	0	ANTHRO HIGH	RANK HIGH	MATERIAL	HARD	INCURSION	0	8	-1	113	162	RECOMMENDATION_AUTO_ACCEPTED	0	1	0	138	25	3	0.160288	FALSE	-0.160288	0.174401	FALSE	-0.174401	0.159196	FALSE	-0.159196	1	0.174401	0.201054
14	MALE	40	16	29	40	4	4	0	ANTHRO HIGH	RANK HIGH	MATERIAL	HARD	INCURSION	0	1	-1	138	151	RECOMMENDATION_AUTO_ACCEPTED	0	1	0	139	1	3	0.160288	FALSE	-0.160288	0.174401	FALSE	-0.174401	0.159196	FALSE	-0.159196	1	0.174401	0.201054
14	MALE	40	16	29	40	4	4	0	ANTHRO HIGH	RANK HIGH	MATERIAL	HARD	INCURSION	0	1	-1	139	154	RECOMMENDATION_AUTO_ACCEPTED	0	1	0	140	1	3	0.160288	FALSE	-0.160288	0.174401	FALSE	-0.174401	0.159196	FALSE	-0.159196	1	0.174401	0.201054
14	MALE	40	16	29	40	4	4	0	ANTHRO HIGH	RANK HIGH	MATERIAL	HARD	COLLISION	1	7	1	140	1	RECOMMENDATION_AUTO_ACCEPTED	0	1	0	141	1	3	0.160288	FALSE	-0.160288	0.174401	FALSE	-0.174401	0.159196	FALSE	-0.159196	1	0.174401	0.201054
14	MALE	40	16	29	40	4	4	0	ANTHRO HIGH	RANK HIGH	MATERIAL	HARD	INCURSION	0	4	-1	145	178	RECOMMENDATION_AUTO_ACCEPTED	0	1	0	154	9	3	0.160288	FALSE	-0.160288	0.174401	FALSE	-0.174401	0.159196	FALSE	-0.159196	1	0.174401	0.201054
14	MALE	40	16	29	40	4	4	0	ANTHRO HIGH	RANK HIGH	MATERIAL	HARD	COLLISION	1	7	1	154	1	RECOMMENDATION_AUTO_ACCEPTED	0	1	0	155	1	3	0.160288	FALSE	-0.160288	0.174401	FALSE	-0.174401	0.159196	FALSE	-0.159196	1	0.174401	0.201054
14	MALE	40	16	29	40	4	4	0	ANTHRO HIGH	RANK HIGH	MATERIAL	HARD	COLLISION	1	4	8	156	1	RECOMMENDATION_AUTO_ACCEPTED	0	1	0	157	1	3	0.160288	FALSE	-0.160288	0.174401	FALSE	-0.174401	0.159196	FALSE	-0.159196	1	0.174401	0.201054
14	MALE	40	16	29	40	4	4	0	ANTHRO HIGH	RANK HIGH	MATERIAL	HARD	COLLISION	1	4	8	157	1	RECOMMENDATION_AUTO_ACCEPTED	0	1	0	158	1	3	0.160288	FALSE	-0.160288	0.174401	FALSE	-0.174401	0.159196	FALSE	-0.159196	1	0.174401	0.201054
14	MALE	40	16	29	40	4	4	0	ANTHRO HIGH	RANK HIGH	MATERIAL	HARD	COLLISION	1	4	8	158	1	RECOMMENDATION_AUTO_ACCEPTED	0	1	0	159	1	3	0.160288	FALSE	-0.160288	0.174401	FALSE	-0.174401	0.159196	FALSE	-0.159196	1	0.174401	0.201054
14	MALE	40	16	29	40	4	4	0	ANTHRO HIGH	RANK HIGH	MATERIAL	HARD	COLLISION	1	4	8	159	1	RECOMMENDATION_AUTO_ACCEPTED	0	1	0	160	1	3	0.160288	FALSE	-0.160288	0.174401	FALSE	-0.174401	0.159196	FALSE	-0.159196	1	0.174401	0.201054
14	MALE	40	16	29	40	4	4	0	ANTHRO HIGH	RANK HIGH	MATERIAL	HARD	COLLISION	1	4	8	160	1	RECOMMENDATION_AUTO_ACCEPTED	0	1	0	161	1	3	0.160288	FALSE	-0.160288	0.174401	FALSE	-0.174401	0.159196	FALSE	-0.159196	1	0.174401	0.201054
14	MALE	40	16	29	40	4	4	0	ANTHRO HIGH	RANK HIGH	MATERIAL	HARD	COLLISION	1	7	1	162	1	RECOMMENDATION_AUTO_ACCEPTED	0	1	0	163	1	3	0.160288	FALSE	-0.160288	0.174401	FALSE	-0.174401	0.159196	FALSE	-0.159196	1	0.174401	0.201054
14	MALE	40	16	29	40	4	4	0	ANTHRO HIGH	RANK HIGH	MATERIAL	HARD	COLLISION	1	7	1	163	1	TIME_PASSED	1	0	0	164	1	3	0.160288	FALSE	-0.160288	0.174401	FALSE	-0.174401	0.159196	FALSE	-0.159196	1	0.174401	0.201054
14	MALE	40	17	102	38	4	0	0	ANTHRO HIGH	RANK HIGH	HUMAN	EASY	COLLISION	1	4	1	180	1	RECOMMENDATION_AUTO_ACCEPTED	0	1	0	181	1	6	0.309034	FALSE	-0.309034	0.286178	FALSE	-0.286178	0.261432	FALSE	-0.261432	1	0.286178	0.201054
14	MALE	40	17	102	38	4	0	0	ANTHRO HIGH	RANK HIGH	HUMAN	EASY	COLLISION	1	4	1	181	1	RECOMMENDATION_AUTO_ACCEPTED	0	1	0	182	1	6	0.309034	FALSE	-0.309034	0.286178	FALSE	-0.286178	0.261432	FALSE	-0.261432	1	0.286178	0.201054
14	MALE	40	17	102	38	4	0	0	ANTHRO HIGH	RANK HIGH	HUMAN	EASY	COLLISION	1	4	1	182	1	RECOMMENDATION_AUTO_ACCEPTED	0	1	0	183	1	6	0.309034	FALSE	-0.309034	0.286178	FALSE	-0.286178	0.261432	FALSE	-0.261432	1	0.286178	0.201054
14	MALE	40	18	36	41	2	2	1	ANTHRO HIGH	RANK HIGH	HUMAN	HARD	COLLISION	1	3	5	119	1	RECOMMENDATION_AUTO_ACCEPTED	0	1	0	123	4	6	0.160233	FALSE	-0.160233	0.147786	FALSE	-0.147786	0.135743	FALSE	-0.135743	1	0.147786	0.201054
14	MALE	40	18	36	41	2	2	1	ANTHRO HIGH	RANK HIGH	HUMAN	HARD	INCURSION	0	8	-1	123	207	RECOMMENDATION_AUTO_ACCEPTED	0	1	0	183	60	6	0.160233	FALSE	-0.160233	0.147786	FALSE	-0.147786	0.135743	FALSE	-0.135743	1	0.147786	0.201054
14	MALE	40	18	36	41	2	2	1	ANTHRO HIGH	RANK HIGH	HUMAN	HARD	COLLISION	1	4	8	183	1	RECOMMENDATION_AUTO_ACCEPTED	0	1	0	184	1	6	0.160233	FALSE	-0.160233	0.147786	FALSE	-0.147786	0.135743	FALSE	-0.135743	1	0.147786	0.201054
14	MALE	40	18	36	41	2	2	1	ANTHRO HIGH	RANK HIGH	HUMAN	HARD	COLLISION	1	4	8	184	1	RECOMMENDATION_AUTO_ACCEPTED	0	1	0	185	1	6	0.160233	FALSE	-0.160233	0.147786	FALSE	-0.147786	0.135743	FALSE	-0.135743	1	0.147786	0.201054
14	MALE	40	18	36	41	2	2	1	ANTHRO HIGH	RANK HIGH	HUMAN	HARD	COLLISION	1	4	2	185	1	RECOMMENDATION_AUTO_ACCEPTED	0	1	0	186	1	6	0.160233	FALSE	-0.160233	0.147786	FALSE	-0.147786	0.135743	FALSE	-0.135743	1	0.147786	0.201054
14	MALE	40	18	36	41	2	2	1	ANTHRO HIGH	RANK HIGH	HUMAN	HARD	COLLISION	1	4	8	186	1	RECOMMENDATION_AUTO_ACCEPTED	0	1	0	187	1	6	0.160233	FALSE	-0.160233	0.147786	FALSE	-0.147786	0.135743	FALSE	-0.135743	1	0.147786	0.201054
14	MALE	40	18	36	41	2	2	1	ANTHRO HIGH	RANK HIGH	HUMAN	HARD	COLLISION	1	4	2	188	1	RECOMMENDATION_AUTO_ACCEPTED	0	1	0	189	1	6	0.160233	FALSE	-0.160233	0.147786	FALSE	-0.147786	0.135743	FALSE	-0.135743	1	0.147786	0.201054
14	MALE	40	18	36	41	2	2	1	ANTHRO HIGH	RANK HIGH	HUMAN	HARD	COLLISION	1	4	8	189	1	RECOMMENDATION_AUTO_ACCEPTED	0	1	0	190	1	6	0.160233	FALSE	-0.160233	0.147786	FALSE	-0.147786	0.135743	FALSE	-0.135743	1	0.147786	0.201054
14	MALE	40	18	36	41	2	2	1	ANTHRO HIGH	RANK HIGH	HUMAN	HARD	COLLISION	1	4	8	190	1	RECOMMENDATION_AUTO_ACCEPTED	0	1	0	191	1	6	0.160233	FALSE	-0.160233	0.147786	FALSE	-0.147786	0.135743	FALSE	-0.135743	1	0.147786	0.201054
14	MALE	40	18	36	41	2	2	1	ANTHRO HIGH	RANK HIGH	HUMAN	HARD	COLLISION	1	7	6	279	1	RECOMMENDATION_AUTO_ACCEPTED	0	1	0	280	1	7	0.160233	FALSE	-0.160233	0.147786	FALSE	-0.147786	0.135743	FALSE	-0.135743	1	0.147786	0.201054
14	MALE	40	18	36	41	2	2	1	ANTHRO HIGH	RANK HIGH	HUMAN	HARD	INCURSION	0	7	-1	447	462	RECOMMENDATION_AUTO_ACCEPTED	0	1	0	448	1	1	0.160233	FALSE	-0.160233	0.147786	FALSE	-0.147786	0.135743	FALSE	-0.135743	1	0.147786	0.201054
14	MALE	40	18	36	41	2	2	1	ANTHRO HIGH	RANK HIGH	HUMAN	HARD	INCURSION	0	7	-1	448	461	RECOMMENDATION_AUTO_ACCEPTED	0	1	0	449	1	1	0.160233	FALSE	-0.160233	0.147786	FALSE	-0.147786	0.135743	FALSE	-0.135743	1	0.147786	0.201054
14	MALE	40	18	36	41	2	2	1	ANTHRO HIGH	RANK HIGH	HUMAN	HARD	INCURSION	0	7	-1	449	459	RECOMMENDATION_AUTO_ACCEPTED	0	1	0	450	1	1	0.160233	FALSE	-0.160233	0.147786	FALSE	-0.147786	0.135743	FALSE	-0.135743	1	0.147786	0.201054
14	MALE	40	18	36	41	2	2	1	ANTHRO HIGH	RANK HIGH	HUMAN	HARD	INCURSION	0	7	-1	450	459	RECOMMENDATION_AUTO_ACCEPTED	0	1	0	451	1	1	0.160233	FALSE	-0.160233	0.147786	FALSE	-0.147786	0.135743	FALSE	-0.135743	1	0.147786	0.201054
14	MALE	40	18	36	41	2	2	1	ANTHRO HIGH	RANK HIGH	HUMAN	HARD	INCURSION	0	7	-1	451	460	RECOMMENDATION_AUTO_ACCEPTED	0	1	0	452	1	1	0.160233	FALSE	-0.160233	0.147786	FALSE	-0.147786	0.135743	FALSE	-0.135743	1	0.147786	0.201054
14	MALE	40	18	36	41	2	2	1	ANTHRO HIGH	RANK HIGH	HUMAN	HARD	INCURSION	0	7	-1	452	462	RECOMMENDATION_AUTO_ACCEPTED	0	1	0	453	1	1	0.160233	FALSE	-0.160233	0.147786	FALSE	-0.147786	0.135743	FALSE	-0.135743	1	0.147786	0.201054
14	MALE	40	18	36	41	2	2	1	ANTHRO HIGH	RANK HIGH	HUMAN	HARD	INCURSION	0	1	-1	455	629	SHOT_DOWN	1	0	0	581	126	1	0.160233	FALSE	-0.160233	0.147786	FALSE	-0.147786	0.135743	FALSE	-0.135743	1	0.147786	0.201054
14	MALE	40	18	36	41	2	2	1	ANTHRO HIGH	RANK HIGH	HUMAN	HARD	INCURSION	0	1	-1	581	629	RECOMMENDATION_AUTO_ACCEPTED	0	1	0	605	24	1	0.160233	FALSE	-0.160233	0.147786	FALSE	-0.147786	0.135743	FALSE	-0.135743	1	0.147786	0.201054
14	MALE	40	18	36	41	2	2	1	ANTHRO HIGH	RANK HIGH	HUMAN	HARD	INCURSION	0	1	-1	605	625	RECOMMENDATION_AUTO_ACCEPTED	0	1	0	606	1	1	0.160233	FALSE	-0.160233	0.147786	FALSE	-0.147786	0.135743	FALSE	-0.135743	1	0.147786	0.201054
14	MALE	40	23	100	40	4	0	0	ANTHRO HIGH	RANK LOW	MATERIAL	EASY	INCURSION	0	4	-1	85	183	RECOMMENDATION_AUTO_ACCEPTED	0	1	0	159	74	5	0.410573	FALSE	-0.410573	0.42468	FALSE	-0.42468	0.403783	FALSE	-0.403783	1	0.42468	0.201054
14	MALE	40	23	100	40	4	0	0	ANTHRO HIGH	RANK LOW	MATERIAL	EASY	INCURSION	0	3	-1	159	188	RECOMMENDATION_AUTO_ACCEPTED	0	1	0	164	5	5	0.410573	FALSE	-0.410573	0.42468	FALSE	-0.42468	0.403783	FALSE	-0.403783	1	0.42468	0.201054
14	MALE	40	24	1	41	2	2	0	ANTHRO HIGH	RANK LOW	MATERIAL	HARD	INCURSION	0	5	-1	46	144	RECOMMENDATION_AUTO_ACCEPTED	0	1	0	120	74	3	0.22909	FALSE	-0.22909	0.242019	FALSE	-0.242019	0.231067	FALSE	-0.231067	1	0.242019	0.201054
14	MALE	40	24	1	41	2	2	0	ANTHRO HIGH	RANK LOW	MATERIAL	HARD	COLLISION	1	1	5	120	1	RECOMMENDATION_AUTO_ACCEPTED	0	1	0	141	21	3	0.22909	FALSE	-0.22909	0.242019	FALSE	-0.242019	0.231067	FALSE	-0.231067	1	0.242019	0.201054
14	MALE	40	24	1	41	2	2	0	ANTHRO HIGH	RANK LOW	MATERIAL	HARD	INCURSION	0	6	-1	141	165	RECOMMENDATION_AUTO_ACCEPTED	0	1	0	142	1	3	0.22909	FALSE	-0.22909	0.242019	FALSE	-0.242019	0.231067	FALSE	-0.231067	1	0.242019	0.201054
14	MALE	40	24	1	41	2	2	0	ANTHRO HIGH	RANK LOW	MATERIAL	HARD	COLLISION	1	1	5	142	1	RECOMMENDATION_AUTO_ACCEPTED	0	1	0	147	5	3	0.22909	FALSE	-0.22909	0.242019	FALSE	-0.242019	0.231067	FALSE	-0.231067	1	0.242019	0.201054
14	MALE	40	24	1	41	2	2	0	ANTHRO HIGH	RANK LOW	MATERIAL	HARD	INCURSION	0	2	-1	147	178	RECOMMENDATION_AUTO_ACCEPTED	0	1	0	154	7	3	0.22909	FALSE	-0.22909	0.242019	FALSE	-0.242019	0.231067	FALSE	-0.231067	1	0.242019	0.201054
14	MALE	40	24	1	41	2	2	0	ANTHRO HIGH	RANK LOW	MATERIAL	HARD	INCURSION	0	7	-1	178	236	RECOMMENDATION_AUTO_ACCEPTED	0	1	0	212	34	5	0.22909	FALSE	-0.22909	0.242019	FALSE	-0.242019	0.231067	FALSE	-0.231067	1	0.242019	0.201054
14	MALE	40	24	1	41	2	2	0	ANTHRO HIGH	RANK LOW	MATERIAL	HARD	INCURSION	0	6	-1	307	376	RECOMMENDATION_AUTO_ACCEPTED	0	1	0	352	45	5	0.22909	FALSE	-0.22909	0.242019	FALSE	-0.242019	0.231067	FALSE	-0.231067	1	0.242019	0.201054
14	MALE	40	24	1	41	2	2	0	ANTHRO HIGH	RANK LOW	MATERIAL	HARD	COLLISION	1	2	7	418	1	RECOMMENDATION_IGNORED_BY_CLICKING_ON_RED_CROSS	1	0	0	473	55	5	0.22909	FALSE	-0.22909	0.242019	FALSE	-0.242019	0.231067	FALSE	-0.231067	1	0.242019	0.201054
14	MALE	40	26	49	41	4	0	0	ANTHRO HIGH	RANK LOW	HUMAN	HARD	INCURSION	0	6	-1	20	125	RECOMMENDATION_AUTO_ACCEPTED	0	1	0	101	81	2	0.229018	FALSE	-0.229018	0.207681	FALSE	-0.207681	0.199538	FALSE	-0.199538	1	0.207681	0.201054
14	MALE	40	26	49	41	4	0	0	ANTHRO HIGH	RANK LOW	HUMAN	HARD	COLLISION	1	8	6	101	1	RECOMMENDATION_AUTO_ACCEPTED	0	1	0	115	14	2	0.229018	FALSE	-0.229018	0.207681	FALSE	-0.207681	0.199538	FALSE	-0.199538	1	0.207681	0.201054
14	MALE	40	26	49	41	4	0	0	ANTHRO HIGH	RANK LOW	HUMAN	HARD	INCURSION	0	5	-1	116	142	RECOMMENDATION_AUTO_ACCEPTED	0	1	0	117	1	2	0.229018	FALSE	-0.229018	0.207681	FALSE	-0.207681	0.199538	FALSE	-0.199538	1	0.207681	0.201054
14	MALE	40	26	49	41	4	0	0	ANTHRO HIGH	RANK LOW	HUMAN	HARD	COLLISION	1	8	6	117	1	RECOMMENDATION_AUTO_ACCEPTED	0	1	0	118	1	2	0.229018	FALSE	-0.229018	0.207681	FALSE	-0.207681	0.199538	FALSE	-0.199538	1	0.207681	0.201054
14	MALE	40	26	49	41	4	0	0	ANTHRO HIGH	RANK LOW	HUMAN	HARD	COLLISION	1	8	6	118	1	RECOMMENDATION_AUTO_ACCEPTED	0	1	0	119	1	2	0.229018	FALSE	-0.229018	0.207681	FALSE	-0.207681	0.199538	FALSE	-0.199538	1	0.207681	0.201054
14	MALE	40	26	49	41	4	0	0	ANTHRO HIGH	RANK LOW	HUMAN	HARD	INCURSION	0	3	-1	119	152	RECOMMENDATION_AUTO_ACCEPTED	0	1	0	128	9	2	0.229018	FALSE	-0.229018	0.207681	FALSE	-0.207681	0.199538	FALSE	-0.199538	1	0.207681	0.201054
14	MALE	40	26	49	41	4	0	0	ANTHRO HIGH	RANK LOW	HUMAN	HARD	COLLISION	1	4	5	128	1	RECOMMENDATION_AUTO_ACCEPTED	0	1	0	129	1	2	0.229018	FALSE	-0.229018	0.207681	FALSE	-0.207681	0.199538	FALSE	-0.199538	1	0.207681	0.201054
14	MALE	40	26	49	41	4	0	0	ANTHRO HIGH	RANK LOW	HUMAN	HARD	INCURSION	0	3	-1	288	347	RECOMMENDATION_AUTO_ACCEPTED	0	1	0	323	35	2	0.229018	FALSE	-0.229018	0.207681	FALSE	-0.207681	0.199538	FALSE	-0.199538	1	0.207681	0.201054
14	MALE	40	26	49	41	4	0	0	ANTHRO HIGH	RANK LOW	HUMAN	HARD	COLLISION	1	5	6	510	1	RECOMMENDATION_AUTO_ACCEPTED	0	1	0	511	1	5	0.229018	FALSE	-0.229018	0.207681	FALSE	-0.207681	0.199538	FALSE	-0.199538	1	0.207681	0.201054
14	MALE	40	26	49	41	4	0	0	ANTHRO HIGH	RANK LOW	HUMAN	HARD	INCURSION	0	4	-1	772	817	RECOMMENDATION_AUTO_ACCEPTED	0	1	0	793	21	8	0.229018	FALSE	-0.229018	0.207681	FALSE	-0.207681	0.199538	FALSE	-0.199538	1	0.207681	0.201054
14	MALE	40	26	49	41	4	0	0	ANTHRO HIGH	RANK LOW	HUMAN	HARD	INCURSION	0	4	-1	793	815	RECOMMENDATION_AUTO_ACCEPTED	0	1	0	794	1	8	0.229018	FALSE	-0.229018	0.207681	FALSE	-0.207681	0.199538	FALSE	-0.199538	1	0.207681	0.201054
14	MALE	40	26	49	41	4	0	0	ANTHRO HIGH	RANK LOW	HUMAN	HARD	INCURSION	0	4	-1	794	812	RECOMMENDATION_AUTO_ACCEPTED	0	1	0	795	1	8	0.229018	FALSE	-0.229018	0.207681	FALSE	-0.207681	0.199538	FALSE	-0.199538	1	0.207681	0.201054
15	MALE	23	8	29	41	2	2	0	ANTHRO HIGH	RANK SAME	MATERIAL	HARD	COLLISION	1	2	6	103	1	RECOMMENDATION_AUTO_ACCEPTED	0	1	0	104	1	3	0.169508	FALSE	-0.169508	0.18101	FALSE	-0.18101	0.207929	FALSE	-0.207929	1	0.18101	0.201054
15	MALE	23	8	29	41	2	2	0	ANTHRO HIGH	RANK SAME	MATERIAL	HARD	COLLISION	1	1	7	104	1	RECOMMENDATION_AUTO_ACCEPTED	0	1	0	108	4	3	0.169508	FALSE	-0.169508	0.18101	FALSE	-0.18101	0.207929	FALSE	-0.207929	1	0.18101	0.201054
15	MALE	23	8	29	41	2	2	0	ANTHRO HIGH	RANK SAME	MATERIAL	HARD	INCURSION	0	3	-1	108	152	RECOMMENDATION_AUTO_ACCEPTED	0	1	0	128	20	3	0.169508	FALSE	-0.169508	0.18101	FALSE	-0.18101	0.207929	FALSE	-0.207929	1	0.18101	0.201054
15	MALE	23	8	29	41	2	2	0	ANTHRO HIGH	RANK SAME	MATERIAL	HARD	INCURSION	0	4	-1	128	173	RECOMMENDATION_AUTO_ACCEPTED	0	1	0	149	21	3	0.169508	FALSE	-0.169508	0.18101	FALSE	-0.18101	0.207929	FALSE	-0.207929	1	0.18101	0.201054
15	MALE	23	8	29	41	2	2	0	ANTHRO HIGH	RANK SAME	MATERIAL	HARD	INCURSION	0	5	-1	149	175	RECOMMENDATION_AUTO_ACCEPTED	0	1	0	150	1	3	0.169508	FALSE	-0.169508	0.18101	FALSE	-0.18101	0.207929	FALSE	-0.207929	1	0.18101	0.201054
15	MALE	23	8	29	41	2	2	0	ANTHRO HIGH	RANK SAME	MATERIAL	HARD	INCURSION	0	8	-1	150	179	RECOMMENDATION_AUTO_ACCEPTED	0	1	0	155	5	3	0.169508	FALSE	-0.169508	0.18101	FALSE	-0.18101	0.207929	FALSE	-0.207929	1	0.18101	0.201054
15	MALE	23	8	29	41	2	2	0	ANTHRO HIGH	RANK SAME	MATERIAL	HARD	COLLISION	1	4	8	519	1	RECOMMENDATION_AUTO_ACCEPTED	0	1	0	520	1	7	0.169508	FALSE	-0.169508	0.18101	FALSE	-0.18101	0.207929	FALSE	-0.207929	1	0.18101	0.201054
15	MALE	23	8	29	41	2	2	0	ANTHRO HIGH	RANK SAME	MATERIAL	HARD	COLLISION	1	4	8	520	1	RECOMMENDATION_AUTO_ACCEPTED	0	1	0	521	1	7	0.169508	FALSE	-0.169508	0.18101	FALSE	-0.18101	0.207929	FALSE	-0.207929	1	0.18101	0.201054
15	MALE	23	8	29	41	2	2	0	ANTHRO HIGH	RANK SAME	MATERIAL	HARD	COLLISION	1	4	8	521	1	RECOMMENDATION_AUTO_ACCEPTED	0	1	0	522	1	7	0.169508	FALSE	-0.169508	0.18101	FALSE	-0.18101	0.207929	FALSE	-0.207929	1	0.18101	0.201054
15	MALE	23	8	29	41	2	2	0	ANTHRO HIGH	RANK SAME	MATERIAL	HARD	COLLISION	1	7	4	710	1	RECOMMENDATION_AUTO_ACCEPTED	0	1	0	804	94	7	0.169508	FALSE	-0.169508	0.18101	FALSE	-0.18101	0.207929	FALSE	-0.207929	1	0.18101	0.201054
15	MALE	23	10	81	38	6	2	0	ANTHRO HIGH	RANK SAME	HUMAN	HARD	INCURSION	0	6	-1	93	154	RECOMMENDATION_AUTO_ACCEPTED	0	1	0	130	37	7	0.169451	FALSE	-0.169451	0.153574	FALSE	-0.153574	0.178823	FALSE	-0.178823	1	0.153574	0.201054
15	MALE	23	10	81	38	6	2	0	ANTHRO HIGH	RANK SAME	HUMAN	HARD	COLLISION	1	4	6	131	1	RECOMMENDATION_AUTO_ACCEPTED	0	1	0	161	30	7	0.169451	FALSE	-0.169451	0.153574	FALSE	-0.153574	0.178823	FALSE	-0.178823	1	0.153574	0.201054
15	MALE	23	10	81	38	6	2	0	ANTHRO HIGH	RANK SAME	HUMAN	HARD	INCURSION	0	8	-1	185	212	RECOMMENDATION_AUTO_ACCEPTED	0	1	0	188	3	5	0.169451	FALSE	-0.169451	0.153574	FALSE	-0.153574	0.178823	FALSE	-0.178823	1	0.153574	0.201054
15	MALE	23	16	22	41	3	2	0	ANTHRO HIGH	RANK HIGH	MATERIAL	HARD	COLLISION	1	7	1	101	1	RECOMMENDATION_AUTO_ACCEPTED	0	1	0	102	1	7	0.160288	FALSE	-0.160288	0.174401	FALSE	-0.174401	0.159196	FALSE	-0.159196	1	0.174401	0.201054
15	MALE	23	16	22	41	3	2	0	ANTHRO HIGH	RANK HIGH	MATERIAL	HARD	COLLISION	1	7	1	102	1	RECOMMENDATION_AUTO_ACCEPTED	0	1	0	103	1	7	0.160288	FALSE	-0.160288	0.174401	FALSE	-0.174401	0.159196	FALSE	-0.159196	1	0.174401	0.201054
15	MALE	23	16	22	41	3	2	0	ANTHRO HIGH	RANK HIGH	MATERIAL	HARD	COLLISION	1	7	1	122	1	RECOMMENDATION_AUTO_ACCEPTED	0	1	0	123	1	7	0.160288	FALSE	-0.160288	0.174401	FALSE	-0.174401	0.159196	FALSE	-0.159196	1	0.174401	0.201054
15	MALE	23	16	22	41	3	2	0	ANTHRO HIGH	RANK HIGH	MATERIAL	HARD	COLLISION	1	7	1	123	1	RECOMMENDATION_AUTO_ACCEPTED	0	1	0	127	4	7	0.160288	FALSE	-0.160288	0.174401	FALSE	-0.174401	0.159196	FALSE	-0.159196	1	0.174401	0.201054
15	MALE	23	16	22	41	3	2	0	ANTHRO HIGH	RANK HIGH	MATERIAL	HARD	INCURSION	0	8	-1	127	162	RECOMMENDATION_AUTO_ACCEPTED	0	1	0	138	11	7	0.160288	FALSE	-0.160288	0.174401	FALSE	-0.174401	0.159196	FALSE	-0.159196	1	0.174401	0.201054
15	MALE	23	16	22	41	3	2	0	ANTHRO HIGH	RANK HIGH	MATERIAL	HARD	COLLISION	1	4	8	138	1	RECOMMENDATION_AUTO_ACCEPTED	0	1	0	139	1	7	0.160288	FALSE	-0.160288	0.174401	FALSE	-0.174401	0.159196	FALSE	-0.159196	1	0.174401	0.201054
15	MALE	23	16	22	41	3	2	0	ANTHRO HIGH	RANK HIGH	MATERIAL	HARD	COLLISION	1	4	8	139	1	RECOMMENDATION_AUTO_ACCEPTED	0	1	0	142	3	7	0.160288	FALSE	-0.160288	0.174401	FALSE	-0.174401	0.159196	FALSE	-0.159196	1	0.174401	0.201054
15	MALE	23	16	22	41	3	2	0	ANTHRO HIGH	RANK HIGH	MATERIAL	HARD	INCURSION	0	5	-1	142	180	RECOMMENDATION_AUTO_ACCEPTED	0	1	0	156	14	7	0.160288	FALSE	-0.160288	0.174401	FALSE	-0.174401	0.159196	FALSE	-0.159196	1	0.174401	0.201054
15	MALE	23	16	22	41	3	2	0	ANTHRO HIGH	RANK HIGH	MATERIAL	HARD	COLLISION	1	2	5	175	1	RECOMMENDATION_AUTO_ACCEPTED	0	1	0	176	1	8	0.160288	FALSE	-0.160288	0.174401	FALSE	-0.174401	0.159196	FALSE	-0.159196	1	0.174401	0.201054
15	MALE	23	16	22	41	3	2	0	ANTHRO HIGH	RANK HIGH	MATERIAL	HARD	COLLISION	1	2	5	176	1	RECOMMENDATION_AUTO_ACCEPTED	0	1	0	184	8	8	0.160288	FALSE	-0.160288	0.174401	FALSE	-0.174401	0.159196	FALSE	-0.159196	1	0.174401	0.201054
15	MALE	23	16	22	41	3	2	0	ANTHRO HIGH	RANK HIGH	MATERIAL	HARD	INCURSION	0	4	-1	478	526	RECOMMENDATION_AUTO_ACCEPTED	0	1	0	502	24	8	0.160288	FALSE	-0.160288	0.174401	FALSE	-0.174401	0.159196	FALSE	-0.159196	1	0.174401	0.201054
15	MALE	23	17	102	38	4	0	0	ANTHRO HIGH	RANK HIGH	HUMAN	EASY	COLLISION	1	4	1	149	1	RECOMMENDATION_AUTO_ACCEPTED	0	1	0	150	1	1	0.309034	FALSE	-0.309034	0.286178	FALSE	-0.286178	0.261432	FALSE	-0.261432	1	0.286178	0.201054
15	MALE	23	18	67	38	4	4	0	ANTHRO HIGH	RANK HIGH	HUMAN	HARD	COLLISION	1	3	5	177	1	RECOMMENDATION_AUTO_ACCEPTED	0	1	0	178	1	1	0.160233	FALSE	-0.160233	0.147786	FALSE	-0.147786	0.135743	FALSE	-0.135743	1	0.147786	0.201054
15	MALE	23	18	67	38	4	4	0	ANTHRO HIGH	RANK HIGH	HUMAN	HARD	INCURSION	0	8	-1	178	207	RECOMMENDATION_AUTO_ACCEPTED	0	1	0	183	5	1	0.160233	FALSE	-0.160233	0.147786	FALSE	-0.147786	0.135743	FALSE	-0.135743	1	0.147786	0.201054
15	MALE	23	18	67	38	4	4	0	ANTHRO HIGH	RANK HIGH	HUMAN	HARD	COLLISION	1	4	8	183	1	RECOMMENDATION_AUTO_ACCEPTED	0	1	0	184	1	1	0.160233	FALSE	-0.160233	0.147786	FALSE	-0.147786	0.135743	FALSE	-0.135743	1	0.147786	0.201054
15	MALE	23	18	67	38	4	4	0	ANTHRO HIGH	RANK HIGH	HUMAN	HARD	COLLISION	1	3	5	185	1	RECOMMENDATION_AUTO_ACCEPTED	0	1	0	188	3	1	0.160233	FALSE	-0.160233	0.147786	FALSE	-0.147786	0.135743	FALSE	-0.135743	1	0.147786	0.201054
15	MALE	23	18	67	38	4	4	0	ANTHRO HIGH	RANK HIGH	HUMAN	HARD	COLLISION	1	4	8	188	1	RECOMMENDATION_AUTO_ACCEPTED	0	1	0	189	1	1	0.160233	FALSE	-0.160233	0.147786	FALSE	-0.147786	0.135743	FALSE	-0.135743	1	0.147786	0.201054
15	MALE	23	18	67	38	4	4	0	ANTHRO HIGH	RANK HIGH	HUMAN	HARD	COLLISION	1	4	8	189	1	RECOMMENDATION_AUTO_ACCEPTED	0	1	0	190	1	1	0.160233	FALSE	-0.160233	0.147786	FALSE	-0.147786	0.135743	FALSE	-0.135743	1	0.147786	0.201054
15	MALE	23	18	67	38	4	4	0	ANTHRO HIGH	RANK HIGH	HUMAN	HARD	COLLISION	1	4	2	190	1	RECOMMENDATION_AUTO_ACCEPTED	0	1	0	191	1	1	0.160233	FALSE	-0.160233	0.147786	FALSE	-0.147786	0.135743	FALSE	-0.135743	1	0.147786	0.201054
15	MALE	23	18	67	38	4	4	0	ANTHRO HIGH	RANK HIGH	HUMAN	HARD	COLLISION	1	4	2	192	1	RECOMMENDATION_AUTO_ACCEPTED	0	1	0	193	1	1	0.160233	FALSE	-0.160233	0.147786	FALSE	-0.147786	0.135743	FALSE	-0.135743	1	0.147786	0.201054
15	MALE	23	18	67	38	4	4	0	ANTHRO HIGH	RANK HIGH	HUMAN	HARD	COLLISION	1	4	8	193	1	RECOMMENDATION_AUTO_ACCEPTED	0	1	0	194	1	1	0.160233	FALSE	-0.160233	0.147786	FALSE	-0.147786	0.135743	FALSE	-0.135743	1	0.147786	0.201054
15	MALE	23	18	67	38	4	4	0	ANTHRO HIGH	RANK HIGH	HUMAN	HARD	COLLISION	1	4	8	194	1	RECOMMENDATION_AUTO_ACCEPTED	0	1	0	195	1	1	0.160233	FALSE	-0.160233	0.147786	FALSE	-0.147786	0.135743	FALSE	-0.135743	1	0.147786	0.201054
15	MALE	23	18	67	38	4	4	0	ANTHRO HIGH	RANK HIGH	HUMAN	HARD	COLLISION	1	4	2	195	1	RECOMMENDATION_AUTO_ACCEPTED	0	1	0	196	1	1	0.160233	FALSE	-0.160233	0.147786	FALSE	-0.147786	0.135743	FALSE	-0.135743	1	0.147786	0.201054
15	MALE	23	18	67	38	4	4	0	ANTHRO HIGH	RANK HIGH	HUMAN	HARD	COLLISION	1	4	8	196	1	RECOMMENDATION_AUTO_ACCEPTED	0	1	0	197	1	1	0.160233	FALSE	-0.160233	0.147786	FALSE	-0.147786	0.135743	FALSE	-0.135743	1	0.147786	0.201054
15	MALE	23	18	67	38	4	4	0	ANTHRO HIGH	RANK HIGH	HUMAN	HARD	COLLISION	1	4	2	197	1	RECOMMENDATION_AUTO_ACCEPTED	0	1	0	198	1	1	0.160233	FALSE	-0.160233	0.147786	FALSE	-0.147786	0.135743	FALSE	-0.135743	1	0.147786	0.201054
15	MALE	23	18	67	38	4	4	0	ANTHRO HIGH	RANK HIGH	HUMAN	HARD	COLLISION	1	4	8	198	1	RECOMMENDATION_AUTO_ACCEPTED	0	1	0	199	1	3	0.160233	FALSE	-0.160233	0.147786	FALSE	-0.147786	0.135743	FALSE	-0.135743	1	0.147786	0.201054
15	MALE	23	18	67	38	4	4	0	ANTHRO HIGH	RANK HIGH	HUMAN	HARD	COLLISION	1	4	2	199	1	RECOMMENDATION_AUTO_ACCEPTED	0	1	0	200	1	3	0.160233	FALSE	-0.160233	0.147786	FALSE	-0.147786	0.135743	FALSE	-0.135743	1	0.147786	0.201054
15	MALE	23	18	67	38	4	4	0	ANTHRO HIGH	RANK HIGH	HUMAN	HARD	COLLISION	1	4	8	200	1	RECOMMENDATION_AUTO_ACCEPTED	0	1	0	201	1	3	0.160233	FALSE	-0.160233	0.147786	FALSE	-0.147786	0.135743	FALSE	-0.135743	1	0.147786	0.201054
15	MALE	23	18	67	38	4	4	0	ANTHRO HIGH	RANK HIGH	HUMAN	HARD	COLLISION	1	4	2	201	1	RECOMMENDATION_AUTO_ACCEPTED	0	1	0	202	1	3	0.160233	FALSE	-0.160233	0.147786	FALSE	-0.147786	0.135743	FALSE	-0.135743	1	0.147786	0.201054
15	MALE	23	18	67	38	4	4	0	ANTHRO HIGH	RANK HIGH	HUMAN	HARD	COLLISION	1	4	8	202	1	RECOMMENDATION_AUTO_ACCEPTED	0	1	0	203	1	3	0.160233	FALSE	-0.160233	0.147786	FALSE	-0.147786	0.135743	FALSE	-0.135743	1	0.147786	0.201054
15	MALE	23	18	67	38	4	4	0	ANTHRO HIGH	RANK HIGH	HUMAN	HARD	COLLISION	1	4	2	203	1	RECOMMENDATION_AUTO_ACCEPTED	0	1	0	204	1	3	0.160233	FALSE	-0.160233	0.147786	FALSE	-0.147786	0.135743	FALSE	-0.135743	1	0.147786	0.201054
15	MALE	23	18	67	38	4	4	0	ANTHRO HIGH	RANK HIGH	HUMAN	HARD	COLLISION	1	4	2	204	1	RECOMMENDATION_AUTO_ACCEPTED	0	1	0	205	1	3	0.160233	FALSE	-0.160233	0.147786	FALSE	-0.147786	0.135743	FALSE	-0.135743	1	0.147786	0.201054
15	MALE	23	18	67	38	4	4	0	ANTHRO HIGH	RANK HIGH	HUMAN	HARD	COLLISION	1	4	8	205	1	RECOMMENDATION_AUTO_ACCEPTED	0	1	0	206	1	3	0.160233	FALSE	-0.160233	0.147786	FALSE	-0.147786	0.135743	FALSE	-0.135743	1	0.147786	0.201054
15	MALE	23	18	67	38	4	4	0	ANTHRO HIGH	RANK HIGH	HUMAN	HARD	COLLISION	1	4	8	206	1	RECOMMENDATION_AUTO_ACCEPTED	0	1	0	207	1	3	0.160233	FALSE	-0.160233	0.147786	FALSE	-0.147786	0.135743	FALSE	-0.135743	1	0.147786	0.201054
15	MALE	23	24	31	37	4	4	0	ANTHRO HIGH	RANK LOW	MATERIAL	HARD	COLLISION	1	1	5	93	1	RECOMMENDATION_AUTO_ACCEPTED	0	1	0	117	24	1	0.22909	FALSE	-0.22909	0.242019	FALSE	-0.242019	0.231067	FALSE	-0.231067	1	0.242019	0.201054
15	MALE	23	24	31	37	4	4	0	ANTHRO HIGH	RANK LOW	MATERIAL	HARD	INCURSION	0	6	-1	117	165	RECOMMENDATION_AUTO_ACCEPTED	0	1	0	141	24	1	0.22909	FALSE	-0.22909	0.242019	FALSE	-0.242019	0.231067	FALSE	-0.231067	1	0.242019	0.201054
15	MALE	23	24	31	37	4	4	0	ANTHRO HIGH	RANK LOW	MATERIAL	HARD	COLLISION	1	8	1	165	1	RECOMMENDATION_AUTO_ACCEPTED	0	1	0	166	1	8	0.22909	FALSE	-0.22909	0.242019	FALSE	-0.242019	0.231067	FALSE	-0.231067	1	0.242019	0.201054
15	MALE	23	24	31	37	4	4	0	ANTHRO HIGH	RANK LOW	MATERIAL	HARD	INCURSION	0	2	-1	166	178	RECOMMENDATION_AUTO_ACCEPTED	0	1	0	167	1	8	0.22909	FALSE	-0.22909	0.242019	FALSE	-0.242019	0.231067	FALSE	-0.231067	1	0.242019	0.201054
15	MALE	23	24	31	37	4	4	0	ANTHRO HIGH	RANK LOW	MATERIAL	HARD	INCURSION	0	2	-1	167	181	RECOMMENDATION_AUTO_ACCEPTED	0	1	0	168	1	8	0.22909	FALSE	-0.22909	0.242019	FALSE	-0.242019	0.231067	FALSE	-0.231067	1	0.242019	0.201054
15	MALE	23	24	31	37	4	4	0	ANTHRO HIGH	RANK LOW	MATERIAL	HARD	COLLISION	1	5	6	205	1	RECOMMENDATION_AUTO_ACCEPTED	0	1	0	239	34	8	0.22909	FALSE	-0.22909	0.242019	FALSE	-0.242019	0.231067	FALSE	-0.231067	1	0.242019	0.201054
15	MALE	23	26	51	41	5	0	0	ANTHRO HIGH	RANK LOW	HUMAN	HARD	COLLISION	1	8	6	84	1	RECOMMENDATION_AUTO_ACCEPTED	0	1	0	98	14	2	0.229018	FALSE	-0.229018	0.207681	FALSE	-0.207681	0.199538	FALSE	-0.199538	1	0.207681	0.201054
15	MALE	23	26	51	41	5	0	0	ANTHRO HIGH	RANK LOW	HUMAN	HARD	COLLISION	1	8	6	98	1	RECOMMENDATION_AUTO_ACCEPTED	0	1	0	99	1	2	0.229018	FALSE	-0.229018	0.207681	FALSE	-0.207681	0.199538	FALSE	-0.199538	1	0.207681	0.201054
15	MALE	23	26	51	41	5	0	0	ANTHRO HIGH	RANK LOW	HUMAN	HARD	COLLISION	1	8	6	99	1	RECOMMENDATION_AUTO_ACCEPTED	0	1	0	103	4	2	0.229018	FALSE	-0.229018	0.207681	FALSE	-0.207681	0.199538	FALSE	-0.199538	1	0.207681	0.201054
15	MALE	23	26	51	41	5	0	0	ANTHRO HIGH	RANK LOW	HUMAN	HARD	INCURSION	0	5	-1	103	142	RECOMMENDATION_AUTO_ACCEPTED	0	1	0	118	15	2	0.229018	FALSE	-0.229018	0.207681	FALSE	-0.207681	0.199538	FALSE	-0.199538	1	0.207681	0.201054
15	MALE	23	26	51	41	5	0	0	ANTHRO HIGH	RANK LOW	HUMAN	HARD	INCURSION	0	3	-1	118	152	RECOMMENDATION_AUTO_ACCEPTED	0	1	0	128	10	2	0.229018	FALSE	-0.229018	0.207681	FALSE	-0.207681	0.199538	FALSE	-0.199538	1	0.207681	0.201054
15	MALE	23	26	51	41	5	0	0	ANTHRO HIGH	RANK LOW	HUMAN	HARD	COLLISION	1	4	5	128	1	RECOMMENDATION_AUTO_ACCEPTED	0	1	0	131	3	2	0.229018	FALSE	-0.229018	0.207681	FALSE	-0.207681	0.199538	FALSE	-0.199538	1	0.207681	0.201054
15	MALE	23	26	51	41	5	0	0	ANTHRO HIGH	RANK LOW	HUMAN	HARD	COLLISION	1	3	5	434	1	RECOMMENDATION_AUTO_ACCEPTED	0	1	0	440	6	2	0.229018	FALSE	-0.229018	0.207681	FALSE	-0.207681	0.199538	FALSE	-0.199538	1	0.207681	0.201054
16	FEMALE	32	7	74	23	2	2	0	ANTHRO HIGH	RANK SAME	MATERIAL	EASY	INCURSION	0	4	-1	90	152	RECOMMENDATION_AUTO_ACCEPTED	0	1	0	128	38	7	0.323604	FALSE	-0.323604	0.338168	FALSE	-0.338168	0.371711	FALSE	-0.371711	1	0.338168	0.201054
16	FEMALE	32	7	74	23	2	2	0	ANTHRO HIGH	RANK SAME	MATERIAL	EASY	INCURSION	0	2	-1	128	219	RECOMMENDATION_AUTO_ACCEPTED	0	1	0	195	67	7	0.323604	FALSE	-0.323604	0.338168	FALSE	-0.338168	0.371711	FALSE	-0.371711	1	0.338168	0.201054
16	FEMALE	32	7	74	23	2	2	0	ANTHRO HIGH	RANK SAME	MATERIAL	EASY	COLLISION	1	3	2	237	1	RECOMMENDATION_IGNORED_BY_CLICKING_ON_RED_CROSS	1	0	0	321	84	7	0.323604	FALSE	-0.323604	0.338168	FALSE	-0.338168	0.371711	FALSE	-0.371711	1	0.338168	0.201054
16	FEMALE	32	7	74	23	2	2	0	ANTHRO HIGH	RANK SAME	MATERIAL	EASY	COLLISION	1	3	4	322	1	RECOMMENDATION_IGNORED_BY_CLICKING_ON_RED_CROSS	1	0	0	346	24	7	0.323604	FALSE	-0.323604	0.338168	FALSE	-0.338168	0.371711	FALSE	-0.371711	1	0.338168	0.201054
16	FEMALE	32	7	74	23	2	2	0	ANTHRO HIGH	RANK SAME	MATERIAL	EASY	COLLISION	1	4	2	347	1	RECOMMENDATION_IGNORED_BY_CLICKING_ON_RED_CROSS	1	0	0	399	52	7	0.323604	FALSE	-0.323604	0.338168	FALSE	-0.338168	0.371711	FALSE	-0.371711	1	0.338168	0.201054
16	FEMALE	32	8	45	41	3	2	0	ANTHRO HIGH	RANK SAME	MATERIAL	HARD	COLLISION	1	2	6	103	1	RECOMMENDATION_AUTO_ACCEPTED	0	1	0	104	1	2	0.169508	FALSE	-0.169508	0.18101	FALSE	-0.18101	0.207929	FALSE	-0.207929	1	0.18101	0.201054
16	FEMALE	32	8	45	41	3	2	0	ANTHRO HIGH	RANK SAME	MATERIAL	HARD	COLLISION	1	1	7	104	1	RECOMMENDATION_AUTO_ACCEPTED	0	1	0	108	4	2	0.169508	FALSE	-0.169508	0.18101	FALSE	-0.18101	0.207929	FALSE	-0.207929	1	0.18101	0.201054
16	FEMALE	32	8	45	41	3	2	0	ANTHRO HIGH	RANK SAME	MATERIAL	HARD	INCURSION	0	3	-1	108	152	RECOMMENDATION_AUTO_ACCEPTED	0	1	0	128	20	2	0.169508	FALSE	-0.169508	0.18101	FALSE	-0.18101	0.207929	FALSE	-0.207929	1	0.18101	0.201054
16	FEMALE	32	8	45	41	3	2	0	ANTHRO HIGH	RANK SAME	MATERIAL	HARD	INCURSION	0	4	-1	128	173	RECOMMENDATION_AUTO_ACCEPTED	0	1	0	149	21	2	0.169508	FALSE	-0.169508	0.18101	FALSE	-0.18101	0.207929	FALSE	-0.207929	1	0.18101	0.201054
16	FEMALE	32	8	45	41	3	2	0	ANTHRO HIGH	RANK SAME	MATERIAL	HARD	INCURSION	0	5	-1	149	175	RECOMMENDATION_AUTO_ACCEPTED	0	1	0	150	1	2	0.169508	FALSE	-0.169508	0.18101	FALSE	-0.18101	0.207929	FALSE	-0.207929	1	0.18101	0.201054
16	FEMALE	32	8	45	41	3	2	0	ANTHRO HIGH	RANK SAME	MATERIAL	HARD	INCURSION	0	8	-1	150	179	RECOMMENDATION_AUTO_ACCEPTED	0	1	0	155	5	2	0.169508	FALSE	-0.169508	0.18101	FALSE	-0.18101	0.207929	FALSE	-0.207929	1	0.18101	0.201054
16	FEMALE	32	8	45	41	3	2	0	ANTHRO HIGH	RANK SAME	MATERIAL	HARD	COLLISION	1	5	3	369	1	RECOMMENDATION_AUTO_ACCEPTED	0	1	0	383	14	2	0.169508	FALSE	-0.169508	0.18101	FALSE	-0.18101	0.207929	FALSE	-0.207929	1	0.18101	0.201054
16	FEMALE	32	8	45	41	3	2	0	ANTHRO HIGH	RANK SAME	MATERIAL	HARD	INCURSION	0	5	-1	383	427	RECOMMENDATION_AUTO_ACCEPTED	0	1	0	403	20	2	0.169508	FALSE	-0.169508	0.18101	FALSE	-0.18101	0.207929	FALSE	-0.207929	1	0.18101	0.201054
16	FEMALE	32	8	45	41	3	2	0	ANTHRO HIGH	RANK SAME	MATERIAL	HARD	COLLISION	1	5	3	403	1	RECOMMENDATION_AUTO_ACCEPTED	0	1	0	404	1	2	0.169508	FALSE	-0.169508	0.18101	FALSE	-0.18101	0.207929	FALSE	-0.207929	1	0.18101	0.201054
16	FEMALE	32	8	45	41	3	2	0	ANTHRO HIGH	RANK SAME	MATERIAL	HARD	COLLISION	1	5	3	404	1	RECOMMENDATION_AUTO_ACCEPTED	0	1	0	405	1	2	0.169508	FALSE	-0.169508	0.18101	FALSE	-0.18101	0.207929	FALSE	-0.207929	1	0.18101	0.201054
16	FEMALE	32	8	45	41	3	2	0	ANTHRO HIGH	RANK SAME	MATERIAL	HARD	INCURSION	0	3	-1	406	432	RECOMMENDATION_AUTO_ACCEPTED	0	1	0	407	1	2	0.169508	FALSE	-0.169508	0.18101	FALSE	-0.18101	0.207929	FALSE	-0.207929	1	0.18101	0.201054
16	FEMALE	32	8	45	41	3	2	0	ANTHRO HIGH	RANK SAME	MATERIAL	HARD	INCURSION	0	5	-1	407	437	RECOMMENDATION_IGNORED_BY_CLICKING_ON_RED_CROSS	1	0	0	410	3	2	0.169508	FALSE	-0.169508	0.18101	FALSE	-0.18101	0.207929	FALSE	-0.207929	1	0.18101	0.201054
16	FEMALE	32	8	45	41	3	2	0	ANTHRO HIGH	RANK SAME	MATERIAL	HARD	COLLISION	1	4	8	411	1	RECOMMENDATION_AUTO_ACCEPTED	0	1	0	512	101	2	0.169508	FALSE	-0.169508	0.18101	FALSE	-0.18101	0.207929	FALSE	-0.207929	1	0.18101	0.201054
16	FEMALE	32	8	45	41	3	2	0	ANTHRO HIGH	RANK SAME	MATERIAL	HARD	INCURSION	0	5	-1	512	513	RECOMMENDATION_AUTO_ACCEPTED	0	1	0	513	1	2	0.169508	FALSE	-0.169508	0.18101	FALSE	-0.18101	0.207929	FALSE	-0.207929	1	0.18101	0.201054
16	FEMALE	32	8	45	41	3	2	0	ANTHRO HIGH	RANK SAME	MATERIAL	HARD	INCURSION	0	5	-1	513	514	RECOMMENDATION_AUTO_ACCEPTED	0	1	0	514	1	2	0.169508	FALSE	-0.169508	0.18101	FALSE	-0.18101	0.207929	FALSE	-0.207929	1	0.18101	0.201054
16	FEMALE	32	8	45	41	3	2	0	ANTHRO HIGH	RANK SAME	MATERIAL	HARD	INCURSION	0	5	-1	514	515	RECOMMENDATION_AUTO_ACCEPTED	0	1	0	515	1	2	0.169508	FALSE	-0.169508	0.18101	FALSE	-0.18101	0.207929	FALSE	-0.207929	1	0.18101	0.201054
16	FEMALE	32	8	45	41	3	2	0	ANTHRO HIGH	RANK SAME	MATERIAL	HARD	INCURSION	0	5	-1	515	516	RECOMMENDATION_AUTO_ACCEPTED	0	1	0	516	1	2	0.169508	FALSE	-0.169508	0.18101	FALSE	-0.18101	0.207929	FALSE	-0.207929	1	0.18101	0.201054
16	FEMALE	32	8	45	41	3	2	0	ANTHRO HIGH	RANK SAME	MATERIAL	HARD	INCURSION	0	5	-1	516	517	RECOMMENDATION_AUTO_ACCEPTED	0	1	0	517	1	2	0.169508	FALSE	-0.169508	0.18101	FALSE	-0.18101	0.207929	FALSE	-0.207929	1	0.18101	0.201054
16	FEMALE	32	8	45	41	3	2	0	ANTHRO HIGH	RANK SAME	MATERIAL	HARD	INCURSION	0	5	-1	517	518	RECOMMENDATION_AUTO_ACCEPTED	0	1	0	518	1	2	0.169508	FALSE	-0.169508	0.18101	FALSE	-0.18101	0.207929	FALSE	-0.207929	1	0.18101	0.201054
16	FEMALE	32	8	45	41	3	2	0	ANTHRO HIGH	RANK SAME	MATERIAL	HARD	INCURSION	0	5	-1	518	519	RECOMMENDATION_AUTO_ACCEPTED	0	1	0	519	1	2	0.169508	FALSE	-0.169508	0.18101	FALSE	-0.18101	0.207929	FALSE	-0.207929	1	0.18101	0.201054
16	FEMALE	32	8	45	41	3	2	0	ANTHRO HIGH	RANK SAME	MATERIAL	HARD	INCURSION	0	5	-1	519	520	RECOMMENDATION_AUTO_ACCEPTED	0	1	0	520	1	2	0.169508	FALSE	-0.169508	0.18101	FALSE	-0.18101	0.207929	FALSE	-0.207929	1	0.18101	0.201054
16	FEMALE	32	8	45	41	3	2	0	ANTHRO HIGH	RANK SAME	MATERIAL	HARD	INCURSION	0	5	-1	520	521	RECOMMENDATION_AUTO_ACCEPTED	0	1	0	521	1	2	0.169508	FALSE	-0.169508	0.18101	FALSE	-0.18101	0.207929	FALSE	-0.207929	1	0.18101	0.201054
16	FEMALE	32	8	45	41	3	2	0	ANTHRO HIGH	RANK SAME	MATERIAL	HARD	INCURSION	0	5	-1	521	522	RECOMMENDATION_AUTO_ACCEPTED	0	1	0	522	1	2	0.169508	FALSE	-0.169508	0.18101	FALSE	-0.18101	0.207929	FALSE	-0.207929	1	0.18101	0.201054
16	FEMALE	32	8	45	41	3	2	0	ANTHRO HIGH	RANK SAME	MATERIAL	HARD	INCURSION	0	5	-1	522	523	RECOMMENDATION_AUTO_ACCEPTED	0	1	0	523	1	2	0.169508	FALSE	-0.169508	0.18101	FALSE	-0.18101	0.207929	FALSE	-0.207929	1	0.18101	0.201054
16	FEMALE	32	8	45	41	3	2	0	ANTHRO HIGH	RANK SAME	MATERIAL	HARD	COLLISION	1	4	8	524	1	RECOMMENDATION_AUTO_ACCEPTED	0	1	0	525	1	2	0.169508	FALSE	-0.169508	0.18101	FALSE	-0.18101	0.207929	FALSE	-0.207929	1	0.18101	0.201054
16	FEMALE	32	8	45	41	3	2	0	ANTHRO HIGH	RANK SAME	MATERIAL	HARD	COLLISION	1	7	5	526	1	RECOMMENDATION_AUTO_ACCEPTED	0	1	0	527	1	2	0.169508	FALSE	-0.169508	0.18101	FALSE	-0.18101	0.207929	FALSE	-0.207929	1	0.18101	0.201054
16	FEMALE	32	8	45	41	3	2	0	ANTHRO HIGH	RANK SAME	MATERIAL	HARD	COLLISION	1	7	5	528	1	RECOMMENDATION_AUTO_ACCEPTED	0	1	0	529	1	2	0.169508	FALSE	-0.169508	0.18101	FALSE	-0.18101	0.207929	FALSE	-0.207929	1	0.18101	0.201054
16	FEMALE	32	8	45	41	3	2	0	ANTHRO HIGH	RANK SAME	MATERIAL	HARD	COLLISION	1	7	5	530	1	RECOMMENDATION_AUTO_ACCEPTED	0	1	0	531	1	2	0.169508	FALSE	-0.169508	0.18101	FALSE	-0.18101	0.207929	FALSE	-0.207929	1	0.18101	0.201054
16	FEMALE	32	8	45	41	3	2	0	ANTHRO HIGH	RANK SAME	MATERIAL	HARD	COLLISION	1	1	2	533	1	RECOMMENDATION_IGNORED_BY_CLICKING_ON_RED_CROSS	1	0	0	611	78	2	0.169508	FALSE	-0.169508	0.18101	FALSE	-0.18101	0.207929	FALSE	-0.207929	1	0.18101	0.201054
16	FEMALE	32	10	66	39	4	4	0	ANTHRO HIGH	RANK SAME	HUMAN	HARD	INCURSION	0	6	-1	91	154	RECOMMENDATION_AUTO_ACCEPTED	0	1	0	130	39	1	0.169451	FALSE	-0.169451	0.153574	FALSE	-0.153574	0.178823	FALSE	-0.178823	1	0.153574	0.201054
16	FEMALE	32	10	66	39	4	4	0	ANTHRO HIGH	RANK SAME	HUMAN	HARD	COLLISION	1	3	6	130	1	RECOMMENDATION_AUTO_ACCEPTED	0	1	0	137	7	1	0.169451	FALSE	-0.169451	0.153574	FALSE	-0.153574	0.178823	FALSE	-0.178823	1	0.153574	0.201054
16	FEMALE	32	10	66	39	4	4	0	ANTHRO HIGH	RANK SAME	HUMAN	HARD	COLLISION	1	3	6	137	1	RECOMMENDATION_AUTO_ACCEPTED	0	1	0	138	1	1	0.169451	FALSE	-0.169451	0.153574	FALSE	-0.153574	0.178823	FALSE	-0.178823	1	0.153574	0.201054
16	FEMALE	32	10	66	39	4	4	0	ANTHRO HIGH	RANK SAME	HUMAN	HARD	COLLISION	1	4	3	139	1	RECOMMENDATION_AUTO_ACCEPTED	0	1	0	156	17	1	0.169451	FALSE	-0.169451	0.153574	FALSE	-0.153574	0.178823	FALSE	-0.178823	1	0.153574	0.201054
16	FEMALE	32	10	66	39	4	4	0	ANTHRO HIGH	RANK SAME	HUMAN	HARD	COLLISION	1	3	6	156	1	RECOMMENDATION_AUTO_ACCEPTED	0	1	0	157	1	1	0.169451	FALSE	-0.169451	0.153574	FALSE	-0.153574	0.178823	FALSE	-0.178823	1	0.153574	0.201054
16	FEMALE	32	10	66	39	4	4	0	ANTHRO HIGH	RANK SAME	HUMAN	HARD	COLLISION	1	3	6	157	1	RECOMMENDATION_AUTO_ACCEPTED	0	1	0	158	1	1	0.169451	FALSE	-0.169451	0.153574	FALSE	-0.153574	0.178823	FALSE	-0.178823	1	0.153574	0.201054
16	FEMALE	32	10	66	39	4	4	0	ANTHRO HIGH	RANK SAME	HUMAN	HARD	COLLISION	1	4	3	158	1	RECOMMENDATION_AUTO_ACCEPTED	0	1	0	159	1	1	0.169451	FALSE	-0.169451	0.153574	FALSE	-0.153574	0.178823	FALSE	-0.178823	1	0.153574	0.201054
16	FEMALE	32	10	66	39	4	4	0	ANTHRO HIGH	RANK SAME	HUMAN	HARD	COLLISION	1	3	6	159	1	RECOMMENDATION_AUTO_ACCEPTED	0	1	0	160	1	1	0.169451	FALSE	-0.169451	0.153574	FALSE	-0.153574	0.178823	FALSE	-0.178823	1	0.153574	0.201054
16	FEMALE	32	10	66	39	4	4	0	ANTHRO HIGH	RANK SAME	HUMAN	HARD	COLLISION	1	4	3	160	1	RECOMMENDATION_AUTO_ACCEPTED	0	1	0	161	1	1	0.169451	FALSE	-0.169451	0.153574	FALSE	-0.153574	0.178823	FALSE	-0.178823	1	0.153574	0.201054
16	FEMALE	32	10	66	39	4	4	0	ANTHRO HIGH	RANK SAME	HUMAN	HARD	COLLISION	1	5	6	185	1	RECOMMENDATION_AUTO_ACCEPTED	0	1	0	186	1	5	0.169451	FALSE	-0.169451	0.153574	FALSE	-0.153574	0.178823	FALSE	-0.178823	1	0.153574	0.201054
16	FEMALE	32	10	66	39	4	4	0	ANTHRO HIGH	RANK SAME	HUMAN	HARD	INCURSION	0	8	-1	187	212	RECOMMENDATION_AUTO_ACCEPTED	0	1	0	188	1	5	0.169451	FALSE	-0.169451	0.153574	FALSE	-0.153574	0.178823	FALSE	-0.178823	1	0.153574	0.201054
16	FEMALE	32	10	66	39	4	4	0	ANTHRO HIGH	RANK SAME	HUMAN	HARD	COLLISION	1	5	6	188	1	RECOMMENDATION_AUTO_ACCEPTED	0	1	0	189	1	5	0.169451	FALSE	-0.169451	0.153574	FALSE	-0.153574	0.178823	FALSE	-0.178823	1	0.153574	0.201054
16	FEMALE	32	10	66	39	4	4	0	ANTHRO HIGH	RANK SAME	HUMAN	HARD	COLLISION	1	5	6	189	1	TIME_PASSED	1	0	0	190	1	5	0.169451	FALSE	-0.169451	0.153574	FALSE	-0.153574	0.178823	FALSE	-0.178823	1	0.153574	0.201054
16	FEMALE	32	15	59	31	3	0	1	ANTHRO HIGH	RANK HIGH	MATERIAL	EASY	INCURSION	0	3	-1	96	204	RECOMMENDATION_AUTO_ACCEPTED	0	1	0	180	84	1	0.309122	FALSE	-0.309122	0.32812	FALSE	-0.32812	0.299087	FALSE	-0.299087	1	0.32812	0.201054
16	FEMALE	32	15	59	31	3	0	1	ANTHRO HIGH	RANK HIGH	MATERIAL	EASY	INCURSION	0	1	-1	376	404	RECOMMENDATION_AUTO_ACCEPTED	0	1	0	380	4	1	0.309122	FALSE	-0.309122	0.32812	FALSE	-0.32812	0.299087	FALSE	-0.299087	1	0.32812	0.201054
16	FEMALE	32	15	59	31	3	0	1	ANTHRO HIGH	RANK HIGH	MATERIAL	EASY	COLLISION	1	2	1	453	1	RECOMMENDATION_IGNORED_BY_CLICKING_ON_RED_CROSS	1	0	0	508	55	1	0.309122	FALSE	-0.309122	0.32812	FALSE	-0.32812	0.299087	FALSE	-0.299087	1	0.32812	0.201054
16	FEMALE	32	16	31	35	2	6	0	ANTHRO HIGH	RANK HIGH	MATERIAL	HARD	COLLISION	1	7	1	94	1	RECOMMENDATION_AUTO_ACCEPTED	0	1	0	95	1	1	0.160288	FALSE	-0.160288	0.174401	FALSE	-0.174401	0.159196	FALSE	-0.159196	1	0.174401	0.201054
16	FEMALE	32	16	31	35	2	6	0	ANTHRO HIGH	RANK HIGH	MATERIAL	HARD	COLLISION	1	7	1	95	1	RECOMMENDATION_AUTO_ACCEPTED	0	1	0	96	1	1	0.160288	FALSE	-0.160288	0.174401	FALSE	-0.174401	0.159196	FALSE	-0.159196	1	0.174401	0.201054
16	FEMALE	32	16	31	35	2	6	0	ANTHRO HIGH	RANK HIGH	MATERIAL	HARD	INCURSION	0	8	-1	97	162	RECOMMENDATION_AUTO_ACCEPTED	0	1	0	138	41	1	0.160288	FALSE	-0.160288	0.174401	FALSE	-0.174401	0.159196	FALSE	-0.159196	1	0.174401	0.201054
16	FEMALE	32	16	31	35	2	6	0	ANTHRO HIGH	RANK HIGH	MATERIAL	HARD	COLLISION	1	7	1	138	1	RECOMMENDATION_AUTO_ACCEPTED	0	1	0	139	1	1	0.160288	FALSE	-0.160288	0.174401	FALSE	-0.174401	0.159196	FALSE	-0.159196	1	0.174401	0.201054
16	FEMALE	32	16	31	35	2	6	0	ANTHRO HIGH	RANK HIGH	MATERIAL	HARD	COLLISION	1	4	8	140	1	RECOMMENDATION_AUTO_ACCEPTED	0	1	0	141	1	1	0.160288	FALSE	-0.160288	0.174401	FALSE	-0.174401	0.159196	FALSE	-0.159196	1	0.174401	0.201054
16	FEMALE	32	16	31	35	2	6	0	ANTHRO HIGH	RANK HIGH	MATERIAL	HARD	COLLISION	1	7	1	141	1	RECOMMENDATION_AUTO_ACCEPTED	0	1	0	142	1	1	0.160288	FALSE	-0.160288	0.174401	FALSE	-0.174401	0.159196	FALSE	-0.159196	1	0.174401	0.201054
16	FEMALE	32	16	31	35	2	6	0	ANTHRO HIGH	RANK HIGH	MATERIAL	HARD	COLLISION	1	1	7	142	1	TIME_PASSED	1	0	0	143	1	1	0.160288	FALSE	-0.160288	0.174401	FALSE	-0.174401	0.159196	FALSE	-0.159196	1	0.174401	0.201054
16	FEMALE	32	16	31	35	2	6	0	ANTHRO HIGH	RANK HIGH	MATERIAL	HARD	COLLISION	1	1	7	143	1	TIME_PASSED	1	0	0	144	1	1	0.160288	FALSE	-0.160288	0.174401	FALSE	-0.174401	0.159196	FALSE	-0.159196	1	0.174401	0.201054
16	FEMALE	32	16	31	35	2	6	0	ANTHRO HIGH	RANK HIGH	MATERIAL	HARD	COLLISION	1	3	6	350	1	RECOMMENDATION_AUTO_ACCEPTED	0	1	0	351	1	5	0.160288	FALSE	-0.160288	0.174401	FALSE	-0.174401	0.159196	FALSE	-0.159196	1	0.174401	0.201054
16	FEMALE	32	16	31	35	2	6	0	ANTHRO HIGH	RANK HIGH	MATERIAL	HARD	COLLISION	1	2	6	351	1	RECOMMENDATION_AUTO_ACCEPTED	0	1	0	367	16	5	0.160288	FALSE	-0.160288	0.174401	FALSE	-0.174401	0.159196	FALSE	-0.159196	1	0.174401	0.201054
16	FEMALE	32	17	109	31	4	0	0	ANTHRO HIGH	RANK HIGH	HUMAN	EASY	COLLISION	1	4	1	186	1	RECOMMENDATION_AUTO_ACCEPTED	0	1	0	187	1	5	0.309034	FALSE	-0.309034	0.286178	FALSE	-0.286178	0.261432	FALSE	-0.261432	1	0.286178	0.201054
16	FEMALE	32	17	109	31	4	0	0	ANTHRO HIGH	RANK HIGH	HUMAN	EASY	COLLISION	1	4	1	187	1	RECOMMENDATION_AUTO_ACCEPTED	0	1	0	196	9	5	0.309034	FALSE	-0.309034	0.286178	FALSE	-0.286178	0.261432	FALSE	-0.261432	1	0.286178	0.201054
16	FEMALE	32	18	48	29	4	4	0	ANTHRO HIGH	RANK HIGH	HUMAN	HARD	INCURSION	0	8	-1	180	207	RECOMMENDATION_AUTO_ACCEPTED	0	1	0	183	3	3	0.160233	FALSE	-0.160233	0.147786	FALSE	-0.147786	0.135743	FALSE	-0.135743	1	0.147786	0.201054
16	FEMALE	32	18	48	29	4	4	0	ANTHRO HIGH	RANK HIGH	HUMAN	HARD	COLLISION	1	7	6	185	1	RECOMMENDATION_IGNORED_BY_CLICKING_ON_RED_CROSS	1	0	0	229	44	3	0.160233	FALSE	-0.160233	0.147786	FALSE	-0.147786	0.135743	FALSE	-0.135743	1	0.147786	0.201054
16	FEMALE	32	23	79	31	2	2	0	ANTHRO HIGH	RANK LOW	MATERIAL	EASY	INCURSION	0	3	-1	123	188	RECOMMENDATION_AUTO_ACCEPTED	0	1	0	164	41	1	0.410573	FALSE	-0.410573	0.42468	FALSE	-0.42468	0.403783	FALSE	-0.403783	1	0.42468	0.201054
16	FEMALE	32	23	79	31	2	2	0	ANTHRO HIGH	RANK LOW	MATERIAL	EASY	COLLISION	1	1	2	165	1	RECOMMENDATION_IGNORED_BY_CLICKING_ON_RED_CROSS	1	0	0	281	116	1	0.410573	FALSE	-0.410573	0.42468	FALSE	-0.42468	0.403783	FALSE	-0.403783	1	0.42468	0.201054
16	FEMALE	32	24	75	41	3	2	0	ANTHRO HIGH	RANK LOW	MATERIAL	HARD	INCURSION	0	5	-1	46	144	RECOMMENDATION_AUTO_ACCEPTED	0	1	0	120	74	4	0.22909	FALSE	-0.22909	0.242019	FALSE	-0.242019	0.231067	FALSE	-0.231067	1	0.242019	0.201054
16	FEMALE	32	24	75	41	3	2	0	ANTHRO HIGH	RANK LOW	MATERIAL	HARD	INCURSION	0	6	-1	121	165	RECOMMENDATION_AUTO_ACCEPTED	0	1	0	141	20	4	0.22909	FALSE	-0.22909	0.242019	FALSE	-0.242019	0.231067	FALSE	-0.231067	1	0.242019	0.201054
16	FEMALE	32	24	75	41	3	2	0	ANTHRO HIGH	RANK LOW	MATERIAL	HARD	COLLISION	1	1	5	141	1	RECOMMENDATION_AUTO_ACCEPTED	0	1	0	142	1	4	0.22909	FALSE	-0.22909	0.242019	FALSE	-0.242019	0.231067	FALSE	-0.231067	1	0.242019	0.201054
16	FEMALE	32	24	75	41	3	2	0	ANTHRO HIGH	RANK LOW	MATERIAL	HARD	COLLISION	1	1	5	142	1	RECOMMENDATION_AUTO_ACCEPTED	0	1	0	147	5	4	0.22909	FALSE	-0.22909	0.242019	FALSE	-0.242019	0.231067	FALSE	-0.231067	1	0.242019	0.201054
16	FEMALE	32	24	75	41	3	2	0	ANTHRO HIGH	RANK LOW	MATERIAL	HARD	INCURSION	0	2	-1	147	178	RECOMMENDATION_AUTO_ACCEPTED	0	1	0	154	7	4	0.22909	FALSE	-0.22909	0.242019	FALSE	-0.242019	0.231067	FALSE	-0.231067	1	0.242019	0.201054
16	FEMALE	32	24	75	41	3	2	0	ANTHRO HIGH	RANK LOW	MATERIAL	HARD	COLLISION	1	7	5	488	1	RECOMMENDATION_AUTO_ACCEPTED	0	1	0	503	15	4	0.22909	FALSE	-0.22909	0.242019	FALSE	-0.242019	0.231067	FALSE	-0.231067	1	0.242019	0.201054
16	FEMALE	32	24	75	41	3	2	0	ANTHRO HIGH	RANK LOW	MATERIAL	HARD	COLLISION	1	4	2	503	1	RECOMMENDATION_AUTO_ACCEPTED	0	1	0	536	33	4	0.22909	FALSE	-0.22909	0.242019	FALSE	-0.242019	0.231067	FALSE	-0.231067	1	0.242019	0.201054
16	FEMALE	32	24	75	41	3	2	0	ANTHRO HIGH	RANK LOW	MATERIAL	HARD	COLLISION	1	1	2	537	1	ASSET_DESTROYED	1	0	0	555	18	4	0.22909	FALSE	-0.22909	0.242019	FALSE	-0.242019	0.231067	FALSE	-0.231067	1	0.242019	0.201054
16	FEMALE	32	24	75	41	3	2	0	ANTHRO HIGH	RANK LOW	MATERIAL	HARD	COLLISION	1	1	8	556	1	RECOMMENDATION_AUTO_ACCEPTED	0	1	0	607	51	4	0.22909	FALSE	-0.22909	0.242019	FALSE	-0.242019	0.231067	FALSE	-0.231067	1	0.242019	0.201054
16	FEMALE	32	24	75	41	3	2	0	ANTHRO HIGH	RANK LOW	MATERIAL	HARD	INCURSION	0	1	-1	608	790	RECOMMENDATION_IGNORED_BY_CLICKING_ON_RED_CROSS	1	0	0	612	4	4	0.22909	FALSE	-0.22909	0.242019	FALSE	-0.242019	0.231067	FALSE	-0.231067	1	0.242019	0.201054
16	FEMALE	32	24	75	41	3	2	0	ANTHRO HIGH	RANK LOW	MATERIAL	HARD	INCURSION	0	1	-1	790	790	RECOMMENDATION_AUTO_ACCEPTED	0	1	0	791	1	1	0.22909	FALSE	-0.22909	0.242019	FALSE	-0.242019	0.231067	FALSE	-0.231067	1	0.242019	0.201054
16	FEMALE	32	24	75	41	3	2	0	ANTHRO HIGH	RANK LOW	MATERIAL	HARD	INCURSION	0	1	-1	791	792	RECOMMENDATION_AUTO_ACCEPTED	0	1	0	792	1	1	0.22909	FALSE	-0.22909	0.242019	FALSE	-0.242019	0.231067	FALSE	-0.231067	1	0.242019	0.201054
16	FEMALE	32	24	75	41	3	2	0	ANTHRO HIGH	RANK LOW	MATERIAL	HARD	INCURSION	0	1	-1	792	793	RECOMMENDATION_AUTO_ACCEPTED	0	1	0	793	1	1	0.22909	FALSE	-0.22909	0.242019	FALSE	-0.242019	0.231067	FALSE	-0.231067	1	0.242019	0.201054
16	FEMALE	32	24	75	41	3	2	0	ANTHRO HIGH	RANK LOW	MATERIAL	HARD	INCURSION	0	1	-1	793	794	RECOMMENDATION_AUTO_ACCEPTED	0	1	0	794	1	1	0.22909	FALSE	-0.22909	0.242019	FALSE	-0.242019	0.231067	FALSE	-0.231067	1	0.242019	0.201054
16	FEMALE	32	24	75	41	3	2	0	ANTHRO HIGH	RANK LOW	MATERIAL	HARD	INCURSION	0	1	-1	794	795	RECOMMENDATION_AUTO_ACCEPTED	0	1	0	795	1	1	0.22909	FALSE	-0.22909	0.242019	FALSE	-0.242019	0.231067	FALSE	-0.231067	1	0.242019	0.201054
16	FEMALE	32	24	75	41	3	2	0	ANTHRO HIGH	RANK LOW	MATERIAL	HARD	INCURSION	0	1	-1	795	796	RECOMMENDATION_AUTO_ACCEPTED	0	1	0	796	1	1	0.22909	FALSE	-0.22909	0.242019	FALSE	-0.242019	0.231067	FALSE	-0.231067	1	0.242019	0.201054
16	FEMALE	32	24	75	41	3	2	0	ANTHRO HIGH	RANK LOW	MATERIAL	HARD	INCURSION	0	1	-1	796	797	RECOMMENDATION_AUTO_ACCEPTED	0	1	0	797	1	1	0.22909	FALSE	-0.22909	0.242019	FALSE	-0.242019	0.231067	FALSE	-0.231067	1	0.242019	0.201054
16	FEMALE	32	24	75	41	3	2	0	ANTHRO HIGH	RANK LOW	MATERIAL	HARD	COLLISION	1	6	7	798	1	RECOMMENDATION_AUTO_ACCEPTED	0	1	0	801	3	1	0.22909	FALSE	-0.22909	0.242019	FALSE	-0.242019	0.231067	FALSE	-0.231067	1	0.242019	0.201054
16	FEMALE	32	25	110	30	4	0	0	ANTHRO HIGH	RANK LOW	HUMAN	EASY	INCURSION	0	4	-1	77	166	RECOMMENDATION_AUTO_ACCEPTED	0	1	0	142	65	1	0.410474	FALSE	-0.410474	0.377327	FALSE	-0.377327	0.359712	FALSE	-0.359712	1	0.377327	0.201054
16	FEMALE	32	26	51	41	5	0	1	ANTHRO HIGH	RANK LOW	HUMAN	HARD	COLLISION	1	8	6	51	1	RECOMMENDATION_AUTO_ACCEPTED	0	1	0	65	14	4	0.229018	FALSE	-0.229018	0.207681	FALSE	-0.207681	0.199538	FALSE	-0.199538	1	0.207681	0.201054
16	FEMALE	32	26	51	41	5	0	1	ANTHRO HIGH	RANK LOW	HUMAN	HARD	COLLISION	1	8	6	65	1	RECOMMENDATION_AUTO_ACCEPTED	0	1	0	66	1	4	0.229018	FALSE	-0.229018	0.207681	FALSE	-0.207681	0.199538	FALSE	-0.199538	1	0.207681	0.201054
16	FEMALE	32	26	51	41	5	0	1	ANTHRO HIGH	RANK LOW	HUMAN	HARD	COLLISION	1	8	6	66	1	RECOMMENDATION_AUTO_ACCEPTED	0	1	0	73	7	4	0.229018	FALSE	-0.229018	0.207681	FALSE	-0.207681	0.199538	FALSE	-0.199538	1	0.207681	0.201054
16	FEMALE	32	26	51	41	5	0	1	ANTHRO HIGH	RANK LOW	HUMAN	HARD	INCURSION	0	5	-1	120	142	RECOMMENDATION_AUTO_ACCEPTED	0	1	0	121	1	6	0.229018	FALSE	-0.229018	0.207681	FALSE	-0.207681	0.199538	FALSE	-0.199538	1	0.207681	0.201054
16	FEMALE	32	26	51	41	5	0	1	ANTHRO HIGH	RANK LOW	HUMAN	HARD	INCURSION	0	3	-1	121	152	RECOMMENDATION_AUTO_ACCEPTED	0	1	0	128	7	6	0.229018	FALSE	-0.229018	0.207681	FALSE	-0.207681	0.199538	FALSE	-0.199538	1	0.207681	0.201054
16	FEMALE	32	26	51	41	5	0	1	ANTHRO HIGH	RANK LOW	HUMAN	HARD	COLLISION	1	4	5	128	1	RECOMMENDATION_AUTO_ACCEPTED	0	1	0	134	6	6	0.229018	FALSE	-0.229018	0.207681	FALSE	-0.207681	0.199538	FALSE	-0.199538	1	0.207681	0.201054
17	MALE	38	7	56	41	2	0	0	ANTHRO HIGH	RANK SAME	MATERIAL	EASY	INCURSION	0	2	-1	107	219	RECOMMENDATION_AUTO_ACCEPTED	0	1	0	195	88	1	0.323604	FALSE	-0.323604	0.338168	FALSE	-0.338168	0.371711	FALSE	-0.371711	1	0.338168	0.201054
17	MALE	38	8	25	41	2	2	0	ANTHRO HIGH	RANK SAME	MATERIAL	HARD	COLLISION	1	2	6	103	1	RECOMMENDATION_AUTO_ACCEPTED	0	1	0	104	1	8	0.169508	FALSE	-0.169508	0.18101	FALSE	-0.18101	0.207929	FALSE	-0.207929	1	0.18101	0.201054
17	MALE	38	8	25	41	2	2	0	ANTHRO HIGH	RANK SAME	MATERIAL	HARD	COLLISION	1	1	7	104	1	RECOMMENDATION_AUTO_ACCEPTED	0	1	0	108	4	8	0.169508	FALSE	-0.169508	0.18101	FALSE	-0.18101	0.207929	FALSE	-0.207929	1	0.18101	0.201054
17	MALE	38	8	25	41	2	2	0	ANTHRO HIGH	RANK SAME	MATERIAL	HARD	INCURSION	0	3	-1	108	152	RECOMMENDATION_AUTO_ACCEPTED	0	1	0	128	20	8	0.169508	FALSE	-0.169508	0.18101	FALSE	-0.18101	0.207929	FALSE	-0.207929	1	0.18101	0.201054
17	MALE	38	8	25	41	2	2	0	ANTHRO HIGH	RANK SAME	MATERIAL	HARD	INCURSION	0	5	-1	144	175	RECOMMENDATION_AUTO_ACCEPTED	0	1	0	151	7	8	0.169508	FALSE	-0.169508	0.18101	FALSE	-0.18101	0.207929	FALSE	-0.207929	1	0.18101	0.201054
17	MALE	38	8	25	41	2	2	0	ANTHRO HIGH	RANK SAME	MATERIAL	HARD	INCURSION	0	8	-1	151	179	RECOMMENDATION_AUTO_ACCEPTED	0	1	0	155	4	8	0.169508	FALSE	-0.169508	0.18101	FALSE	-0.18101	0.207929	FALSE	-0.207929	1	0.18101	0.201054
17	MALE	38	10	58	41	3	2	0	ANTHRO HIGH	RANK SAME	HUMAN	HARD	INCURSION	0	6	-1	119	154	RECOMMENDATION_AUTO_ACCEPTED	0	1	0	130	11	7	0.169451	FALSE	-0.169451	0.153574	FALSE	-0.153574	0.178823	FALSE	-0.178823	1	0.153574	0.201054
17	MALE	38	10	58	41	3	2	0	ANTHRO HIGH	RANK SAME	HUMAN	HARD	COLLISION	1	3	6	131	1	RECOMMENDATION_AUTO_ACCEPTED	0	1	0	137	6	7	0.169451	FALSE	-0.169451	0.153574	FALSE	-0.153574	0.178823	FALSE	-0.178823	1	0.153574	0.201054
17	MALE	38	10	58	41	3	2	0	ANTHRO HIGH	RANK SAME	HUMAN	HARD	COLLISION	1	3	6	138	1	RECOMMENDATION_AUTO_ACCEPTED	0	1	0	139	1	7	0.169451	FALSE	-0.169451	0.153574	FALSE	-0.153574	0.178823	FALSE	-0.178823	1	0.153574	0.201054
17	MALE	38	10	58	41	3	2	0	ANTHRO HIGH	RANK SAME	HUMAN	HARD	COLLISION	1	5	6	143	1	RECOMMENDATION_AUTO_ACCEPTED	0	1	0	165	22	7	0.169451	FALSE	-0.169451	0.153574	FALSE	-0.153574	0.178823	FALSE	-0.178823	1	0.153574	0.201054
17	MALE	38	10	58	41	3	2	0	ANTHRO HIGH	RANK SAME	HUMAN	HARD	COLLISION	1	4	3	166	1	RECOMMENDATION_AUTO_ACCEPTED	0	1	0	167	1	7	0.169451	FALSE	-0.169451	0.153574	FALSE	-0.153574	0.178823	FALSE	-0.178823	1	0.153574	0.201054
17	MALE	38	10	58	41	3	2	0	ANTHRO HIGH	RANK SAME	HUMAN	HARD	COLLISION	1	3	6	167	1	RECOMMENDATION_AUTO_ACCEPTED	0	1	0	168	1	7	0.169451	FALSE	-0.169451	0.153574	FALSE	-0.153574	0.178823	FALSE	-0.178823	1	0.153574	0.201054
17	MALE	38	10	58	41	3	2	0	ANTHRO HIGH	RANK SAME	HUMAN	HARD	COLLISION	1	3	6	168	1	RECOMMENDATION_AUTO_ACCEPTED	0	1	0	169	1	7	0.169451	FALSE	-0.169451	0.153574	FALSE	-0.153574	0.178823	FALSE	-0.178823	1	0.153574	0.201054
17	MALE	38	10	58	41	3	2	0	ANTHRO HIGH	RANK SAME	HUMAN	HARD	COLLISION	1	3	6	170	1	RECOMMENDATION_AUTO_ACCEPTED	0	1	0	171	1	7	0.169451	FALSE	-0.169451	0.153574	FALSE	-0.153574	0.178823	FALSE	-0.178823	1	0.153574	0.201054
17	MALE	38	10	58	41	3	2	0	ANTHRO HIGH	RANK SAME	HUMAN	HARD	COLLISION	1	4	3	171	1	RECOMMENDATION_AUTO_ACCEPTED	0	1	0	172	1	7	0.169451	FALSE	-0.169451	0.153574	FALSE	-0.153574	0.178823	FALSE	-0.178823	1	0.153574	0.201054
17	MALE	38	10	58	41	3	2	0	ANTHRO HIGH	RANK SAME	HUMAN	HARD	COLLISION	1	4	3	172	1	RECOMMENDATION_AUTO_ACCEPTED	0	1	0	173	1	7	0.169451	FALSE	-0.169451	0.153574	FALSE	-0.153574	0.178823	FALSE	-0.178823	1	0.153574	0.201054
17	MALE	38	10	58	41	3	2	0	ANTHRO HIGH	RANK SAME	HUMAN	HARD	COLLISION	1	4	3	173	1	RECOMMENDATION_AUTO_ACCEPTED	0	1	0	174	1	7	0.169451	FALSE	-0.169451	0.153574	FALSE	-0.153574	0.178823	FALSE	-0.178823	1	0.153574	0.201054
17	MALE	38	10	58	41	3	2	0	ANTHRO HIGH	RANK SAME	HUMAN	HARD	COLLISION	1	4	3	174	1	RECOMMENDATION_AUTO_ACCEPTED	0	1	0	175	1	7	0.169451	FALSE	-0.169451	0.153574	FALSE	-0.153574	0.178823	FALSE	-0.178823	1	0.153574	0.201054
17	MALE	38	10	58	41	3	2	0	ANTHRO HIGH	RANK SAME	HUMAN	HARD	COLLISION	1	5	6	175	1	RECOMMENDATION_AUTO_ACCEPTED	0	1	0	176	1	7	0.169451	FALSE	-0.169451	0.153574	FALSE	-0.153574	0.178823	FALSE	-0.178823	1	0.153574	0.201054
17	MALE	38	10	58	41	3	2	0	ANTHRO HIGH	RANK SAME	HUMAN	HARD	COLLISION	1	5	3	176	1	RECOMMENDATION_AUTO_ACCEPTED	0	1	0	177	1	7	0.169451	FALSE	-0.169451	0.153574	FALSE	-0.153574	0.178823	FALSE	-0.178823	1	0.153574	0.201054
17	MALE	38	10	58	41	3	2	0	ANTHRO HIGH	RANK SAME	HUMAN	HARD	COLLISION	1	5	3	177	1	RECOMMENDATION_AUTO_ACCEPTED	0	1	0	178	1	6	0.169451	FALSE	-0.169451	0.153574	FALSE	-0.153574	0.178823	FALSE	-0.178823	1	0.153574	0.201054
17	MALE	38	10	58	41	3	2	0	ANTHRO HIGH	RANK SAME	HUMAN	HARD	COLLISION	1	5	3	178	1	RECOMMENDATION_AUTO_ACCEPTED	0	1	0	179	1	6	0.169451	FALSE	-0.169451	0.153574	FALSE	-0.153574	0.178823	FALSE	-0.178823	1	0.153574	0.201054
17	MALE	38	10	58	41	3	2	0	ANTHRO HIGH	RANK SAME	HUMAN	HARD	COLLISION	1	5	6	179	1	RECOMMENDATION_AUTO_ACCEPTED	0	1	0	180	1	6	0.169451	FALSE	-0.169451	0.153574	FALSE	-0.153574	0.178823	FALSE	-0.178823	1	0.153574	0.201054
17	MALE	38	10	58	41	3	2	0	ANTHRO HIGH	RANK SAME	HUMAN	HARD	COLLISION	1	5	3	180	1	RECOMMENDATION_AUTO_ACCEPTED	0	1	0	181	1	6	0.169451	FALSE	-0.169451	0.153574	FALSE	-0.153574	0.178823	FALSE	-0.178823	1	0.153574	0.201054
17	MALE	38	10	58	41	3	2	0	ANTHRO HIGH	RANK SAME	HUMAN	HARD	COLLISION	1	5	6	181	1	RECOMMENDATION_AUTO_ACCEPTED	0	1	0	182	1	6	0.169451	FALSE	-0.169451	0.153574	FALSE	-0.153574	0.178823	FALSE	-0.178823	1	0.153574	0.201054
17	MALE	38	10	58	41	3	2	0	ANTHRO HIGH	RANK SAME	HUMAN	HARD	COLLISION	1	5	3	182	1	RECOMMENDATION_AUTO_ACCEPTED	0	1	0	183	1	6	0.169451	FALSE	-0.169451	0.153574	FALSE	-0.153574	0.178823	FALSE	-0.178823	1	0.153574	0.201054
17	MALE	38	10	58	41	3	2	0	ANTHRO HIGH	RANK SAME	HUMAN	HARD	INCURSION	0	8	-1	184	212	RECOMMENDATION_AUTO_ACCEPTED	0	1	0	188	4	6	0.169451	FALSE	-0.169451	0.153574	FALSE	-0.153574	0.178823	FALSE	-0.178823	1	0.153574	0.201054
17	MALE	38	10	58	41	3	2	0	ANTHRO HIGH	RANK SAME	HUMAN	HARD	COLLISION	1	5	6	188	1	TIME_PASSED	1	0	0	189	1	6	0.169451	FALSE	-0.169451	0.153574	FALSE	-0.153574	0.178823	FALSE	-0.178823	1	0.153574	0.201054
17	MALE	38	10	58	41	3	2	0	ANTHRO HIGH	RANK SAME	HUMAN	HARD	COLLISION	1	1	7	443	1	RECOMMENDATION_AUTO_ACCEPTED	0	1	0	464	21	7	0.169451	FALSE	-0.169451	0.153574	FALSE	-0.153574	0.178823	FALSE	-0.178823	1	0.153574	0.201054
17	MALE	38	10	58	41	3	2	0	ANTHRO HIGH	RANK SAME	HUMAN	HARD	INCURSION	0	7	-1	590	631	RECOMMENDATION_AUTO_ACCEPTED	0	1	0	607	17	1	0.169451	FALSE	-0.169451	0.153574	FALSE	-0.153574	0.178823	FALSE	-0.178823	1	0.153574	0.201054
17	MALE	38	10	58	41	3	2	0	ANTHRO HIGH	RANK SAME	HUMAN	HARD	INCURSION	0	7	-1	607	630	RECOMMENDATION_AUTO_ACCEPTED	0	1	0	608	1	1	0.169451	FALSE	-0.169451	0.153574	FALSE	-0.153574	0.178823	FALSE	-0.178823	1	0.153574	0.201054
17	MALE	38	10	58	41	3	2	0	ANTHRO HIGH	RANK SAME	HUMAN	HARD	COLLISION	1	7	1	609	1	RECOMMENDATION_IGNORED_BY_CLICKING_ON_RED_CROSS	1	0	0	759	150	1	0.169451	FALSE	-0.169451	0.153574	FALSE	-0.153574	0.178823	FALSE	-0.178823	1	0.153574	0.201054
17	MALE	38	15	102	38	4	0	0	ANTHRO HIGH	RANK HIGH	MATERIAL	EASY	INCURSION	0	1	-1	615	639	RECOMMENDATION_AUTO_ACCEPTED	0	1	0	616	1	4	0.309122	FALSE	-0.309122	0.32812	FALSE	-0.32812	0.299087	FALSE	-0.299087	1	0.32812	0.201054
[truncated: 6,410 more rows]
