# Supplementary material for: Low-rank human-like agents are trusted more and blamed less in human-autonomy teaming
Source: Front Artif Intell. 2024 Apr 29;7:1273350. doi: 10.3389/frai.2024.1273350 (PMC11089226; doi:10.3389/frai.2024.1273350)
Supplement: Supplementary file 7 [file Table_6.xlsx]

## Sheet: PowerDistanceOrientation
ID	Age	Gender	OtherGender	PDOQ1	PDOQ2	PDOQ3	PDOQ4	PDOQ5	PDOQ6	PDOQ7	PowerDistanceOrientationScale
1	39	2	#NULL!	7	7	3	6	5	7	7	6
2	51	2	#NULL!	6	6	5	7	7	6	7	6.28571
3	25	1	#NULL!	6	5	5	5	3	4	5	4.71429
4	56	2	#NULL!	7	7	1	7	1	7	7	5.28571
5	46	2	#NULL!	4	6	6	6	3	5	6	5.14286
6	31	1	#NULL!	2	7	4	6	6	6	6	5.28571
7	41	2	#NULL!	6	6	2	7	3	7	7	5.42857
8	37	1	#NULL!	5	5	5	6	4	5	6	5.14286
9	20	1	#NULL!	4	7	4	5	3	6	5	4.85714
10	39	1	#NULL!	7	7	4	7	7	4	4	5.71429
11	46	1	#NULL!	6	6	3	7	3	6	7	5.42857
12	42	2	#NULL!	7	7	3	7	4	6	7	5.85714
13	22	1	#NULL!	7	6	1	3	6	4	4	4.42857
14	40	2	#NULL!	5	5	3	7	2	6	2	4.28571
15	23	2	#NULL!	6	7	4	7	3	4	3	4.85714
16	32	1	#NULL!	7	7	7	7	2	7	7	6.28571
17	38	2	#NULL!	7	5	2	7	5	7	7	5.71429
18	23	2	#NULL!	5	4	6	1	1	7	1	3.57143
19	39	2	#NULL!	5	6	5	5	3	5	5	4.85714
20	29	2	#NULL!	2	2	1	1	1	1	1	1.28571
21	26	2	#NULL!	5	7	3	7	3	7	6	5.42857
22	31	1	#NULL!	6	4	3	5	6	5	5	4.85714
23	29	1	#NULL!	7	6	6	6	3	7	7	6
25	32	2	#NULL!	6	6	4	3	6	4	6	5
26	51	1	#NULL!	5	2	7	7	7	4	5	5.28571
27	53	1	#NULL!	5	3	4	2	4	2	5	3.57143
28	27	1	#NULL!	4	7	2	7	4	7	7	5.42857
29	26	1	#NULL!	6	6	3	7	4	6	7	5.57143
30	39	2	#NULL!	6	6	3	6	6	5	4	5.14286
31	25	1	#NULL!	6	6	3	7	5	7	7	5.85714
32	29	1	#NULL!	5	6	3	7	2	6	7	5.14286
